# Supplementary material for: Diverse functions associate with non-coding polymorphisms shared between humans and chimpanzees
Source: BMC Ecol Evol. 2022 May 23;22:68. doi: 10.1186/s12862-022-02020-x (PMC9125839; doi:10.1186/s12862-022-02020-x)
Supplement: Supplementary file 2 — Additional file 2: Table S1. List of candidate balanced shared polymorphisms (cbSPs), including subset of candidate trans-species shared polymorphisms(ctSP). Table S2. cbSPs and SNPs in high LD (R2 >= 0.8). Table S3. Summary table of the variants in this study, statistics, and associations. Table S4. Regulatory (VEP) association results for set of cbSPs and SNPs in high LD (R2 >= 0.8). Table S5. Regulatory region permutation test. Table S6. GTEx association results for set of cbSPs. The P-Value threshold reported here is 5e-5. Table S7. Gene Ontology (WebGestalt) performed on GTEx genes that contain cbSP eQTLs (Table S6) did not return any significan terms. Table S8. GTEx background probability of cbSPs. Bonferroni correction values represent: 2-passed the test, 1-p-value above 0.05, 0-not significant. Table S9. GWAS associations for cbSP and LD variants. The P-Value threshold reported here is 5e-8. Table S10. UKBiobank (geneAtlas and NealeLab) associations for cbSP and LD variants. The P-Value threshold reported here is 5e-8. Table S11. GWAS background probability of cbSPs. Bonferroni values represent: 2-passed the test, 1-p-value above 0.05, 0-not significant. Table S12. cbSPs found in association studies from gwasAtlas database. The P-Value threshold reported here is 5e-8. [file 12862_2022_2020_MOESM2_ESM.xlsx]

## Sheet: TableS1
Table S1. List of candidate balanced shared polymorphisms (cbSPs), including subset of candidate trans-species shared polymorphisms(ctSP)
Chr	Start_hg19	End_hg19	RSID	Region	Set	BetaScan2	NCD	ARGweaver	SNPs
chr1	34436956	34436957	rs531066	chr1_2	cbSP	2.97355	NaN	92083.4	2
chr1	34440411	34440412	rs6677026	chr1_2	cbSP	NaN	NaN	NaN	2
chr1	72126384	72126385	rs11209813	chr1_3	cbSP	NaN	NaN	NaN	2
chr1	72126387	72126388	rs2422014	chr1_3	cbSP	42.7081	NaN	94064.9	2
chr2	10383762	10383763	rs11681155	chr2_9	cbSP	12.4637	NaN	113181	2
chr2	10387310	10387311	rs11888584	chr2_9	cbSP	NaN	NaN	NaN	2
chr2	77949745	77949746	rs77459392	chr2_12	cbSP	2.31993	NaN	42618	2
chr2	77950400	77950401	rs10179376	chr2_12	cbSP	NaN	NaN	NaN	2
chr2	124678598	124678599	rs1214090	chr2_15	cbSP	16.4241	NaN	34814.1	2
chr2	124680875	124680876	rs1119384	chr2_15	cbSP	NaN	NaN	NaN	2
chr2	168652707	168652708	rs59901332	chr2_17	ctSP	NaN	NaN	NaN	2
chr2	168655934	168655935	rs10196543	chr2_17	ctSP	9.63592	SIGNIF_tf0.5.LWK|SIGNIF_tf0.5_YRI	147619	2
chr2	199543379	199543380	rs13426764	chr2_18	cbSP	5.5191	SIGNIF_tf0.5_TSI	130738	2
chr2	199544090	199544091	rs11694806	chr2_18	cbSP	0.90734	SIGNIF_tf0.5_TSI	115630	2
chr2	222111190	222111191	rs7607367	chr2_20	cbSP	11.1041	NaN	41530.2	2
chr2	222113205	222113206	rs11886107	chr2_20	cbSP	3.12312	NaN	41844.6	2
chr2	237535061	237535062	rs74571727	chr2_21	cbSP	2.17812	NaN	102787	2
chr2	237535154	237535155	rs7609173	chr2_21	cbSP	NaN	NaN	NaN	2
chr2	241122076	241122077	rs10166264	chr2_22	ctSP	NaN	SIGNIF_tf0.5.LWK|SIGNIF_tf0.5_YRI	NaN	3
chr2	241123297	241123298	rs59043333	chr2_22	ctSP	56.6005	SIGNIF_tf0.5.LWK|SIGNIF_tf0.5_YRI	205229	3
chr2	241123844	241123845	rs72994757	chr2_22	ctSP	-0.920805	SIGNIF_tf0.5.LWK|SIGNIF_tf0.5_YRI	204331	3
chr3	25377423	25377424	rs1436251	chr3_24	cbSP	7.42831	NaN	72923.9	2
chr3	25377588	25377589	rs9848513	chr3_24	cbSP	7.4278	NaN	72751.6	2
chr3	36204462	36204463	rs13078784	chr3_25	cbSP	13.8564	NaN	70352	2
chr3	36204535	36204536	rs79152277	chr3_25	cbSP	NaN	NaN	NaN	2
chr3	65614393	65614394	rs76493021	chr3_26	cbSP	NaN	NaN	NaN	2
chr3	65614594	65614595	rs4374476	chr3_26	cbSP	3.28874	NaN	12643.4	2
chr3	143685045	143685046	rs9869178	chr3_28	ctSP	42.4245	SIGNIF_tf0.5_GBR|SIGNIF_tf0.5_TSI	235229	2
chr3	143688034	143688035	rs2118072	chr3_28	ctSP	58.4971	SIGNIF_tf0.5_GBR|SIGNIF_tf0.5_TSI	235957	2
chr3	177335304	177335305	rs9880740	chr3_29	cbSP	5.42301	NaN	80863.2	2
chr3	177335533	177335534	rs35592194	chr3_29	cbSP	21.4347	NaN	81754.8	2
chr4	17484060	17484061	rs73800212	chr4_31	ctSP	NaN	NaN	NaN	3
chr4	17485480	17485481	rs2597758	chr4_31	ctSP	40.4038	NaN	139616	3
chr4	17487759	17487760	rs6811303	chr4_31	ctSP	NaN	NaN	NaN	3
chr4	56144662	56144663	rs76223251	chr4_34	ctSP	3.02853	SIGNIF_tf0.5.LWK|SIGNIF_tf0.5_YRI	250582	2
chr4	56147966	56147967	rs6554262	chr4_34	ctSP	10.239	SIGNIF_tf0.5_YRI	248059	2
chr4	57918295	57918296	rs1713972	chr4_35	ctSP	10.3181	SIGNIF_tf0.5.LWK|SIGNIF_tf0.5_YRI|SIGNIF_tf0.5_GBR|SIGNIF_tf0.5_TSI	128689	3
chr4	57918426	57918427	rs1713971	chr4_35	ctSP	11.6561	SIGNIF_tf0.5.LWK|SIGNIF_tf0.5_YRI|SIGNIF_tf0.5_GBR|SIGNIF_tf0.5_TSI	117428	3
chr4	57918491	57918492	rs1718879	chr4_35	ctSP	11.6397	SIGNIF_tf0.5.LWK|SIGNIF_tf0.5_YRI|SIGNIF_tf0.5_GBR|SIGNIF_tf0.5_TSI	137220	3
chr4	57920047	57920048	rs13110858	chr4_36	ctSP	NaN	SIGNIF_tf0.5.LWK|SIGNIF_tf0.5_YRI|SIGNIF_tf0.5_GBR|SIGNIF_tf0.5_TSI	NaN	2
chr4	57920086	57920087	rs1401188	chr4_36	ctSP	37.1314	SIGNIF_tf0.5.LWK|SIGNIF_tf0.5_YRI|SIGNIF_tf0.5_GBR|SIGNIF_tf0.5_TSI	163977	2
chr4	70457466	70457467	rs2017370	chr4_37	cbSP	6.19479	NaN	54970.2	2
chr4	70457876	70457877	rs1432327	chr4_37	cbSP	NaN	NaN	NaN	2
chr4	84567637	84567638	rs114383553	chr4_38	cbSP	NaN	NaN	NaN	2
chr4	84569069	84569070	rs17007061	chr4_38	cbSP	5.34725	NaN	63998	2
chr4	144655405	144655406	rs36083417	chr4_39	ctSP	105.905	SIGNIF_tf0.5_YRI|SIGNIF_tf0.5_GBR|SIGNIF_tf0.5_TSI	122176	8
chr4	144655488	144655489	rs35230778	chr4_39	ctSP	105.712	SIGNIF_tf0.5_YRI|SIGNIF_tf0.5_GBR|SIGNIF_tf0.5_TSI	123176	8
chr4	144655822	144655823	rs67600034	chr4_39	ctSP	137.831	SIGNIF_tf0.5.LWK|SIGNIF_tf0.5_YRI|SIGNIF_tf0.5_GBR|SIGNIF_tf0.5_TSI	123901	8
chr4	144658470	144658471	rs66717029	chr4_39	ctSP	107.108	SIGNIF_tf0.5.LWK|SIGNIF_tf0.5_YRI|SIGNIF_tf0.5_GBR|SIGNIF_tf0.5_TSI	273447	8
chr4	144658747	144658748	rs35556180	chr4_39	ctSP	94.4537	SIGNIF_tf0.5.LWK|SIGNIF_tf0.5_YRI|SIGNIF_tf0.5_GBR|SIGNIF_tf0.5_TSI	273447	8
chr4	144659624	144659625	rs5016158	chr4_39	ctSP	85.3121	SIGNIF_tf0.5.LWK|SIGNIF_tf0.5_YRI|SIGNIF_tf0.5_GBR|SIGNIF_tf0.5_TSI	157217	8
chr4	144661233	144661234	rs4257605	chr4_39	ctSP	57.8132	SIGNIF_tf0.5.LWK|SIGNIF_tf0.5_YRI|SIGNIF_tf0.5_GBR|SIGNIF_tf0.5_TSI	157217	8
chr4	144662053	144662054	rs13143879	chr4_39	ctSP	12.4626	NaN	157217	8
chr5	5110370	5110371	rs697720	chr5_42	cbSP	NaN	NaN	NaN	2
chr5	5110729	5110730	rs814789	chr5_42	cbSP	5.68686	NaN	20592.6	2
chr5	8023327	8023328	rs35320705	chr5_43	ctSP	88.4419	SIGNIF_tf0.5.LWK|SIGNIF_tf0.5_YRI|SIGNIF_tf0.5_GBR|SIGNIF_tf0.5_TSI	281246	3
chr5	8023813	8023814	rs4495139	chr5_43	ctSP	110.875	SIGNIF_tf0.5.LWK|SIGNIF_tf0.5_YRI|SIGNIF_tf0.5_GBR|SIGNIF_tf0.5_TSI	227941	3
chr5	8023975	8023976	rs4391133	chr5_43	ctSP	89.5189	SIGNIF_tf0.5.LWK|SIGNIF_tf0.5_YRI|SIGNIF_tf0.5_GBR|SIGNIF_tf0.5_TSI	227941	3
chr5	128312505	128312506	rs257894	chr5_46	cbSP	19.4758	NaN	91355.9	2
chr5	128314615	128314616	rs257899	chr5_46	cbSP	10.3455	NaN	64036.6	2
chr5	145362861	145362862	rs12518731	chr5_48	cbSP	NaN	NaN	NaN	2
chr5	145363858	145363859	rs7448829	chr5_48	cbSP	10.0158	NaN	106626	2
chr6	1490249	1490250	rs6907529	chr6_49	cbSP	11.5771	NaN	73486.2	2
chr6	1490352	1490353	rs6907725	chr6_49	cbSP	11.5771	NaN	73565	2
chr6	4400364	4400365	rs885183	chr6_50	cbSP	13.4978	SIGNIF_tf0.5_GBR|SIGNIF_tf0.5_TSI	97466.6	2
chr6	4401893	4401894	rs7760357	chr6_50	cbSP	-2.78082	SIGNIF_tf0.5_GBR|SIGNIF_tf0.5_TSI	107422	2
chr6	87623484	87623485	rs111481058	chr6_52	cbSP	NaN	NaN	NaN	2
chr6	87625168	87625169	rs73751802	chr6_52	cbSP	6.41877	NaN	59054.2	2
chr6	167716042	167716043	rs2981973	chr6_53	ctSP	2.01049	NaN	86671.9	3
chr6	167717315	167717316	rs61400956	chr6_53	ctSP	NaN	NaN	NaN	3
chr6	167718395	167718396	rs13198547	chr6_53	ctSP	16.9755	NaN	46321.8	3
chr7	45253243	45253244	rs35401101	chr7_54	ctSP	42.0151	SIGNIF_tf0.5_YRI|SIGNIF_tf0.5_GBR|SIGNIF_tf0.5_TSI	227935	2
chr7	45257026	45257027	rs78982892	chr7_54	ctSP	-0.41602	SIGNIF_tf0.5_TSI	167917	2
chr7	47800477	47800478	rs34925936	chr7_55	ctSP	84.4366	SIGNIF_tf0.5.LWK|SIGNIF_tf0.5_YRI|SIGNIF_tf0.5_GBR|SIGNIF_tf0.5_TSI	301359	3
chr7	47802083	47802084	rs10807948	chr7_55	ctSP	48.3599	SIGNIF_tf0.5.LWK|SIGNIF_tf0.5_YRI|SIGNIF_tf0.5_GBR|SIGNIF_tf0.5_TSI	306907	3
chr7	47802914	47802915	rs6463439	chr7_55	ctSP	72.3466	SIGNIF_tf0.5_YRI|SIGNIF_tf0.5_GBR|SIGNIF_tf0.5_TSI	336305	3
chr7	49671459	49671460	rs59983200	chr7_56	ctSP	18.9087	SIGNIF_tf0.5.LWK|SIGNIF_tf0.5_YRI|SIGNIF_tf0.5_TSI	176401	2
chr7	49672356	49672357	rs6954826	chr7_56	ctSP	NaN	NaN	NaN	2
chr7	155049957	155049958	rs4960719	chr7_60	cbSP	5.24908	NaN	67654.8	2
chr7	155051810	155051811	rs60158858	chr7_60	cbSP	NaN	NaN	NaN	2
chr8	31397747	31397748	rs7006706	chr8_61	cbSP	5.34818	NaN	78666.4	2
chr8	31401338	31401339	rs9792249	chr8_61	cbSP	NaN	NaN	NaN	2
chr8	76522949	76522950	rs1839333	chr8_64	cbSP	12.0914	NaN	72603.6	2
chr8	76523921	76523922	rs1913638	chr8_64	cbSP	NaN	NaN	NaN	2
chr8	115795837	115795838	rs6469547	chr8_66	cbSP	23.9673	NaN	67052.1	2
chr8	115797397	115797398	rs78745861	chr8_66	cbSP	NaN	NaN	NaN	2
chr8	134404825	134404826	rs74850759	chr8_68	ctSP	4.8039	NaN	230009	2
chr8	134405011	134405012	rs75751974	chr8_68	ctSP	5.40984	NaN	234438	2
chr9	93566405	93566406	rs1333635	chr9_70	ctSP	5.77029	SIGNIF_tf0.5_GBR|SIGNIF_tf0.5_TSI	68963.4	2
chr9	93570059	93570060	rs1460834	chr9_70	ctSP	36.9619	NaN	150593	2
chr9	99546585	99546586	rs10978973	chr9_71	ctSP	2.94556	NaN	233492	2
chr9	99550433	99550434	rs10117921	chr9_71	ctSP	3.43648	NaN	233492	2
chr9	103854886	103854887	rs946496	chr9_72	cbSP	9.85117	NaN	55378.1	2
chr9	103858768	103858769	rs7851995	chr9_72	cbSP	50.7638	SIGNIF_tf0.5_GBR|SIGNIF_tf0.5_TSI	135811	2
chr9	124688087	124688088	rs2002164	chr9_74	cbSP	NaN	NaN	NaN	2
chr9	124688885	124688886	rs1806674	chr9_74	cbSP	3.00422	NaN	139270	2
chr11	20571638	20571639	rs1992498	chr11_82	cbSP	5.14314	NaN	84479.4	2
chr11	20573072	20573073	rs11025618	chr11_82	cbSP	6.03739	NaN	88023.1	2
chr11	44015074	44015075	rs11037782	chr11_83	cbSP	55.7843	NaN	107955	2
chr11	44015568	44015569	rs57007890	chr11_83	cbSP	37.4906	NaN	106848	2
chr12	75980718	75980719	rs1480001	chr12_90	cbSP	14.4915	NaN	56453.2	2
chr12	75981179	75981180	rs17115323	chr12_90	cbSP	NaN	NaN	NaN	2
chr12	133179815	133179816	rs4883635	chr12_93	cbSP	NaN	NaN	NaN	2
chr12	133182407	133182408	rs11146967	chr12_93	cbSP	5.14793	NaN	72304.9	2
chr14	22321418	22321419	rs80268079	chr14_98	ctSP	-1.54518	SIGNIF_tf0.5.LWK|SIGNIF_tf0.5_YRI|SIGNIF_tf0.5_GBR|SIGNIF_tf0.5_TSI	153592	2
chr14	22322972	22322973	rs12888908	chr14_98	ctSP	43.4725	SIGNIF_tf0.5.LWK|SIGNIF_tf0.5_YRI|SIGNIF_tf0.5_GBR|SIGNIF_tf0.5_TSI	163498	2
chr14	86147540	86147541	rs181594833	chr14_101	cbSP	NaN	SIGNIF_tf0.5_TSI	NaN	2
chr14	86148568	86148569	rs11844162	chr14_101	cbSP	7.71568	SIGNIF_tf0.5_TSI	139368	2
chr14	88804033	88804034	rs34344322	chr14_102	ctSP	46.6509	SIGNIF_tf0.5_TSI	155110	2
chr14	88805408	88805409	rs11626207	chr14_102	ctSP	19.7799	NaN	156111	2
chr15	93158094	93158095	rs8032832	chr15_103	cbSP	6.52524	NaN	56843.4	2
chr15	93158391	93158392	rs6496963	chr15_103	cbSP	24.0836	NaN	57014.9	2
chr16	939564	939565	rs7185367	chr16_105	cbSP	8.63537	NaN	66515.2	2
chr16	941233	941234	rs9930278	chr16_105	cbSP	59.8022	NaN	126151	2
chr16	8454448	8454449	rs17145810	chr16_106	cbSP	NaN	NaN	NaN	2
chr16	8454654	8454655	rs896401	chr16_106	cbSP	5.61961	NaN	47974.6	2
chr16	20006097	20006098	rs9933768	chr16_107	cbSP	NaN	NaN	NaN	2
chr16	20006985	20006986	rs57790054	chr16_107	cbSP	2.90817	NaN	78005.2	2
chr17	14634910	14634911	rs2083261	chr17_110	cbSP	6.90866	NaN	93803.9	2
chr17	14637047	14637048	rs1561432	chr17_110	cbSP	21.3054	NaN	94528.9	2
chr18	57114760	57114761	rs1893789	chr18_113	cbSP	9.85612	NaN	133114	2
chr18	57114771	57114772	rs183926463	chr18_113	cbSP	NaN	NaN	NaN	2
chr18	58437877	58437878	rs111966697	chr18_114	cbSP	2.4803	NaN	34885.7	2
chr18	58438909	58438910	rs112239568	chr18_114	cbSP	NaN	NaN	NaN	2
chr19	48651301	48651302	rs8104114	chr19_117	cbSP	4.64069	NaN	53502.3	2
chr19	48652239	48652240	rs166683	chr19_117	cbSP	NaN	NaN	NaN	2
chr20	5337601	5337602	rs1028554	chr20_118	ctSP	4.62445	NaN	132757	3
chr20	5338635	5338636	rs4815797	chr20_118	ctSP	2.62919	NaN	134686	3
chr20	5340363	5340364	rs6085129	chr20_118	ctSP	34.655	NaN	189927	3
chr21	22045982	22045983	rs11910781	chr21_122	cbSP	3.94267	NaN	91532.7	2
chr21	22047751	22047752	rs60242158	chr21_122	cbSP	24.7087	NaN	91532.7	2
chr22	45191053	45191054	rs739178	chr22_124	cbSP	13.8524	NaN	70577.5	2
chr22	45192620	45192621	rs9626245	chr22_124	cbSP	NaN	NaN	NaN	2

## Sheet: TableS2
Table S2. cbSPs and SNPs in high LD (R2 >= 0.8)
Chr	Start_hg19	End_hg19	RSID	Region	Set	R2	Population	BetaScan2	NCD	ARGWeaver	SNPs
chr1	34429820	34429821	rs55948140	chr1_2	cbSP	0.85636	Africa	NaN	NaN	NaN	2
chr1	34429820	34429821	rs55948140	chr1_2	cbSP	0.881632	East Asia	NaN	NaN	NaN	2
chr1	34429820	34429821	rs55948140	chr1_2	cbSP	0.897242	Europe	NaN	NaN	NaN	2
chr1	34430532	34430533	rs545337	chr1_2	cbSP	0.834351	Europe	NaN	NaN	NaN	2
chr1	34430577	34430578	rs12131786	chr1_2	cbSP	0.907049	East Asia	NaN	NaN	NaN	2
chr1	34430577	34430578	rs12131786	chr1_2	cbSP	0.989752	Africa	NaN	NaN	NaN	2
chr1	34430577	34430578	rs12131786	chr1_2	cbSP	1	Europe	NaN	NaN	NaN	2
chr1	34430851	34430852	rs557140	chr1_2	cbSP	0.858013	Europe	NaN	NaN	NaN	2
chr1	34431772	34431773	rs1325252	chr1_2	cbSP	0.920193	East Asia	NaN	NaN	NaN	2
chr1	34431772	34431773	rs1325252	chr1_2	cbSP	0.989752	Africa	NaN	NaN	NaN	2
chr1	34431772	34431773	rs1325252	chr1_2	cbSP	1	Europe	NaN	NaN	NaN	2
chr1	34432483	34432484	rs12128266	chr1_2	cbSP	0.811826	Africa	NaN	NaN	NaN	2
chr1	34432483	34432484	rs12128266	chr1_2	cbSP	0.897242	Europe	NaN	NaN	NaN	2
chr1	34432483	34432484	rs12128266	chr1_2	cbSP	0.901008	East Asia	NaN	NaN	NaN	2
chr1	34432638	34432639	rs12118822	chr1_2	cbSP	0.811826	Africa	NaN	NaN	NaN	2
chr1	34432638	34432639	rs12118822	chr1_2	cbSP	0.897242	Europe	NaN	NaN	NaN	2
chr1	34432638	34432639	rs12118822	chr1_2	cbSP	0.901008	East Asia	NaN	NaN	NaN	2
chr1	34432989	34432990	rs7548494	chr1_2	cbSP	0.841033	Africa	NaN	NaN	NaN	2
chr1	34432989	34432990	rs7548494	chr1_2	cbSP	0.897242	Europe	NaN	NaN	NaN	2
chr1	34432989	34432990	rs7548494	chr1_2	cbSP	0.913725	East Asia	NaN	NaN	NaN	2
chr1	34433113	34433114	rs7515176	chr1_2	cbSP	0.811826	Africa	NaN	NaN	NaN	2
chr1	34433113	34433114	rs7515176	chr1_2	cbSP	0.897242	Europe	NaN	NaN	NaN	2
chr1	34433113	34433114	rs7515176	chr1_2	cbSP	0.913725	East Asia	NaN	NaN	NaN	2
chr1	34433131	34433132	rs7525542	chr1_2	cbSP	0.811826	Africa	NaN	NaN	NaN	2
chr1	34433131	34433132	rs7525542	chr1_2	cbSP	0.897242	Europe	NaN	NaN	NaN	2
chr1	34433131	34433132	rs7525542	chr1_2	cbSP	0.913725	East Asia	NaN	NaN	NaN	2
chr1	34433189	34433190	rs7548678	chr1_2	cbSP	0.940046	East Asia	NaN	NaN	NaN	2
chr1	34433189	34433190	rs7548678	chr1_2	cbSP	0.989752	Africa	NaN	NaN	NaN	2
chr1	34433189	34433190	rs7548678	chr1_2	cbSP	1	Europe	NaN	NaN	NaN	2
chr1	34433404	34433405	rs56278326	chr1_2	cbSP	0.811826	Africa	NaN	NaN	NaN	2
chr1	34433404	34433405	rs56278326	chr1_2	cbSP	0.897242	Europe	NaN	NaN	NaN	2
chr1	34433404	34433405	rs56278326	chr1_2	cbSP	0.913725	East Asia	NaN	NaN	NaN	2
chr1	34433612	34433613	rs12565277	chr1_2	cbSP	0.811826	Africa	NaN	NaN	NaN	2
chr1	34433612	34433613	rs12565277	chr1_2	cbSP	0.897242	Europe	NaN	NaN	NaN	2
chr1	34433612	34433613	rs12565277	chr1_2	cbSP	0.913725	East Asia	NaN	NaN	NaN	2
chr1	34433748	34433749	rs12563294	chr1_2	cbSP	0.841033	Africa	NaN	NaN	NaN	2
chr1	34433748	34433749	rs12563294	chr1_2	cbSP	0.897242	Europe	NaN	NaN	NaN	2
chr1	34433748	34433749	rs12563294	chr1_2	cbSP	0.913725	East Asia	NaN	NaN	NaN	2
chr1	34433847	34433848	rs12563302	chr1_2	cbSP	0.811826	Africa	NaN	NaN	NaN	2
chr1	34433847	34433848	rs12563302	chr1_2	cbSP	0.897242	Europe	NaN	NaN	NaN	2
chr1	34433847	34433848	rs12563302	chr1_2	cbSP	0.913725	East Asia	NaN	NaN	NaN	2
chr1	34434463	34434464	rs12120071	chr1_2	cbSP	0.841033	Africa	NaN	NaN	NaN	2
chr1	34434463	34434464	rs12120071	chr1_2	cbSP	0.897242	Europe	NaN	NaN	NaN	2
chr1	34434463	34434464	rs12120071	chr1_2	cbSP	0.913725	East Asia	NaN	NaN	NaN	2
chr1	34434702	34434703	rs61769938	chr1_2	cbSP	0.811826	Africa	NaN	NaN	NaN	2
chr1	34434702	34434703	rs61769938	chr1_2	cbSP	0.897242	Europe	NaN	NaN	NaN	2
chr1	34434702	34434703	rs61769938	chr1_2	cbSP	0.913725	East Asia	NaN	NaN	NaN	2
chr1	34435343	34435344	rs59698517	chr1_2	cbSP	0.841033	Africa	NaN	NaN	NaN	2
chr1	34435343	34435344	rs59698517	chr1_2	cbSP	0.897242	Europe	NaN	NaN	NaN	2
chr1	34435343	34435344	rs59698517	chr1_2	cbSP	0.966923	East Asia	NaN	NaN	NaN	2
chr1	34435482	34435483	rs3738343	chr1_2	cbSP	0.841033	Africa	NaN	NaN	NaN	2
chr1	34435482	34435483	rs3738343	chr1_2	cbSP	0.897242	Europe	NaN	NaN	NaN	2
chr1	34435482	34435483	rs3738343	chr1_2	cbSP	0.966923	East Asia	NaN	NaN	NaN	2
chr1	34435636	34435637	rs3738344	chr1_2	cbSP	0.841033	Africa	NaN	NaN	NaN	2
chr1	34435636	34435637	rs3738344	chr1_2	cbSP	0.897242	Europe	NaN	NaN	NaN	2
chr1	34435636	34435637	rs3738344	chr1_2	cbSP	0.966923	East Asia	NaN	NaN	NaN	2
chr1	34436437	34436438	rs61769940	chr1_2	cbSP	0.833554	Africa	NaN	NaN	NaN	2
chr1	34436437	34436438	rs61769940	chr1_2	cbSP	0.897242	Europe	NaN	NaN	NaN	2
chr1	34436437	34436438	rs61769940	chr1_2	cbSP	0.973646	East Asia	NaN	NaN	NaN	2
chr1	34436951	34436952	rs56810021	chr1_2	cbSP	0.848633	Africa	NaN	NaN	NaN	2
chr1	34436951	34436952	rs56810021	chr1_2	cbSP	0.897242	Europe	NaN	NaN	NaN	2
chr1	34436951	34436952	rs56810021	chr1_2	cbSP	0.973646	East Asia	NaN	NaN	NaN	2
chr1	34436956	34436957	rs531066	chr1_2	cbSP	NaN	NaN	2.97355	NaN	92083.4	2
chr1	34437059	34437060	rs532016	chr1_2	cbSP	0.971976	Europe	NaN	NaN	NaN	2
chr1	34437290	34437291	rs6676308	chr1_2	cbSP	1	Africa	NaN	NaN	NaN	2
chr1	34437290	34437291	rs6676308	chr1_2	cbSP	1	East Asia	NaN	NaN	NaN	2
chr1	34437290	34437291	rs6676308	chr1_2	cbSP	1	Europe	NaN	NaN	NaN	2
chr1	34438077	34438078	rs473450	chr1_2	cbSP	0.964135	Europe	NaN	NaN	NaN	2
chr1	34438332	34438333	rs58456376	chr1_2	cbSP	0.848633	Africa	NaN	NaN	NaN	2
chr1	34438332	34438333	rs58456376	chr1_2	cbSP	0.897242	Europe	NaN	NaN	NaN	2
chr1	34438332	34438333	rs58456376	chr1_2	cbSP	0.973646	East Asia	NaN	NaN	NaN	2
chr1	34438880	34438881	rs502199	chr1_2	cbSP	0.960241	Europe	NaN	NaN	NaN	2
chr1	34439293	34439294	rs506546	chr1_2	cbSP	0.960241	Europe	NaN	NaN	NaN	2
chr1	34439361	34439362	rs506714	chr1_2	cbSP	0.971976	Europe	NaN	NaN	NaN	2
chr1	34439499	34439500	rs519661	chr1_2	cbSP	0.964135	Europe	NaN	NaN	NaN	2
chr1	34439841	34439842	rs544234	chr1_2	cbSP	0.85118	Europe	NaN	NaN	NaN	2
chr1	34440023	34440024	rs546002	chr1_2	cbSP	0.960241	Europe	NaN	NaN	NaN	2
chr1	34440315	34440316	rs536766	chr1_2	cbSP	0.853526	Africa	NaN	NaN	NaN	2
chr1	34440315	34440316	rs536766	chr1_2	cbSP	0.987878	Europe	NaN	NaN	NaN	2
chr1	34440315	34440316	rs536766	chr1_2	cbSP	0.996016	East Asia	NaN	NaN	NaN	2
chr1	34440411	34440412	rs6677026	chr1_2	cbSP	NaN	NaN	NaN	NaN	NaN	2
chr1	34440544	34440545	rs6671099	chr1_2	cbSP	0.867409	Europe	NaN	NaN	NaN	2
chr1	34440544	34440545	rs6671099	chr1_2	cbSP	0.973646	East Asia	NaN	NaN	NaN	2
chr1	34441541	34441542	rs55738811	chr1_2	cbSP	0.940046	East Asia	NaN	NaN	NaN	2
chr1	34441541	34441542	rs55738811	chr1_2	cbSP	0.969362	Africa	NaN	NaN	NaN	2
chr1	34441541	34441542	rs55738811	chr1_2	cbSP	1	Europe	NaN	NaN	NaN	2
chr1	34442124	34442125	rs1325254	chr1_2	cbSP	0.839441	Europe	NaN	NaN	NaN	2
chr1	34442124	34442125	rs1325254	chr1_2	cbSP	0.913725	East Asia	NaN	NaN	NaN	2
chr1	34443227	34443228	rs516237	chr1_2	cbSP	0.853978	Europe	NaN	NaN	NaN	2
chr1	34444093	34444094	rs556878	chr1_2	cbSP	0.853978	Europe	NaN	NaN	NaN	2
chr1	34444229	34444230	rs12127584	chr1_2	cbSP	0.867409	Europe	NaN	NaN	NaN	2
chr1	34444229	34444230	rs12127584	chr1_2	cbSP	0.907331	East Asia	NaN	NaN	NaN	2
chr1	34444869	34444870	rs496755	chr1_2	cbSP	0.849959	Europe	NaN	NaN	NaN	2
chr1	34444968	34444969	rs12125152	chr1_2	cbSP	0.933352	East Asia	NaN	NaN	NaN	2
chr1	34446909	34446910	rs535574	chr1_2	cbSP	0.843132	Europe	NaN	NaN	NaN	2
chr1	34447697	34447698	rs1325255	chr1_2	cbSP	0.895283	Africa	NaN	NaN	NaN	2
chr1	34447697	34447698	rs1325255	chr1_2	cbSP	0.929132	Europe	NaN	NaN	NaN	2
chr1	34452267	34452268	rs72894874	chr1_2	cbSP	0.800866	Africa	NaN	NaN	NaN	2
chr1	34461173	34461174	rs16836161	chr1_2	cbSP	0.963301	Europe	NaN	NaN	NaN	2
chr1	34462828	34462829	rs7525205	chr1_2	cbSP	0.963301	Europe	NaN	NaN	NaN	2
chr1	34471558	34471559	rs7514746	chr1_2	cbSP	0.963301	Europe	NaN	NaN	NaN	2
chr1	34475143	34475144	rs55778159	chr1_2	cbSP	0.859616	Europe	NaN	NaN	NaN	2
chr1	71639682	71639683	rs552982970	chr1_3	cbSP	1	Europe	NaN	NaN	NaN	2
chr1	71839959	71839960	rs79288903	chr1_3	cbSP	1	Europe	NaN	NaN	NaN	2
chr1	71846519	71846520	rs76378602	chr1_3	cbSP	1	Europe	NaN	NaN	NaN	2
chr1	71853647	71853648	rs115725466	chr1_3	cbSP	1	Europe	NaN	NaN	NaN	2
chr1	71856722	71856723	rs113778511	chr1_3	cbSP	1	Europe	NaN	NaN	NaN	2
chr1	71859836	71859837	rs74524323	chr1_3	cbSP	1	Europe	NaN	NaN	NaN	2
chr1	71872085	71872086	rs17091167	chr1_3	cbSP	1	Europe	NaN	NaN	NaN	2
chr1	71883201	71883202	rs17091192	chr1_3	cbSP	1	Europe	NaN	NaN	NaN	2
chr1	71884027	71884028	rs549589442	chr1_3	cbSP	1	Europe	NaN	NaN	NaN	2
chr1	71894597	71894598	rs112370145	chr1_3	cbSP	1	Europe	NaN	NaN	NaN	2
chr1	71901083	71901084	rs538390198	chr1_3	cbSP	1	Europe	NaN	NaN	NaN	2
chr1	71903294	71903295	rs111929962	chr1_3	cbSP	1	Europe	NaN	NaN	NaN	2
chr1	71908491	71908492	rs75717655	chr1_3	cbSP	1	Europe	NaN	NaN	NaN	2
chr1	71912413	71912414	rs76547769	chr1_3	cbSP	1	Europe	NaN	NaN	NaN	2
chr1	71915400	71915401	rs113108240	chr1_3	cbSP	1	Europe	NaN	NaN	NaN	2
chr1	71937706	71937707	rs549985424	chr1_3	cbSP	1	Europe	NaN	NaN	NaN	2
chr1	71953283	71953284	rs531563151	chr1_3	cbSP	1	Europe	NaN	NaN	NaN	2
chr1	72090272	72090273	rs78146847	chr1_3	cbSP	1	Europe	NaN	NaN	NaN	2
chr1	72093897	72093898	rs12089878	chr1_3	cbSP	1	Europe	NaN	NaN	NaN	2
chr1	72095012	72095013	rs12092410	chr1_3	cbSP	1	Europe	NaN	NaN	NaN	2
chr1	72108833	72108834	rs115199218	chr1_3	cbSP	1	Europe	NaN	NaN	NaN	2
chr1	72118210	72118211	rs12076939	chr1_3	cbSP	1	Europe	NaN	NaN	NaN	2
chr1	72126384	72126385	rs11209813	chr1_3	cbSP	NaN	NaN	NaN	NaN	NaN	2
chr1	72126387	72126388	rs2422014	chr1_3	cbSP	NaN	NaN	42.7081	NaN	94064.9	2
chr1	72132882	72132883	rs114669539	chr1_3	cbSP	1	Europe	NaN	NaN	NaN	2
chr1	72134395	72134396	rs7521469	chr1_3	cbSP	0.832197	Europe	NaN	NaN	NaN	2
chr1	72134584	72134585	rs7531932	chr1_3	cbSP	0.832197	Europe	NaN	NaN	NaN	2
chr1	72134932	72134933	rs144610515	chr1_3	cbSP	1	Europe	NaN	NaN	NaN	2
chr1	72136014	72136015	rs12080153	chr1_3	cbSP	1	Europe	NaN	NaN	NaN	2
chr1	72136345	72136346	rs10889924	chr1_3	cbSP	0.832197	Europe	NaN	NaN	NaN	2
chr1	72139524	72139525	rs12074731	chr1_3	cbSP	1	Europe	NaN	NaN	NaN	2
chr1	72140741	72140742	rs78777192	chr1_3	cbSP	1	Europe	NaN	NaN	NaN	2
chr1	72141228	72141229	rs7515097	chr1_3	cbSP	1	Europe	NaN	NaN	NaN	2
chr1	72141670	72141671	rs12077693	chr1_3	cbSP	1	Europe	NaN	NaN	NaN	2
chr1	72147375	72147376	rs140698632	chr1_3	cbSP	1	Europe	NaN	NaN	NaN	2
chr1	72149150	72149151	rs142867572	chr1_3	cbSP	1	Europe	NaN	NaN	NaN	2
chr1	72151709	72151710	rs11209824	chr1_3	cbSP	1	Europe	NaN	NaN	NaN	2
chr1	72153333	72153334	rs10789321	chr1_3	cbSP	0.820428	Europe	NaN	NaN	NaN	2
chr1	72164278	72164279	rs12090645	chr1_3	cbSP	1	Europe	NaN	NaN	NaN	2
chr1	72165358	72165359	rs74935965	chr1_3	cbSP	1	Europe	NaN	NaN	NaN	2
chr1	72166784	72166785	rs115739273	chr1_3	cbSP	1	Europe	NaN	NaN	NaN	2
chr1	72167919	72167920	rs76262504	chr1_3	cbSP	1	Europe	NaN	NaN	NaN	2
chr1	72170260	72170261	rs114308249	chr1_3	cbSP	1	Europe	NaN	NaN	NaN	2
chr1	72185505	72185506	rs114249507	chr1_3	cbSP	1	Europe	NaN	NaN	NaN	2
chr1	72199754	72199755	rs114618459	chr1_3	cbSP	1	Europe	NaN	NaN	NaN	2
chr1	72200486	72200487	rs75104563	chr1_3	cbSP	1	Europe	NaN	NaN	NaN	2
chr1	72208705	72208706	rs76297070	chr1_3	cbSP	1	Europe	NaN	NaN	NaN	2
chr1	72208931	72208932	rs77283288	chr1_3	cbSP	1	Europe	NaN	NaN	NaN	2
chr1	72239965	72239966	rs116746813	chr1_3	cbSP	1	Europe	NaN	NaN	NaN	2
chr1	72294974	72294975	rs541369959	chr1_3	cbSP	1	Europe	NaN	NaN	NaN	2
chr1	72297426	72297427	rs55877165	chr1_3	cbSP	1	Europe	NaN	NaN	NaN	2
chr1	72299177	72299178	rs553566849	chr1_3	cbSP	1	Europe	NaN	NaN	NaN	2
chr1	72301452	72301453	rs74089012	chr1_3	cbSP	1	Europe	NaN	NaN	NaN	2
chr1	72315360	72315361	rs75040951	chr1_3	cbSP	1	Europe	NaN	NaN	NaN	2
chr1	72338209	72338210	rs74089025	chr1_3	cbSP	1	Europe	NaN	NaN	NaN	2
chr1	72382810	72382811	rs140068812	chr1_3	cbSP	1	Europe	NaN	NaN	NaN	2
chr1	72389534	72389535	rs7543109	chr1_3	cbSP	1	Europe	NaN	NaN	NaN	2
chr1	72393734	72393735	rs540145239	chr1_3	cbSP	1	Europe	NaN	NaN	NaN	2
chr1	72395461	72395462	rs78371350	chr1_3	cbSP	1	Europe	NaN	NaN	NaN	2
chr1	72400192	72400193	rs2768396	chr1_3	cbSP	1	Europe	NaN	NaN	NaN	2
chr1	72400433	72400434	rs13313022	chr1_3	cbSP	1	Europe	NaN	NaN	NaN	2
chr1	72401869	72401870	rs2554418	chr1_3	cbSP	1	Europe	NaN	NaN	NaN	2
chr1	72405755	72405756	rs1574837	chr1_3	cbSP	1	Europe	NaN	NaN	NaN	2
chr1	72407873	72407874	rs28615945	chr1_3	cbSP	1	Europe	NaN	NaN	NaN	2
chr1	72408568	72408569	rs533702616	chr1_3	cbSP	1	Europe	NaN	NaN	NaN	2
chr1	72409425	72409426	rs28530637	chr1_3	cbSP	1	Europe	NaN	NaN	NaN	2
chr1	72409449	72409450	rs28503876	chr1_3	cbSP	1	Europe	NaN	NaN	NaN	2
chr1	72410185	72410186	rs11805445	chr1_3	cbSP	1	Europe	NaN	NaN	NaN	2
chr1	72410590	72410591	rs967818	chr1_3	cbSP	1	Europe	NaN	NaN	NaN	2
chr1	72410664	72410665	rs967817	chr1_3	cbSP	1	Europe	NaN	NaN	NaN	2
chr1	72410984	72410985	rs10158968	chr1_3	cbSP	1	Europe	NaN	NaN	NaN	2
chr1	72410985	72410986	rs10158969	chr1_3	cbSP	1	Europe	NaN	NaN	NaN	2
chr1	72411741	72411742	rs59499688	chr1_3	cbSP	1	Europe	NaN	NaN	NaN	2
chr1	72412528	72412529	rs10157310	chr1_3	cbSP	1	Europe	NaN	NaN	NaN	2
chr1	72412552	72412553	rs10159137	chr1_3	cbSP	1	Europe	NaN	NaN	NaN	2
chr1	72413229	72413230	rs72935829	chr1_3	cbSP	1	Europe	NaN	NaN	NaN	2
chr1	72413508	72413509	rs112068530	chr1_3	cbSP	1	Europe	NaN	NaN	NaN	2
chr1	72413738	72413739	rs72935832	chr1_3	cbSP	1	Europe	NaN	NaN	NaN	2
chr1	72413809	72413810	rs72935834	chr1_3	cbSP	1	Europe	NaN	NaN	NaN	2
chr1	72414182	72414183	rs535641158	chr1_3	cbSP	1	Europe	NaN	NaN	NaN	2
chr1	72414184	72414185	rs555345532	chr1_3	cbSP	1	Europe	NaN	NaN	NaN	2
chr1	72414464	72414465	rs11812000	chr1_3	cbSP	1	Europe	NaN	NaN	NaN	2
chr1	72415914	72415915	rs2768391	chr1_3	cbSP	1	Europe	NaN	NaN	NaN	2
chr1	72415997	72415998	rs2554405	chr1_3	cbSP	1	Europe	NaN	NaN	NaN	2
chr1	72416564	72416565	rs2554406	chr1_3	cbSP	1	Europe	NaN	NaN	NaN	2
chr1	72417244	72417245	rs2801329	chr1_3	cbSP	1	Europe	NaN	NaN	NaN	2
chr1	72417614	72417615	rs2554407	chr1_3	cbSP	1	Europe	NaN	NaN	NaN	2
chr1	72417880	72417881	rs2768389	chr1_3	cbSP	1	Europe	NaN	NaN	NaN	2
chr1	72417936	72417937	rs2768388	chr1_3	cbSP	1	Europe	NaN	NaN	NaN	2
chr1	72417937	72417938	rs2768387	chr1_3	cbSP	1	Europe	NaN	NaN	NaN	2
chr1	72418026	72418027	rs2768386	chr1_3	cbSP	1	Europe	NaN	NaN	NaN	2
chr1	72418241	72418242	rs2801330	chr1_3	cbSP	1	Europe	NaN	NaN	NaN	2
chr1	72418364	72418365	rs2554408	chr1_3	cbSP	1	Europe	NaN	NaN	NaN	2
chr1	72418589	72418590	rs2554409	chr1_3	cbSP	1	Europe	NaN	NaN	NaN	2
chr1	72418882	72418883	rs2768385	chr1_3	cbSP	1	Europe	NaN	NaN	NaN	2
chr1	72418885	72418886	rs2801332	chr1_3	cbSP	1	Europe	NaN	NaN	NaN	2
chr1	72419269	72419270	rs2801335	chr1_3	cbSP	1	Europe	NaN	NaN	NaN	2
chr1	72419276	72419277	rs2554410	chr1_3	cbSP	1	Europe	NaN	NaN	NaN	2
chr1	72419290	72419291	rs2768384	chr1_3	cbSP	1	Europe	NaN	NaN	NaN	2
chr1	72419535	72419536	rs2768383	chr1_3	cbSP	1	Europe	NaN	NaN	NaN	2
chr1	72423726	72423727	rs72935870	chr1_3	cbSP	1	Europe	NaN	NaN	NaN	2
chr1	72426408	72426409	rs11808697	chr1_3	cbSP	1	Europe	NaN	NaN	NaN	2
chr1	72431188	72431189	rs77413101	chr1_3	cbSP	1	Europe	NaN	NaN	NaN	2
chr1	72431191	72431192	rs74663751	chr1_3	cbSP	1	Europe	NaN	NaN	NaN	2
chr1	72442771	72442772	rs573197484	chr1_3	cbSP	1	Europe	NaN	NaN	NaN	2
chr1	72449534	72449535	rs6681319	chr1_3	cbSP	1	Europe	NaN	NaN	NaN	2
chr1	72451405	72451406	rs79561965	chr1_3	cbSP	1	Europe	NaN	NaN	NaN	2
chr1	72455190	72455191	rs2031745	chr1_3	cbSP	1	Europe	NaN	NaN	NaN	2
chr1	72457886	72457887	rs114430556	chr1_3	cbSP	1	Europe	NaN	NaN	NaN	2
chr1	72458856	72458857	rs2029154	chr1_3	cbSP	1	Europe	NaN	NaN	NaN	2
chr1	72460076	72460077	rs2801323	chr1_3	cbSP	1	Europe	NaN	NaN	NaN	2
chr1	72463258	72463259	rs2450271	chr1_3	cbSP	1	Europe	NaN	NaN	NaN	2
chr1	72467641	72467642	rs11209886	chr1_3	cbSP	1	Europe	NaN	NaN	NaN	2
chr1	72468999	72469000	rs12093222	chr1_3	cbSP	1	Europe	NaN	NaN	NaN	2
chr1	72469892	72469893	rs60161481	chr1_3	cbSP	1	Europe	NaN	NaN	NaN	2
chr1	72501775	72501776	rs12065683	chr1_3	cbSP	1	Europe	NaN	NaN	NaN	2
chr1	72505939	72505940	rs17097667	chr1_3	cbSP	1	Europe	NaN	NaN	NaN	2
chr1	72506535	72506536	rs17092211	chr1_3	cbSP	1	Europe	NaN	NaN	NaN	2
chr1	72509188	72509189	rs12069434	chr1_3	cbSP	1	Europe	NaN	NaN	NaN	2
chr1	72512231	72512232	rs530800743	chr1_3	cbSP	1	Europe	NaN	NaN	NaN	2
chr1	72524978	72524979	rs58133477	chr1_3	cbSP	1	Europe	NaN	NaN	NaN	2
chr1	72528521	72528522	rs58407537	chr1_3	cbSP	1	Europe	NaN	NaN	NaN	2
chr1	72612842	72612843	rs116101068	chr1_3	cbSP	1	Europe	NaN	NaN	NaN	2
chr1	72615647	72615648	rs2630439	chr1_3	cbSP	1	Europe	NaN	NaN	NaN	2
chr1	72625987	72625988	rs577313413	chr1_3	cbSP	1	Europe	NaN	NaN	NaN	2
chr2	10380850	10380851	rs181714159	chr2_9	cbSP	0.857963	Europe	NaN	NaN	NaN	2
chr2	10380850	10380851	rs181714159	chr2_9	cbSP	0.934373	East Asia	NaN	NaN	NaN	2
chr2	10380852	10380853	rs73914008	chr2_9	cbSP	0.849701	Europe	NaN	NaN	NaN	2
chr2	10380852	10380853	rs73914008	chr2_9	cbSP	0.934373	East Asia	NaN	NaN	NaN	2
chr2	10380948	10380949	rs115601640	chr2_9	cbSP	0.857963	Europe	NaN	NaN	NaN	2
chr2	10380948	10380949	rs115601640	chr2_9	cbSP	0.934373	East Asia	NaN	NaN	NaN	2
chr2	10380949	10380950	rs116156044	chr2_9	cbSP	0.857963	Europe	NaN	NaN	NaN	2
chr2	10380949	10380950	rs116156044	chr2_9	cbSP	0.934373	East Asia	NaN	NaN	NaN	2
chr2	10380952	10380953	rs112701453	chr2_9	cbSP	0.857963	Europe	NaN	NaN	NaN	2
chr2	10380952	10380953	rs112701453	chr2_9	cbSP	0.934373	East Asia	NaN	NaN	NaN	2
chr2	10381433	10381434	rs1468780	chr2_9	cbSP	0.866074	Europe	NaN	NaN	NaN	2
chr2	10381433	10381434	rs1468780	chr2_9	cbSP	0.962332	East Asia	NaN	NaN	NaN	2
chr2	10382074	10382075	rs76042374	chr2_9	cbSP	0.901529	Europe	NaN	NaN	NaN	2
chr2	10382074	10382075	rs76042374	chr2_9	cbSP	0.971744	East Asia	NaN	NaN	NaN	2
chr2	10382669	10382670	rs55785202	chr2_9	cbSP	0.874847	Africa	NaN	NaN	NaN	2
chr2	10382669	10382670	rs55785202	chr2_9	cbSP	0.955771	Europe	NaN	NaN	NaN	2
chr2	10382669	10382670	rs55785202	chr2_9	cbSP	0.990551	East Asia	NaN	NaN	NaN	2
chr2	10383429	10383430	rs16856016	chr2_9	cbSP	0.993938	Africa	NaN	NaN	NaN	2
chr2	10383429	10383430	rs16856016	chr2_9	cbSP	1	East Asia	NaN	NaN	NaN	2
chr2	10383429	10383430	rs16856016	chr2_9	cbSP	1	Europe	NaN	NaN	NaN	2
chr2	10383576	10383577	rs56000347	chr2_9	cbSP	0.963607	Africa	NaN	NaN	NaN	2
chr2	10383576	10383577	rs56000347	chr2_9	cbSP	1	East Asia	NaN	NaN	NaN	2
chr2	10383576	10383577	rs56000347	chr2_9	cbSP	1	Europe	NaN	NaN	NaN	2
chr2	10383602	10383603	rs55797729	chr2_9	cbSP	1	East Asia	NaN	NaN	NaN	2
chr2	10383602	10383603	rs55797729	chr2_9	cbSP	1	Europe	NaN	NaN	NaN	2
chr2	10383762	10383763	rs11681155	chr2_9	cbSP	NaN	NaN	12.4637	NaN	113181	2
chr2	10383887	10383888	rs11682323	chr2_9	cbSP	0.990937	Europe	NaN	NaN	NaN	2
chr2	10383887	10383888	rs11682323	chr2_9	cbSP	1	East Asia	NaN	NaN	NaN	2
chr2	10384244	10384245	rs59710729	chr2_9	cbSP	0.990999	Europe	NaN	NaN	NaN	2
chr2	10384244	10384245	rs59710729	chr2_9	cbSP	1	East Asia	NaN	NaN	NaN	2
chr2	10384288	10384289	rs16856020	chr2_9	cbSP	1	East Asia	NaN	NaN	NaN	2
chr2	10384288	10384289	rs16856020	chr2_9	cbSP	1	Europe	NaN	NaN	NaN	2
chr2	10384330	10384331	rs55787423	chr2_9	cbSP	1	East Asia	NaN	NaN	NaN	2
chr2	10384330	10384331	rs55787423	chr2_9	cbSP	1	Europe	NaN	NaN	NaN	2
chr2	10384722	10384723	rs56149361	chr2_9	cbSP	0.990551	East Asia	NaN	NaN	NaN	2
chr2	10384722	10384723	rs56149361	chr2_9	cbSP	1	Europe	NaN	NaN	NaN	2
chr2	10385846	10385847	rs62127656	chr2_9	cbSP	0.90776	Europe	NaN	NaN	NaN	2
chr2	10386409	10386410	rs11688174	chr2_9	cbSP	0.926443	Africa	NaN	NaN	NaN	2
chr2	10386409	10386410	rs11688174	chr2_9	cbSP	0.985121	East Asia	NaN	NaN	NaN	2
chr2	10386409	10386410	rs11688174	chr2_9	cbSP	1	Europe	NaN	NaN	NaN	2
chr2	10386687	10386688	rs11677554	chr2_9	cbSP	1	East Asia	NaN	NaN	NaN	2
chr2	10386687	10386688	rs11677554	chr2_9	cbSP	1	Europe	NaN	NaN	NaN	2
chr2	10387310	10387311	rs11888584	chr2_9	cbSP	NaN	NaN	NaN	NaN	NaN	2
chr2	10388428	10388429	rs7576926	chr2_9	cbSP	1	East Asia	NaN	NaN	NaN	2
chr2	10388428	10388429	rs7576926	chr2_9	cbSP	1	Europe	NaN	NaN	NaN	2
chr2	10388669	10388670	rs56306950	chr2_9	cbSP	1	East Asia	NaN	NaN	NaN	2
chr2	10388669	10388670	rs56306950	chr2_9	cbSP	1	Europe	NaN	NaN	NaN	2
chr2	10392797	10392798	rs73914014	chr2_9	cbSP	1	East Asia	NaN	NaN	NaN	2
chr2	10392797	10392798	rs73914014	chr2_9	cbSP	1	Europe	NaN	NaN	NaN	2
chr2	10392976	10392977	rs7580449	chr2_9	cbSP	1	East Asia	NaN	NaN	NaN	2
chr2	10392976	10392977	rs7580449	chr2_9	cbSP	1	Europe	NaN	NaN	NaN	2
chr2	10393037	10393038	rs7583344	chr2_9	cbSP	1	East Asia	NaN	NaN	NaN	2
chr2	10393037	10393038	rs7583344	chr2_9	cbSP	1	Europe	NaN	NaN	NaN	2
chr2	10393874	10393875	rs1468781	chr2_9	cbSP	1	East Asia	NaN	NaN	NaN	2
chr2	10393875	10393876	rs1468782	chr2_9	cbSP	1	East Asia	NaN	NaN	NaN	2
chr2	10394347	10394348	rs17379489	chr2_9	cbSP	0.882735	East Asia	NaN	NaN	NaN	2
chr2	10394489	10394490	rs11695911	chr2_9	cbSP	0.94082	East Asia	NaN	NaN	NaN	2
chr2	10394651	10394652	rs11690100	chr2_9	cbSP	0.926083	East Asia	NaN	NaN	NaN	2
chr2	77932188	77932189	rs78916430	chr2_12	cbSP	0.849108	Europe	NaN	NaN	NaN	2
chr2	77932188	77932189	rs78916430	chr2_12	cbSP	0.920918	East Asia	NaN	NaN	NaN	2
chr2	77935128	77935129	rs11687583	chr2_12	cbSP	0.849108	Europe	NaN	NaN	NaN	2
chr2	77935128	77935129	rs11687583	chr2_12	cbSP	0.941484	East Asia	NaN	NaN	NaN	2
chr2	77936698	77936699	rs78180086	chr2_12	cbSP	0.849108	Europe	NaN	NaN	NaN	2
chr2	77936698	77936699	rs78180086	chr2_12	cbSP	0.941484	East Asia	NaN	NaN	NaN	2
chr2	77938610	77938611	rs1487032	chr2_12	cbSP	0.840176	Europe	NaN	NaN	NaN	2
chr2	77938610	77938611	rs1487032	chr2_12	cbSP	0.941484	East Asia	NaN	NaN	NaN	2
chr2	77942252	77942253	rs78527309	chr2_12	cbSP	0.95844	Europe	NaN	NaN	NaN	2
chr2	77942252	77942253	rs78527309	chr2_12	cbSP	0.941484	East Asia	NaN	NaN	NaN	2
chr2	77949473	77949474	rs12328279	chr2_12	cbSP	0.806804	Africa	NaN	NaN	NaN	2
chr2	77949473	77949474	rs12328279	chr2_12	cbSP	0.972264	Europe	NaN	NaN	NaN	2
chr2	77949473	77949474	rs12328279	chr2_12	cbSP	1	East Asia	NaN	NaN	NaN	2
chr2	77949745	77949746	rs77459392	chr2_12	cbSP	1	East Asia	2.31993	NaN	42618	2
chr2	77949745	77949746	rs77459392	chr2_12	cbSP	1	Europe	2.31993	NaN	42618	2
chr2	77949785	77949786	rs28648913	chr2_12	cbSP	0.839465	Africa	NaN	NaN	NaN	2
chr2	77949785	77949786	rs28648913	chr2_12	cbSP	1	East Asia	NaN	NaN	NaN	2
chr2	77949785	77949786	rs28648913	chr2_12	cbSP	1	Europe	NaN	NaN	NaN	2
chr2	77950400	77950401	rs10179376	chr2_12	cbSP	1	East Asia	NaN	NaN	NaN	2
chr2	77950400	77950401	rs10179376	chr2_12	cbSP	1	Europe	NaN	NaN	NaN	2
chr2	77951608	77951609	rs11126632	chr2_12	cbSP	0.812316	Africa	NaN	NaN	NaN	2
chr2	77951608	77951609	rs11126632	chr2_12	cbSP	1	Europe	NaN	NaN	NaN	2
chr2	77951628	77951629	rs11126633	chr2_12	cbSP	0.817194	Africa	NaN	NaN	NaN	2
chr2	77951628	77951629	rs11126633	chr2_12	cbSP	1	Europe	NaN	NaN	NaN	2
chr2	77951765	77951766	rs10183062	chr2_12	cbSP	0.817194	Africa	NaN	NaN	NaN	2
chr2	77951765	77951766	rs10183062	chr2_12	cbSP	1	Europe	NaN	NaN	NaN	2
chr2	77952514	77952515	rs80105462	chr2_12	cbSP	0.826186	Africa	NaN	NaN	NaN	2
chr2	77952514	77952515	rs80105462	chr2_12	cbSP	1	East Asia	NaN	NaN	NaN	2
chr2	77952514	77952515	rs80105462	chr2_12	cbSP	1	Europe	NaN	NaN	NaN	2
chr2	77953670	77953671	rs115470622	chr2_12	cbSP	0.873434	Africa	NaN	NaN	NaN	2
chr2	77953670	77953671	rs115470622	chr2_12	cbSP	1	East Asia	NaN	NaN	NaN	2
chr2	77953670	77953671	rs115470622	chr2_12	cbSP	1	Europe	NaN	NaN	NaN	2
chr2	77955698	77955699	rs11691503	chr2_12	cbSP	0.952	Africa	NaN	NaN	NaN	2
chr2	77955698	77955699	rs11691503	chr2_12	cbSP	0.972899	Europe	NaN	NaN	NaN	2
chr2	77955698	77955699	rs11691503	chr2_12	cbSP	1	East Asia	NaN	NaN	NaN	2
chr2	77959657	77959658	rs78876578	chr2_12	cbSP	0.952	Africa	NaN	NaN	NaN	2
chr2	77959657	77959658	rs78876578	chr2_12	cbSP	0.972899	Europe	NaN	NaN	NaN	2
chr2	77959657	77959658	rs78876578	chr2_12	cbSP	1	East Asia	NaN	NaN	NaN	2
chr2	77961183	77961184	rs139132607	chr2_12	cbSP	0.826186	Africa	NaN	NaN	NaN	2
chr2	77961183	77961184	rs139132607	chr2_12	cbSP	0.972899	Europe	NaN	NaN	NaN	2
chr2	77961183	77961184	rs139132607	chr2_12	cbSP	1	East Asia	NaN	NaN	NaN	2
chr2	77962054	77962055	rs116468567	chr2_12	cbSP	0.972899	Europe	NaN	NaN	NaN	2
chr2	77962054	77962055	rs116468567	chr2_12	cbSP	1	East Asia	NaN	NaN	NaN	2
chr2	77962235	77962236	rs10166757	chr2_12	cbSP	0.972899	Europe	NaN	NaN	NaN	2
chr2	77962235	77962236	rs10166757	chr2_12	cbSP	1	East Asia	NaN	NaN	NaN	2
chr2	77962369	77962370	rs190779269	chr2_12	cbSP	0.826186	Africa	NaN	NaN	NaN	2
chr2	77962369	77962370	rs190779269	chr2_12	cbSP	0.972899	Europe	NaN	NaN	NaN	2
chr2	77962369	77962370	rs190779269	chr2_12	cbSP	1	East Asia	NaN	NaN	NaN	2
chr2	77962370	77962371	rs183384176	chr2_12	cbSP	0.826186	Africa	NaN	NaN	NaN	2
chr2	77962370	77962371	rs183384176	chr2_12	cbSP	0.972899	Europe	NaN	NaN	NaN	2
chr2	77962370	77962371	rs183384176	chr2_12	cbSP	1	East Asia	NaN	NaN	NaN	2
chr2	77962430	77962431	rs10201728	chr2_12	cbSP	0.972899	Europe	NaN	NaN	NaN	2
chr2	77962430	77962431	rs10201728	chr2_12	cbSP	1	East Asia	NaN	NaN	NaN	2
chr2	77963339	77963340	rs10181301	chr2_12	cbSP	0.95985	Europe	NaN	NaN	NaN	2
chr2	77963339	77963340	rs10181301	chr2_12	cbSP	1	East Asia	NaN	NaN	NaN	2
chr2	77963664	77963665	rs10205329	chr2_12	cbSP	0.95985	Europe	NaN	NaN	NaN	2
chr2	77963664	77963665	rs10205329	chr2_12	cbSP	1	East Asia	NaN	NaN	NaN	2
chr2	77963912	77963913	rs28688255	chr2_12	cbSP	0.95985	Europe	NaN	NaN	NaN	2
chr2	77963912	77963913	rs28688255	chr2_12	cbSP	1	East Asia	NaN	NaN	NaN	2
chr2	77964130	77964131	rs28656949	chr2_12	cbSP	0.95985	Europe	NaN	NaN	NaN	2
chr2	77964130	77964131	rs28656949	chr2_12	cbSP	1	East Asia	NaN	NaN	NaN	2
chr2	77964132	77964133	rs28577993	chr2_12	cbSP	0.95985	Europe	NaN	NaN	NaN	2
chr2	77964132	77964133	rs28577993	chr2_12	cbSP	1	East Asia	NaN	NaN	NaN	2
chr2	77972358	77972359	rs79101664	chr2_12	cbSP	0.938235	East Asia	NaN	NaN	NaN	2
chr2	77972358	77972359	rs79101664	chr2_12	cbSP	0.947119	Europe	NaN	NaN	NaN	2
chr2	77974604	77974605	rs56006143	chr2_12	cbSP	0.802643	Africa	NaN	NaN	NaN	2
chr2	77974604	77974605	rs56006143	chr2_12	cbSP	0.938235	East Asia	NaN	NaN	NaN	2
chr2	77974604	77974605	rs56006143	chr2_12	cbSP	0.947119	Europe	NaN	NaN	NaN	2
chr2	77974972	77974973	rs115577354	chr2_12	cbSP	0.802643	Africa	NaN	NaN	NaN	2
chr2	77974972	77974973	rs115577354	chr2_12	cbSP	0.938235	East Asia	NaN	NaN	NaN	2
chr2	77974972	77974973	rs115577354	chr2_12	cbSP	0.947119	Europe	NaN	NaN	NaN	2
chr2	77980469	77980470	rs10179533	chr2_12	cbSP	0.898582	East Asia	NaN	NaN	NaN	2
chr2	77980469	77980470	rs10179533	chr2_12	cbSP	0.934696	Europe	NaN	NaN	NaN	2
chr2	77980690	77980691	rs13398413	chr2_12	cbSP	0.898582	East Asia	NaN	NaN	NaN	2
chr2	77980690	77980691	rs13398413	chr2_12	cbSP	0.922568	Europe	NaN	NaN	NaN	2
chr2	77980912	77980913	rs13398656	chr2_12	cbSP	0.898582	East Asia	NaN	NaN	NaN	2
chr2	77980912	77980913	rs13398656	chr2_12	cbSP	0.934696	Europe	NaN	NaN	NaN	2
chr2	77982162	77982163	rs138059446	chr2_12	cbSP	0.859493	East Asia	NaN	NaN	NaN	2
chr2	77982162	77982163	rs138059446	chr2_12	cbSP	0.947119	Europe	NaN	NaN	NaN	2
chr2	77982384	77982385	rs370899720	chr2_12	cbSP	0.934696	Europe	NaN	NaN	NaN	2
chr2	77982424	77982425	rs374556738	chr2_12	cbSP	0.934696	Europe	NaN	NaN	NaN	2
chr2	77982641	77982642	rs13419038	chr2_12	cbSP	0.934696	Europe	NaN	NaN	NaN	2
chr2	77983018	77983019	rs10199105	chr2_12	cbSP	0.938235	East Asia	NaN	NaN	NaN	2
chr2	77983018	77983019	rs10199105	chr2_12	cbSP	0.947119	Europe	NaN	NaN	NaN	2
chr2	77984476	77984477	rs11693334	chr2_12	cbSP	0.893293	Europe	NaN	NaN	NaN	2
chr2	77990219	77990220	rs76509088	chr2_12	cbSP	0.93327	Europe	NaN	NaN	NaN	2
chr2	77990219	77990220	rs76509088	chr2_12	cbSP	0.836288	East Asia	NaN	NaN	NaN	2
chr2	77993981	77993982	rs149894262	chr2_12	cbSP	0.818772	East Asia	NaN	NaN	NaN	2
chr2	77993981	77993982	rs149894262	chr2_12	cbSP	0.947119	Europe	NaN	NaN	NaN	2
chr2	77994099	77994100	rs114219065	chr2_12	cbSP	0.818772	East Asia	NaN	NaN	NaN	2
chr2	77994099	77994100	rs114219065	chr2_12	cbSP	0.947119	Europe	NaN	NaN	NaN	2
chr2	77994870	77994871	rs75306509	chr2_12	cbSP	0.818772	East Asia	NaN	NaN	NaN	2
chr2	77994870	77994871	rs75306509	chr2_12	cbSP	0.947119	Europe	NaN	NaN	NaN	2
chr2	77995979	77995980	rs11691233	chr2_12	cbSP	0.818772	East Asia	NaN	NaN	NaN	2
chr2	77995979	77995980	rs11691233	chr2_12	cbSP	0.947119	Europe	NaN	NaN	NaN	2
chr2	78018163	78018164	rs11688027	chr2_12	cbSP	0.860425	Europe	NaN	NaN	NaN	2
chr2	78022252	78022253	rs375312965	chr2_12	cbSP	0.849444	Europe	NaN	NaN	NaN	2
chr2	124605116	124605117	rs2203545	chr2_15	cbSP	0.875496	Europe	NaN	NaN	NaN	2
chr2	124605116	124605117	rs2203545	chr2_15	cbSP	0.879521	Europe	NaN	NaN	NaN	2
chr2	124639753	124639754	rs2048825	chr2_15	cbSP	0.871503	Europe	NaN	NaN	NaN	2
chr2	124639753	124639754	rs2048825	chr2_15	cbSP	0.890571	Europe	NaN	NaN	NaN	2
chr2	124642897	124642898	rs13383732	chr2_15	cbSP	0.838634	Europe	NaN	NaN	NaN	2
chr2	124642897	124642898	rs13383732	chr2_15	cbSP	0.857535	Europe	NaN	NaN	NaN	2
chr2	124661484	124661485	rs874519	chr2_15	cbSP	0.809617	Africa	NaN	NaN	NaN	2
chr2	124661484	124661485	rs874519	chr2_15	cbSP	0.875107	Europe	NaN	NaN	NaN	2
chr2	124661484	124661485	rs874519	chr2_15	cbSP	0.894117	Europe	NaN	NaN	NaN	2
chr2	124667298	124667299	rs1214073	chr2_15	cbSP	0.898257	Europe	NaN	NaN	NaN	2
chr2	124667298	124667299	rs1214073	chr2_15	cbSP	0.910042	Europe	NaN	NaN	NaN	2
chr2	124670657	124670658	rs1850167	chr2_15	cbSP	0.800936	East Asia	NaN	NaN	NaN	2
chr2	124672236	124672237	rs1214067	chr2_15	cbSP	0.935018	Africa	NaN	NaN	NaN	2
chr2	124672236	124672237	rs1214067	chr2_15	cbSP	0.948924	Europe	NaN	NaN	NaN	2
chr2	124672236	124672237	rs1214067	chr2_15	cbSP	0.960379	Europe	NaN	NaN	NaN	2
chr2	124672236	124672237	rs1214067	chr2_15	cbSP	0.995466	East Asia	NaN	NaN	NaN	2
chr2	124675290	124675291	rs10496621	chr2_15	cbSP	0.898468	East Asia	NaN	NaN	NaN	2
chr2	124675556	124675557	rs6746184	chr2_15	cbSP	0.907483	East Asia	NaN	NaN	NaN	2
chr2	124676368	124676369	rs871475	chr2_15	cbSP	0.98	Europe	NaN	NaN	NaN	2
chr2	124676368	124676369	rs871475	chr2_15	cbSP	0.993765	Africa	NaN	NaN	NaN	2
chr2	124676368	124676369	rs871475	chr2_15	cbSP	1	East Asia	NaN	NaN	NaN	2
chr2	124676368	124676369	rs871475	chr2_15	cbSP	1	Europe	NaN	NaN	NaN	2
chr2	124678598	124678599	rs1214090	chr2_15	cbSP	0.98	Europe	16.4241	NaN	34814.1	2
chr2	124678598	124678599	rs1214090	chr2_15	cbSP	1	East Asia	16.4241	NaN	34814.1	2
chr2	124678971	124678972	rs2704649	chr2_15	cbSP	0.877382	Africa	NaN	NaN	NaN	2
chr2	124678971	124678972	rs2704649	chr2_15	cbSP	0.983964	Europe	NaN	NaN	NaN	2
chr2	124678971	124678972	rs2704649	chr2_15	cbSP	0.995972	Europe	NaN	NaN	NaN	2
chr2	124678971	124678972	rs2704649	chr2_15	cbSP	1	East Asia	NaN	NaN	NaN	2
chr2	124679018	124679019	rs2674908	chr2_15	cbSP	0.97502	Africa	NaN	NaN	NaN	2
chr2	124679018	124679019	rs2674908	chr2_15	cbSP	0.983964	Europe	NaN	NaN	NaN	2
chr2	124679018	124679019	rs2674908	chr2_15	cbSP	0.995972	Europe	NaN	NaN	NaN	2
chr2	124679018	124679019	rs2674908	chr2_15	cbSP	1	East Asia	NaN	NaN	NaN	2
chr2	124680875	124680876	rs1119384	chr2_15	cbSP	0.98	Europe	NaN	NaN	NaN	2
chr2	124680875	124680876	rs1119384	chr2_15	cbSP	1	East Asia	NaN	NaN	NaN	2
chr2	124681795	124681796	rs1588938	chr2_15	cbSP	0.983964	Europe	NaN	NaN	NaN	2
chr2	124681795	124681796	rs1588938	chr2_15	cbSP	0.995972	Europe	NaN	NaN	NaN	2
chr2	124681795	124681796	rs1588938	chr2_15	cbSP	0.996858	Africa	NaN	NaN	NaN	2
chr2	124681795	124681796	rs1588938	chr2_15	cbSP	1	East Asia	NaN	NaN	NaN	2
chr2	124683912	124683913	rs1214131	chr2_15	cbSP	0.983964	Europe	NaN	NaN	NaN	2
chr2	124683912	124683913	rs1214131	chr2_15	cbSP	0.995972	Europe	NaN	NaN	NaN	2
chr2	124683912	124683913	rs1214131	chr2_15	cbSP	0.996857	Africa	NaN	NaN	NaN	2
chr2	124683912	124683913	rs1214131	chr2_15	cbSP	1	East Asia	NaN	NaN	NaN	2
chr2	124684867	124684868	rs68192031	chr2_15	cbSP	0.907483	East Asia	NaN	NaN	NaN	2
chr2	124686729	124686730	rs1214133	chr2_15	cbSP	0.98	Europe	NaN	NaN	NaN	2
chr2	124686729	124686730	rs1214133	chr2_15	cbSP	0.957301	Africa	NaN	NaN	NaN	2
chr2	124686729	124686730	rs1214133	chr2_15	cbSP	1	East Asia	NaN	NaN	NaN	2
chr2	124686729	124686730	rs1214133	chr2_15	cbSP	1	Europe	NaN	NaN	NaN	2
chr2	124687844	124687845	rs1214100	chr2_15	cbSP	0.971931	Africa	NaN	NaN	NaN	2
chr2	124687844	124687845	rs1214100	chr2_15	cbSP	0.983964	Europe	NaN	NaN	NaN	2
chr2	124687844	124687845	rs1214100	chr2_15	cbSP	0.995972	Europe	NaN	NaN	NaN	2
chr2	124687844	124687845	rs1214100	chr2_15	cbSP	1	East Asia	NaN	NaN	NaN	2
chr2	124688162	124688163	rs1214101	chr2_15	cbSP	0.971931	Africa	NaN	NaN	NaN	2
chr2	124688162	124688163	rs1214101	chr2_15	cbSP	0.983964	Europe	NaN	NaN	NaN	2
chr2	124688162	124688163	rs1214101	chr2_15	cbSP	0.995972	Europe	NaN	NaN	NaN	2
chr2	124688162	124688163	rs1214101	chr2_15	cbSP	1	East Asia	NaN	NaN	NaN	2
chr2	124688515	124688516	rs1214103	chr2_15	cbSP	0.98	Europe	NaN	NaN	NaN	2
chr2	124688515	124688516	rs1214103	chr2_15	cbSP	0.98137	Africa	NaN	NaN	NaN	2
chr2	124688515	124688516	rs1214103	chr2_15	cbSP	0.995473	East Asia	NaN	NaN	NaN	2
chr2	124688515	124688516	rs1214103	chr2_15	cbSP	1	Europe	NaN	NaN	NaN	2
chr2	124689358	124689359	rs1214104	chr2_15	cbSP	0.978254	Africa	NaN	NaN	NaN	2
chr2	124689358	124689359	rs1214104	chr2_15	cbSP	0.983964	Europe	NaN	NaN	NaN	2
chr2	124689358	124689359	rs1214104	chr2_15	cbSP	0.995972	Europe	NaN	NaN	NaN	2
chr2	124689358	124689359	rs1214104	chr2_15	cbSP	1	East Asia	NaN	NaN	NaN	2
chr2	124689389	124689390	rs1214105	chr2_15	cbSP	0.983972	Europe	NaN	NaN	NaN	2
chr2	124689389	124689390	rs1214105	chr2_15	cbSP	0.995963	Europe	NaN	NaN	NaN	2
chr2	124689389	124689390	rs1214105	chr2_15	cbSP	1	East Asia	NaN	NaN	NaN	2
chr2	124689836	124689837	rs1214106	chr2_15	cbSP	0.983964	Europe	NaN	NaN	NaN	2
chr2	124689836	124689837	rs1214106	chr2_15	cbSP	0.995972	Europe	NaN	NaN	NaN	2
chr2	124689836	124689837	rs1214106	chr2_15	cbSP	0.996858	Africa	NaN	NaN	NaN	2
chr2	124689836	124689837	rs1214106	chr2_15	cbSP	1	East Asia	NaN	NaN	NaN	2
chr2	124689886	124689887	rs1214107	chr2_15	cbSP	0.98	Europe	NaN	NaN	NaN	2
chr2	124689886	124689887	rs1214107	chr2_15	cbSP	0.984455	Africa	NaN	NaN	NaN	2
chr2	124689886	124689887	rs1214107	chr2_15	cbSP	1	East Asia	NaN	NaN	NaN	2
chr2	124689886	124689887	rs1214107	chr2_15	cbSP	1	Europe	NaN	NaN	NaN	2
chr2	124689961	124689962	rs1214108	chr2_15	cbSP	0.983964	Europe	NaN	NaN	NaN	2
chr2	124689961	124689962	rs1214108	chr2_15	cbSP	0.993715	Africa	NaN	NaN	NaN	2
chr2	124689961	124689962	rs1214108	chr2_15	cbSP	0.995972	Europe	NaN	NaN	NaN	2
chr2	124689961	124689962	rs1214108	chr2_15	cbSP	1	East Asia	NaN	NaN	NaN	2
chr2	124691074	124691075	rs1214109	chr2_15	cbSP	0.983972	Europe	NaN	NaN	NaN	2
chr2	124691074	124691075	rs1214109	chr2_15	cbSP	0.995963	Europe	NaN	NaN	NaN	2
chr2	124691074	124691075	rs1214109	chr2_15	cbSP	1	East Asia	NaN	NaN	NaN	2
chr2	124691343	124691344	rs1214110	chr2_15	cbSP	0.983964	Europe	NaN	NaN	NaN	2
chr2	124691343	124691344	rs1214110	chr2_15	cbSP	0.993715	Africa	NaN	NaN	NaN	2
chr2	124691343	124691344	rs1214110	chr2_15	cbSP	0.995972	Europe	NaN	NaN	NaN	2
chr2	124691343	124691344	rs1214110	chr2_15	cbSP	1	East Asia	NaN	NaN	NaN	2
chr2	124691887	124691888	rs1214111	chr2_15	cbSP	0.933511	Africa	NaN	NaN	NaN	2
chr2	124691887	124691888	rs1214111	chr2_15	cbSP	0.983964	Europe	NaN	NaN	NaN	2
chr2	124691887	124691888	rs1214111	chr2_15	cbSP	0.995972	Europe	NaN	NaN	NaN	2
chr2	124691887	124691888	rs1214111	chr2_15	cbSP	1	East Asia	NaN	NaN	NaN	2
chr2	124692070	124692071	rs1214112	chr2_15	cbSP	0.98	Europe	NaN	NaN	NaN	2
chr2	124692070	124692071	rs1214112	chr2_15	cbSP	0.990641	Africa	NaN	NaN	NaN	2
chr2	124692070	124692071	rs1214112	chr2_15	cbSP	1	East Asia	NaN	NaN	NaN	2
chr2	124692070	124692071	rs1214112	chr2_15	cbSP	1	Europe	NaN	NaN	NaN	2
chr2	124693680	124693681	rs1400063	chr2_15	cbSP	0.972126	Europe	NaN	NaN	NaN	2
chr2	124693680	124693681	rs1400063	chr2_15	cbSP	0.983947	Europe	NaN	NaN	NaN	2
chr2	124693680	124693681	rs1400063	chr2_15	cbSP	0.995473	East Asia	NaN	NaN	NaN	2
chr2	124694052	124694053	rs1214113	chr2_15	cbSP	0.930372	Africa	NaN	NaN	NaN	2
chr2	124694052	124694053	rs1214113	chr2_15	cbSP	0.983964	Europe	NaN	NaN	NaN	2
chr2	124694052	124694053	rs1214113	chr2_15	cbSP	0.995473	East Asia	NaN	NaN	NaN	2
chr2	124694052	124694053	rs1214113	chr2_15	cbSP	0.995972	Europe	NaN	NaN	NaN	2
chr2	124694691	124694692	rs1214114	chr2_15	cbSP	0.983972	Europe	NaN	NaN	NaN	2
chr2	124694691	124694692	rs1214114	chr2_15	cbSP	0.995473	East Asia	NaN	NaN	NaN	2
chr2	124694691	124694692	rs1214114	chr2_15	cbSP	0.995963	Europe	NaN	NaN	NaN	2
chr2	124695104	124695105	rs1214115	chr2_15	cbSP	0.810079	East Asia	NaN	NaN	NaN	2
chr2	124695224	124695225	rs1214116	chr2_15	cbSP	0.983972	Europe	NaN	NaN	NaN	2
chr2	124695224	124695225	rs1214116	chr2_15	cbSP	0.990973	East Asia	NaN	NaN	NaN	2
chr2	124695224	124695225	rs1214116	chr2_15	cbSP	0.995963	Europe	NaN	NaN	NaN	2
chr2	124697034	124697035	rs1214119	chr2_15	cbSP	0.842098	Africa	NaN	NaN	NaN	2
chr2	124697034	124697035	rs1214119	chr2_15	cbSP	0.983964	Europe	NaN	NaN	NaN	2
chr2	124697034	124697035	rs1214119	chr2_15	cbSP	0.995473	East Asia	NaN	NaN	NaN	2
chr2	124697034	124697035	rs1214119	chr2_15	cbSP	0.995972	Europe	NaN	NaN	NaN	2
chr2	124697111	124697112	rs1214120	chr2_15	cbSP	0.983972	Europe	NaN	NaN	NaN	2
chr2	124697111	124697112	rs1214120	chr2_15	cbSP	0.990973	East Asia	NaN	NaN	NaN	2
chr2	124697111	124697112	rs1214120	chr2_15	cbSP	0.995963	Europe	NaN	NaN	NaN	2
chr2	124697222	124697223	rs1214121	chr2_15	cbSP	0.845206	Africa	NaN	NaN	NaN	2
chr2	124697222	124697223	rs1214121	chr2_15	cbSP	0.983964	Europe	NaN	NaN	NaN	2
chr2	124697222	124697223	rs1214121	chr2_15	cbSP	0.990973	East Asia	NaN	NaN	NaN	2
chr2	124697222	124697223	rs1214121	chr2_15	cbSP	0.995972	Europe	NaN	NaN	NaN	2
chr2	124698080	124698081	rs1214122	chr2_15	cbSP	0.98	Europe	NaN	NaN	NaN	2
chr2	124698080	124698081	rs1214122	chr2_15	cbSP	0.810195	Africa	NaN	NaN	NaN	2
chr2	124698080	124698081	rs1214122	chr2_15	cbSP	0.990973	East Asia	NaN	NaN	NaN	2
chr2	124698080	124698081	rs1214122	chr2_15	cbSP	1	Europe	NaN	NaN	NaN	2
chr2	124698517	124698518	rs1214123	chr2_15	cbSP	0.983972	Europe	NaN	NaN	NaN	2
chr2	124698517	124698518	rs1214123	chr2_15	cbSP	0.990973	East Asia	NaN	NaN	NaN	2
chr2	124698517	124698518	rs1214123	chr2_15	cbSP	0.995963	Europe	NaN	NaN	NaN	2
chr2	124698654	124698655	rs1214124	chr2_15	cbSP	0.983972	Europe	NaN	NaN	NaN	2
chr2	124698654	124698655	rs1214124	chr2_15	cbSP	0.990973	East Asia	NaN	NaN	NaN	2
chr2	124698654	124698655	rs1214124	chr2_15	cbSP	0.995963	Europe	NaN	NaN	NaN	2
chr2	124699231	124699232	rs1214125	chr2_15	cbSP	0.983972	Europe	NaN	NaN	NaN	2
chr2	124699231	124699232	rs1214125	chr2_15	cbSP	0.990973	East Asia	NaN	NaN	NaN	2
chr2	124699231	124699232	rs1214125	chr2_15	cbSP	0.995963	Europe	NaN	NaN	NaN	2
chr2	124699688	124699689	rs1214126	chr2_15	cbSP	0.983972	Europe	NaN	NaN	NaN	2
chr2	124699688	124699689	rs1214126	chr2_15	cbSP	0.990973	East Asia	NaN	NaN	NaN	2
chr2	124699688	124699689	rs1214126	chr2_15	cbSP	0.995963	Europe	NaN	NaN	NaN	2
chr2	124699778	124699779	rs67690655	chr2_15	cbSP	0.898468	East Asia	NaN	NaN	NaN	2
chr2	124700212	124700213	rs1214127	chr2_15	cbSP	0.98	Europe	NaN	NaN	NaN	2
chr2	124700212	124700213	rs1214127	chr2_15	cbSP	0.8523	Africa	NaN	NaN	NaN	2
chr2	124700212	124700213	rs1214127	chr2_15	cbSP	0.990973	East Asia	NaN	NaN	NaN	2
chr2	124700212	124700213	rs1214127	chr2_15	cbSP	1	Europe	NaN	NaN	NaN	2
chr2	124700433	124700434	rs1214128	chr2_15	cbSP	0.983972	Europe	NaN	NaN	NaN	2
chr2	124700433	124700434	rs1214128	chr2_15	cbSP	0.990973	East Asia	NaN	NaN	NaN	2
chr2	124700433	124700434	rs1214128	chr2_15	cbSP	0.995963	Europe	NaN	NaN	NaN	2
chr2	124700703	124700704	rs6727742	chr2_15	cbSP	0.810079	East Asia	NaN	NaN	NaN	2
chr2	124700927	124700928	rs1214129	chr2_15	cbSP	0.983972	Europe	NaN	NaN	NaN	2
chr2	124700927	124700928	rs1214129	chr2_15	cbSP	0.990973	East Asia	NaN	NaN	NaN	2
chr2	124700927	124700928	rs1214129	chr2_15	cbSP	0.995963	Europe	NaN	NaN	NaN	2
chr2	124701076	124701077	rs1516073	chr2_15	cbSP	0.898468	East Asia	NaN	NaN	NaN	2
chr2	124701536	124701537	rs1214130	chr2_15	cbSP	0.98	Europe	NaN	NaN	NaN	2
chr2	124701536	124701537	rs1214130	chr2_15	cbSP	0.812966	Africa	NaN	NaN	NaN	2
chr2	124701536	124701537	rs1214130	chr2_15	cbSP	0.990973	East Asia	NaN	NaN	NaN	2
chr2	124701536	124701537	rs1214130	chr2_15	cbSP	1	Europe	NaN	NaN	NaN	2
chr2	124701855	124701856	rs6760710	chr2_15	cbSP	0.810079	East Asia	NaN	NaN	NaN	2
chr2	124702886	124702887	rs2176210	chr2_15	cbSP	0.983972	Europe	NaN	NaN	NaN	2
chr2	124702886	124702887	rs2176210	chr2_15	cbSP	0.986439	East Asia	NaN	NaN	NaN	2
chr2	124702886	124702887	rs2176210	chr2_15	cbSP	0.995963	Europe	NaN	NaN	NaN	2
chr2	124704107	124704108	rs1214092	chr2_15	cbSP	0.838998	Africa	NaN	NaN	NaN	2
chr2	124704107	124704108	rs1214092	chr2_15	cbSP	0.983964	Europe	NaN	NaN	NaN	2
chr2	124704107	124704108	rs1214092	chr2_15	cbSP	0.990973	East Asia	NaN	NaN	NaN	2
chr2	124704107	124704108	rs1214092	chr2_15	cbSP	0.995972	Europe	NaN	NaN	NaN	2
chr2	124704871	124704872	rs1214093	chr2_15	cbSP	0.98	Europe	NaN	NaN	NaN	2
chr2	124704871	124704872	rs1214093	chr2_15	cbSP	0.8523	Africa	NaN	NaN	NaN	2
chr2	124704871	124704872	rs1214093	chr2_15	cbSP	0.990973	East Asia	NaN	NaN	NaN	2
chr2	124704871	124704872	rs1214093	chr2_15	cbSP	1	Europe	NaN	NaN	NaN	2
chr2	124705346	124705347	rs1214094	chr2_15	cbSP	0.85508	Africa	NaN	NaN	NaN	2
chr2	124705346	124705347	rs1214094	chr2_15	cbSP	0.972098	Europe	NaN	NaN	NaN	2
chr2	124705346	124705347	rs1214094	chr2_15	cbSP	0.990973	East Asia	NaN	NaN	NaN	2
chr2	124705346	124705347	rs1214094	chr2_15	cbSP	0.991937	Europe	NaN	NaN	NaN	2
chr2	124705473	124705474	rs1214095	chr2_15	cbSP	0.983972	Europe	NaN	NaN	NaN	2
chr2	124705473	124705474	rs1214095	chr2_15	cbSP	0.990973	East Asia	NaN	NaN	NaN	2
chr2	124705473	124705474	rs1214095	chr2_15	cbSP	0.995963	Europe	NaN	NaN	NaN	2
chr2	124705510	124705511	rs1214096	chr2_15	cbSP	0.98	Europe	NaN	NaN	NaN	2
chr2	124705510	124705511	rs1214096	chr2_15	cbSP	0.8523	Africa	NaN	NaN	NaN	2
chr2	124705510	124705511	rs1214096	chr2_15	cbSP	0.990973	East Asia	NaN	NaN	NaN	2
chr2	124705510	124705511	rs1214096	chr2_15	cbSP	1	Europe	NaN	NaN	NaN	2
chr2	124706090	124706091	rs7577143	chr2_15	cbSP	0.810079	East Asia	NaN	NaN	NaN	2
chr2	124706396	124706397	rs1214098	chr2_15	cbSP	0.838998	Africa	NaN	NaN	NaN	2
chr2	124706396	124706397	rs1214098	chr2_15	cbSP	0.983964	Europe	NaN	NaN	NaN	2
chr2	124706396	124706397	rs1214098	chr2_15	cbSP	0.990973	East Asia	NaN	NaN	NaN	2
chr2	124706396	124706397	rs1214098	chr2_15	cbSP	0.995972	Europe	NaN	NaN	NaN	2
chr2	124708671	124708672	rs1214088	chr2_15	cbSP	0.983972	Europe	NaN	NaN	NaN	2
chr2	124708671	124708672	rs1214088	chr2_15	cbSP	0.990973	East Asia	NaN	NaN	NaN	2
chr2	124708671	124708672	rs1214088	chr2_15	cbSP	0.995963	Europe	NaN	NaN	NaN	2
chr2	124708769	124708770	rs1214087	chr2_15	cbSP	0.983972	Europe	NaN	NaN	NaN	2
chr2	124708769	124708770	rs1214087	chr2_15	cbSP	0.990973	East Asia	NaN	NaN	NaN	2
chr2	124708769	124708770	rs1214087	chr2_15	cbSP	0.995963	Europe	NaN	NaN	NaN	2
chr2	124709158	124709159	rs1214086	chr2_15	cbSP	0.983972	Europe	NaN	NaN	NaN	2
chr2	124709158	124709159	rs1214086	chr2_15	cbSP	0.990973	East Asia	NaN	NaN	NaN	2
chr2	124709158	124709159	rs1214086	chr2_15	cbSP	0.995963	Europe	NaN	NaN	NaN	2
chr2	124709249	124709250	rs1214085	chr2_15	cbSP	0.812966	Africa	NaN	NaN	NaN	2
chr2	124709249	124709250	rs1214085	chr2_15	cbSP	0.975974	Europe	NaN	NaN	NaN	2
chr2	124709249	124709250	rs1214085	chr2_15	cbSP	0.990973	East Asia	NaN	NaN	NaN	2
chr2	124709249	124709250	rs1214085	chr2_15	cbSP	0.995963	Europe	NaN	NaN	NaN	2
chr2	124710433	124710434	rs1214083	chr2_15	cbSP	0.983972	Europe	NaN	NaN	NaN	2
chr2	124710433	124710434	rs1214083	chr2_15	cbSP	0.990973	East Asia	NaN	NaN	NaN	2
chr2	124710433	124710434	rs1214083	chr2_15	cbSP	0.995963	Europe	NaN	NaN	NaN	2
chr2	124710794	124710795	rs1214081	chr2_15	cbSP	0.983972	Europe	NaN	NaN	NaN	2
chr2	124710794	124710795	rs1214081	chr2_15	cbSP	0.990973	East Asia	NaN	NaN	NaN	2
chr2	124710794	124710795	rs1214081	chr2_15	cbSP	0.995963	Europe	NaN	NaN	NaN	2
chr2	124711668	124711669	rs1214078	chr2_15	cbSP	0.98	Europe	NaN	NaN	NaN	2
chr2	124711668	124711669	rs1214078	chr2_15	cbSP	0.810195	Africa	NaN	NaN	NaN	2
chr2	124711668	124711669	rs1214078	chr2_15	cbSP	0.986501	East Asia	NaN	NaN	NaN	2
chr2	124711668	124711669	rs1214078	chr2_15	cbSP	1	Europe	NaN	NaN	NaN	2
chr2	124712854	124712855	rs7557077	chr2_15	cbSP	0.982057	East Asia	NaN	NaN	NaN	2
chr2	124712854	124712855	rs7557077	chr2_15	cbSP	0.983972	Europe	NaN	NaN	NaN	2
chr2	124712854	124712855	rs7557077	chr2_15	cbSP	0.995963	Europe	NaN	NaN	NaN	2
chr2	124713357	124713358	rs575517894	chr2_15	cbSP	0.894005	East Asia	NaN	NaN	NaN	2
chr2	124713448	124713449	rs373611059	chr2_15	cbSP	0.802688	East Asia	NaN	NaN	NaN	2
chr2	124713472	124713473	rs367751243	chr2_15	cbSP	0.822351	East Asia	NaN	NaN	NaN	2
chr2	124713496	124713497	rs374834434	chr2_15	cbSP	0.855109	East Asia	NaN	NaN	NaN	2
chr2	124713544	124713545	rs111215068	chr2_15	cbSP	0.876439	East Asia	NaN	NaN	NaN	2
chr2	124713787	124713788	rs1599954	chr2_15	cbSP	0.821019	Africa	NaN	NaN	NaN	2
chr2	124713787	124713788	rs1599954	chr2_15	cbSP	0.973248	East Asia	NaN	NaN	NaN	2
chr2	124713787	124713788	rs1599954	chr2_15	cbSP	0.983964	Europe	NaN	NaN	NaN	2
chr2	124713787	124713788	rs1599954	chr2_15	cbSP	0.995972	Europe	NaN	NaN	NaN	2
chr2	124714416	124714417	rs7563776	chr2_15	cbSP	0.921507	Europe	NaN	NaN	NaN	2
chr2	124714416	124714417	rs7563776	chr2_15	cbSP	0.932872	Europe	NaN	NaN	NaN	2
chr2	124715787	124715788	rs17010669	chr2_15	cbSP	0.88957	East Asia	NaN	NaN	NaN	2
chr2	124716426	124716427	rs13014220	chr2_15	cbSP	0.820506	East Asia	NaN	NaN	NaN	2
chr2	124717157	124717158	rs1214062	chr2_15	cbSP	0.87588	Europe	NaN	NaN	NaN	2
chr2	124717157	124717158	rs1214062	chr2_15	cbSP	0.860783	Africa	NaN	NaN	NaN	2
chr2	124717157	124717158	rs1214062	chr2_15	cbSP	0.863686	Europe	NaN	NaN	NaN	2
chr2	124717157	124717158	rs1214062	chr2_15	cbSP	0.977639	East Asia	NaN	NaN	NaN	2
chr2	124717764	124717765	rs60249630	chr2_15	cbSP	0.88957	East Asia	NaN	NaN	NaN	2
chr2	124718475	124718476	rs66568849	chr2_15	cbSP	0.885165	East Asia	NaN	NaN	NaN	2
chr2	124719058	124719059	rs1214059	chr2_15	cbSP	0.87588	Europe	NaN	NaN	NaN	2
chr2	124719058	124719059	rs1214059	chr2_15	cbSP	0.854834	Africa	NaN	NaN	NaN	2
chr2	124719058	124719059	rs1214059	chr2_15	cbSP	0.863686	Europe	NaN	NaN	NaN	2
chr2	124719058	124719059	rs1214059	chr2_15	cbSP	0.977639	East Asia	NaN	NaN	NaN	2
chr2	124722598	124722599	rs1234547	chr2_15	cbSP	0.87588	Europe	NaN	NaN	NaN	2
chr2	124722598	124722599	rs1234547	chr2_15	cbSP	0.854723	Africa	NaN	NaN	NaN	2
chr2	124722598	124722599	rs1234547	chr2_15	cbSP	0.863686	Europe	NaN	NaN	NaN	2
chr2	124722598	124722599	rs1234547	chr2_15	cbSP	0.977639	East Asia	NaN	NaN	NaN	2
chr2	124723572	124723573	rs1214047	chr2_15	cbSP	0.872746	Europe	NaN	NaN	NaN	2
chr2	124723572	124723573	rs1214047	chr2_15	cbSP	0.883162	Europe	NaN	NaN	NaN	2
chr2	124723572	124723573	rs1214047	chr2_15	cbSP	0.982057	East Asia	NaN	NaN	NaN	2
chr2	124723713	124723714	rs1214048	chr2_15	cbSP	0.809914	Africa	NaN	NaN	NaN	2
chr2	124723713	124723714	rs1214048	chr2_15	cbSP	0.869104	Europe	NaN	NaN	NaN	2
chr2	124723713	124723714	rs1214048	chr2_15	cbSP	0.887113	Europe	NaN	NaN	NaN	2
chr2	124723713	124723714	rs1214048	chr2_15	cbSP	0.977639	East Asia	NaN	NaN	NaN	2
chr2	124724576	124724577	rs1214051	chr2_15	cbSP	0.872746	Europe	NaN	NaN	NaN	2
chr2	124724576	124724577	rs1214051	chr2_15	cbSP	0.883162	Europe	NaN	NaN	NaN	2
chr2	124724576	124724577	rs1214051	chr2_15	cbSP	0.977639	East Asia	NaN	NaN	NaN	2
chr2	124726224	124726225	rs1214052	chr2_15	cbSP	0.869104	Europe	NaN	NaN	NaN	2
chr2	124726224	124726225	rs1214052	chr2_15	cbSP	0.879459	Europe	NaN	NaN	NaN	2
chr2	124726224	124726225	rs1214052	chr2_15	cbSP	0.968585	East Asia	NaN	NaN	NaN	2
chr2	124726564	124726565	rs1214053	chr2_15	cbSP	0.854963	Africa	NaN	NaN	NaN	2
chr2	124726564	124726565	rs1214053	chr2_15	cbSP	0.859987	Europe	NaN	NaN	NaN	2
chr2	124726564	124726565	rs1214053	chr2_15	cbSP	0.872203	Europe	NaN	NaN	NaN	2
chr2	124726564	124726565	rs1214053	chr2_15	cbSP	0.968585	East Asia	NaN	NaN	NaN	2
chr2	124727263	124727264	rs1214054	chr2_15	cbSP	0.869104	Europe	NaN	NaN	NaN	2
chr2	124727263	124727264	rs1214054	chr2_15	cbSP	0.879459	Europe	NaN	NaN	NaN	2
chr2	124727263	124727264	rs1214054	chr2_15	cbSP	0.968495	East Asia	NaN	NaN	NaN	2
chr2	124727569	124727570	rs1214055	chr2_15	cbSP	0.869104	Europe	NaN	NaN	NaN	2
chr2	124727569	124727570	rs1214055	chr2_15	cbSP	0.879459	Europe	NaN	NaN	NaN	2
chr2	124727569	124727570	rs1214055	chr2_15	cbSP	0.968495	East Asia	NaN	NaN	NaN	2
chr2	124728243	124728244	rs3109028	chr2_15	cbSP	0.869104	Europe	NaN	NaN	NaN	2
chr2	124728243	124728244	rs3109028	chr2_15	cbSP	0.879459	Europe	NaN	NaN	NaN	2
chr2	124728243	124728244	rs3109028	chr2_15	cbSP	0.968495	East Asia	NaN	NaN	NaN	2
chr2	124728262	124728263	rs13011798	chr2_15	cbSP	0.811587	East Asia	NaN	NaN	NaN	2
chr2	124729372	124729373	rs56990699	chr2_15	cbSP	0.881051	East Asia	NaN	NaN	NaN	2
chr2	124729477	124729478	rs2674921	chr2_15	cbSP	0.804242	Africa	NaN	NaN	NaN	2
chr2	124729477	124729478	rs2674921	chr2_15	cbSP	0.854662	Europe	NaN	NaN	NaN	2
chr2	124729477	124729478	rs2674921	chr2_15	cbSP	0.872374	Europe	NaN	NaN	NaN	2
chr2	124729477	124729478	rs2674921	chr2_15	cbSP	0.964079	East Asia	NaN	NaN	NaN	2
chr2	124729604	124729605	rs2674922	chr2_15	cbSP	0.804369	Africa	NaN	NaN	NaN	2
chr2	124729604	124729605	rs2674922	chr2_15	cbSP	0.854662	Europe	NaN	NaN	NaN	2
chr2	124729604	124729605	rs2674922	chr2_15	cbSP	0.872374	Europe	NaN	NaN	NaN	2
chr2	124729604	124729605	rs2674922	chr2_15	cbSP	0.964079	East Asia	NaN	NaN	NaN	2
chr2	124730171	124730172	rs960009	chr2_15	cbSP	0.84532	Europe	NaN	NaN	NaN	2
chr2	124730171	124730172	rs960009	chr2_15	cbSP	0.852131	Africa	NaN	NaN	NaN	2
chr2	124730171	124730172	rs960009	chr2_15	cbSP	0.857619	Europe	NaN	NaN	NaN	2
chr2	124730171	124730172	rs960009	chr2_15	cbSP	0.964002	East Asia	NaN	NaN	NaN	2
chr2	124730998	124730999	rs6756614	chr2_15	cbSP	0.82581	East Asia	NaN	NaN	NaN	2
chr2	168291020	168291021	rs534972535	chr2_17	ctSP	1	Europe	NaN	NaN	NaN	2
chr2	168348851	168348852	rs556356192	chr2_17	ctSP	1	Europe	NaN	NaN	NaN	2
chr2	168640753	168640754	rs7562394	chr2_17	ctSP	0.817114	East Asia	NaN	NaN	NaN	2
chr2	168645201	168645202	rs1867825	chr2_17	ctSP	0.948136	East Asia	NaN	NaN	NaN	2
chr2	168645283	168645284	rs75697425	chr2_17	ctSP	0.8344	Europe	NaN	NaN	NaN	2
chr2	168646641	168646642	rs79807659	chr2_17	ctSP	1	Europe	NaN	NaN	NaN	2
chr2	168647180	168647181	rs60032596	chr2_17	ctSP	0.801656	Africa	NaN	NaN	NaN	2
chr2	168647180	168647181	rs60032596	chr2_17	ctSP	0.980983	East Asia	NaN	NaN	NaN	2
chr2	168647608	168647609	rs80008990	chr2_17	ctSP	0.89072	Africa	NaN	NaN	NaN	2
chr2	168647608	168647609	rs80008990	chr2_17	ctSP	1	Europe	NaN	NaN	NaN	2
chr2	168648230	168648231	rs11695825	chr2_17	ctSP	0.976304	East Asia	NaN	NaN	NaN	2
chr2	168649087	168649088	rs541637042	chr2_17	ctSP	1	Europe	NaN	NaN	NaN	2
chr2	168651674	168651675	rs6705218	chr2_17	ctSP	0.994451	Africa	NaN	NaN	NaN	2
chr2	168651674	168651675	rs6705218	chr2_17	ctSP	1	Europe	NaN	NaN	NaN	2
chr2	168652202	168652203	rs1374279	chr2_17	ctSP	0.95253	Europe	NaN	NaN	NaN	2
chr2	168652707	168652708	rs59901332	chr2_17	ctSP	NaN	NaN	NaN	NaN	NaN	2
chr2	168653320	168653321	rs75904417	chr2_17	ctSP	0.94462	Europe	NaN	NaN	NaN	2
chr2	168653424	168653425	rs1446502	chr2_17	ctSP	0.825649	Africa	NaN	NaN	NaN	2
chr2	168653424	168653425	rs1446502	chr2_17	ctSP	0.985723	East Asia	NaN	NaN	NaN	2
chr2	168653554	168653555	rs10930284	chr2_17	ctSP	0.817794	Africa	NaN	NaN	NaN	2
chr2	168653554	168653555	rs10930284	chr2_17	ctSP	0.985723	East Asia	NaN	NaN	NaN	2
chr2	168654101	168654102	rs10189936	chr2_17	ctSP	0.979974	Africa	NaN	NaN	NaN	2
chr2	168654101	168654102	rs10189936	chr2_17	ctSP	0.990476	East Asia	NaN	NaN	NaN	2
chr2	168654129	168654130	rs10202340	chr2_17	ctSP	0.985723	East Asia	NaN	NaN	NaN	2
chr2	168654131	168654132	rs10190098	chr2_17	ctSP	0.985723	East Asia	NaN	NaN	NaN	2
chr2	168654145	168654146	rs7565118	chr2_17	ctSP	0.985723	East Asia	NaN	NaN	NaN	2
chr2	168654416	168654417	rs13409891	chr2_17	ctSP	0.979974	Africa	NaN	NaN	NaN	2
chr2	168654416	168654417	rs13409891	chr2_17	ctSP	0.990476	East Asia	NaN	NaN	NaN	2
chr2	168654449	168654450	rs10166416	chr2_17	ctSP	0.992087	Europe	NaN	NaN	NaN	2
chr2	168654449	168654450	rs10166416	chr2_17	ctSP	0.995243	East Asia	NaN	NaN	NaN	2
chr2	168654513	168654514	rs144860645	chr2_17	ctSP	1	Europe	NaN	NaN	NaN	2
chr2	168654666	168654667	rs7594948	chr2_17	ctSP	0.992087	Europe	NaN	NaN	NaN	2
chr2	168654666	168654667	rs7594948	chr2_17	ctSP	0.995243	East Asia	NaN	NaN	NaN	2
chr2	168654737	168654738	rs7595155	chr2_17	ctSP	0.99599	Africa	NaN	NaN	NaN	2
chr2	168654737	168654738	rs7595155	chr2_17	ctSP	0.995243	East Asia	NaN	NaN	NaN	2
chr2	168654737	168654738	rs7595155	chr2_17	ctSP	1	Europe	NaN	NaN	NaN	2
chr2	168654855	168654856	rs7609155	chr2_17	ctSP	0.992087	Europe	NaN	NaN	NaN	2
chr2	168654855	168654856	rs7609155	chr2_17	ctSP	0.995243	East Asia	NaN	NaN	NaN	2
chr2	168654998	168654999	rs7609396	chr2_17	ctSP	0.995243	East Asia	NaN	NaN	NaN	2
chr2	168655421	168655422	rs16854217	chr2_17	ctSP	0.992087	Europe	NaN	NaN	NaN	2
chr2	168655421	168655422	rs16854217	chr2_17	ctSP	0.995243	East Asia	NaN	NaN	NaN	2
chr2	168655591	168655592	rs10196226	chr2_17	ctSP	0.992087	Europe	NaN	NaN	NaN	2
chr2	168655591	168655592	rs10196226	chr2_17	ctSP	0.995243	East Asia	NaN	NaN	NaN	2
chr2	168655742	168655743	rs11903408	chr2_17	ctSP	0.994471	Africa	NaN	NaN	NaN	2
chr2	168655742	168655743	rs11903408	chr2_17	ctSP	1	Europe	NaN	NaN	NaN	2
chr2	168655813	168655814	rs10208688	chr2_17	ctSP	0.992087	Europe	NaN	NaN	NaN	2
chr2	168655813	168655814	rs10208688	chr2_17	ctSP	0.995243	East Asia	NaN	NaN	NaN	2
chr2	168655847	168655848	rs10196281	chr2_17	ctSP	0.992087	Europe	NaN	NaN	NaN	2
chr2	168655847	168655848	rs10196281	chr2_17	ctSP	0.995243	East Asia	NaN	NaN	NaN	2
chr2	168655934	168655935	rs10196543	chr2_17	ctSP	NaN	NaN	9.63592	SIGNIF_tf0.5.LWK|SIGNIF_tf0.5_YRI	147619	2
chr2	168656713	168656714	rs67700417	chr2_17	ctSP	0.98575	East Asia	NaN	NaN	NaN	2
chr2	168656713	168656714	rs67700417	chr2_17	ctSP	0.98797	Africa	NaN	NaN	NaN	2
chr2	168657057	168657058	rs10199894	chr2_17	ctSP	0.990517	East Asia	NaN	NaN	NaN	2
chr2	168657057	168657058	rs10199894	chr2_17	ctSP	0.992087	Europe	NaN	NaN	NaN	2
chr2	168657265	168657266	rs7603248	chr2_17	ctSP	0.990517	East Asia	NaN	NaN	NaN	2
chr2	168657265	168657266	rs7603248	chr2_17	ctSP	0.992087	Europe	NaN	NaN	NaN	2
chr2	168657406	168657407	rs7576736	chr2_17	ctSP	0.990517	East Asia	NaN	NaN	NaN	2
chr2	168657406	168657407	rs7576736	chr2_17	ctSP	0.992087	Europe	NaN	NaN	NaN	2
chr2	168657504	168657505	rs150855732	chr2_17	ctSP	1	Europe	NaN	NaN	NaN	2
chr2	168657883	168657884	rs10930285	chr2_17	ctSP	0.99599	Africa	NaN	NaN	NaN	2
chr2	168657883	168657884	rs10930285	chr2_17	ctSP	0.985823	East Asia	NaN	NaN	NaN	2
chr2	168657883	168657884	rs10930285	chr2_17	ctSP	1	Europe	NaN	NaN	NaN	2
chr2	168657885	168657886	rs10930286	chr2_17	ctSP	0.990517	East Asia	NaN	NaN	NaN	2
chr2	168657885	168657886	rs10930286	chr2_17	ctSP	0.992087	Europe	NaN	NaN	NaN	2
chr2	168658474	168658475	rs4667975	chr2_17	ctSP	0.990517	East Asia	NaN	NaN	NaN	2
chr2	168658474	168658475	rs4667975	chr2_17	ctSP	0.992087	Europe	NaN	NaN	NaN	2
chr2	168658669	168658670	rs4667976	chr2_17	ctSP	0.990517	East Asia	NaN	NaN	NaN	2
chr2	168658669	168658670	rs4667976	chr2_17	ctSP	0.992087	Europe	NaN	NaN	NaN	2
chr2	168658781	168658782	rs13427223	chr2_17	ctSP	0.990517	East Asia	NaN	NaN	NaN	2
chr2	168658781	168658782	rs13427223	chr2_17	ctSP	0.992087	Europe	NaN	NaN	NaN	2
chr2	168658867	168658868	rs78786223	chr2_17	ctSP	0.95253	Europe	NaN	NaN	NaN	2
chr2	168660700	168660701	rs13415184	chr2_17	ctSP	0.96241	East Asia	NaN	NaN	NaN	2
chr2	168660909	168660910	rs148122763	chr2_17	ctSP	0.95253	Europe	NaN	NaN	NaN	2
chr2	168660946	168660947	rs9679531	chr2_17	ctSP	0.967161	East Asia	NaN	NaN	NaN	2
chr2	168661020	168661021	rs9287888	chr2_17	ctSP	0.96241	East Asia	NaN	NaN	NaN	2
chr2	168662087	168662088	rs10175233	chr2_17	ctSP	0.990517	East Asia	NaN	NaN	NaN	2
chr2	168662087	168662088	rs10175233	chr2_17	ctSP	0.992087	Europe	NaN	NaN	NaN	2
chr2	168662907	168662908	rs4667979	chr2_17	ctSP	0.980997	East Asia	NaN	NaN	NaN	2
chr2	168662994	168662995	rs4667980	chr2_17	ctSP	0.98575	East Asia	NaN	NaN	NaN	2
chr2	168662994	168662995	rs4667980	chr2_17	ctSP	1	Europe	NaN	NaN	NaN	2
chr2	168663013	168663014	rs4667981	chr2_17	ctSP	0.98575	East Asia	NaN	NaN	NaN	2
chr2	168663105	168663106	rs146525503	chr2_17	ctSP	0.95253	Europe	NaN	NaN	NaN	2
chr2	168665907	168665908	rs113945254	chr2_17	ctSP	0.95253	Europe	NaN	NaN	NaN	2
chr2	168666594	168666595	rs142175360	chr2_17	ctSP	1	Europe	NaN	NaN	NaN	2
chr2	168666669	168666670	rs112479918	chr2_17	ctSP	0.95253	Europe	NaN	NaN	NaN	2
chr2	168666911	168666912	rs190015839	chr2_17	ctSP	1	Europe	NaN	NaN	NaN	2
chr2	168669383	168669384	rs76414298	chr2_17	ctSP	0.897975	Europe	NaN	NaN	NaN	2
chr2	168701023	168701024	rs150948015	chr2_17	ctSP	1	Europe	NaN	NaN	NaN	2
chr2	168734768	168734769	rs575206517	chr2_17	ctSP	1	Europe	NaN	NaN	NaN	2
chr2	168766086	168766087	rs73023229	chr2_17	ctSP	1	Europe	NaN	NaN	NaN	2
chr2	168767502	168767503	rs73023239	chr2_17	ctSP	1	Europe	NaN	NaN	NaN	2
chr2	168773517	168773518	rs73023247	chr2_17	ctSP	1	Europe	NaN	NaN	NaN	2
chr2	168774011	168774012	rs113243745	chr2_17	ctSP	1	Europe	NaN	NaN	NaN	2
chr2	168774210	168774211	rs73023250	chr2_17	ctSP	1	Europe	NaN	NaN	NaN	2
chr2	168774586	168774587	rs112814375	chr2_17	ctSP	1	Europe	NaN	NaN	NaN	2
chr2	168775514	168775515	rs73023253	chr2_17	ctSP	1	Europe	NaN	NaN	NaN	2
chr2	168775970	168775971	rs79379880	chr2_17	ctSP	1	Europe	NaN	NaN	NaN	2
chr2	168779345	168779346	rs57782537	chr2_17	ctSP	1	Europe	NaN	NaN	NaN	2
chr2	168779353	168779354	rs58503738	chr2_17	ctSP	1	Europe	NaN	NaN	NaN	2
chr2	168780085	168780086	rs186951170	chr2_17	ctSP	1	Europe	NaN	NaN	NaN	2
chr2	168780087	168780088	rs141889844	chr2_17	ctSP	1	Europe	NaN	NaN	NaN	2
chr2	168780328	168780329	rs73023263	chr2_17	ctSP	1	Europe	NaN	NaN	NaN	2
chr2	168783683	168783684	rs57480114	chr2_17	ctSP	1	Europe	NaN	NaN	NaN	2
chr2	168783866	168783867	rs58546245	chr2_17	ctSP	1	Europe	NaN	NaN	NaN	2
chr2	168784778	168784779	rs73023274	chr2_17	ctSP	1	Europe	NaN	NaN	NaN	2
chr2	168784903	168784904	rs6745200	chr2_17	ctSP	1	Europe	NaN	NaN	NaN	2
chr2	168785114	168785115	rs6745424	chr2_17	ctSP	1	Europe	NaN	NaN	NaN	2
chr2	168789009	168789010	rs73026903	chr2_17	ctSP	1	Europe	NaN	NaN	NaN	2
chr2	168789680	168789681	rs73026904	chr2_17	ctSP	1	Europe	NaN	NaN	NaN	2
chr2	168791314	168791315	rs189893119	chr2_17	ctSP	1	Europe	NaN	NaN	NaN	2
chr2	168793319	168793320	rs73026912	chr2_17	ctSP	1	Europe	NaN	NaN	NaN	2
chr2	168793775	168793776	rs73026918	chr2_17	ctSP	1	Europe	NaN	NaN	NaN	2
chr2	168795388	168795389	rs73026922	chr2_17	ctSP	1	Europe	NaN	NaN	NaN	2
chr2	168817026	168817027	rs73026945	chr2_17	ctSP	1	Europe	NaN	NaN	NaN	2
chr2	168817249	168817250	rs73026946	chr2_17	ctSP	1	Europe	NaN	NaN	NaN	2
chr2	168820833	168820834	rs73026952	chr2_17	ctSP	1	Europe	NaN	NaN	NaN	2
chr2	168823250	168823251	rs73026954	chr2_17	ctSP	1	Europe	NaN	NaN	NaN	2
chr2	168858751	168858752	rs76890651	chr2_17	ctSP	1	Europe	NaN	NaN	NaN	2
chr2	168861622	168861623	rs9677475	chr2_17	ctSP	1	Europe	NaN	NaN	NaN	2
chr2	168863230	168863231	rs6725853	chr2_17	ctSP	1	Europe	NaN	NaN	NaN	2
chr2	168863653	168863654	rs6754641	chr2_17	ctSP	1	Europe	NaN	NaN	NaN	2
chr2	168867799	168867800	rs9678614	chr2_17	ctSP	1	Europe	NaN	NaN	NaN	2
chr2	168875232	168875233	rs7601157	chr2_17	ctSP	1	Europe	NaN	NaN	NaN	2
chr2	168878349	168878350	rs7559303	chr2_17	ctSP	1	Europe	NaN	NaN	NaN	2
chr2	168892687	168892688	rs6725077	chr2_17	ctSP	1	Europe	NaN	NaN	NaN	2
chr2	168896818	168896819	rs57180672	chr2_17	ctSP	1	Europe	NaN	NaN	NaN	2
chr2	168898373	168898374	rs73017377	chr2_17	ctSP	1	Europe	NaN	NaN	NaN	2
chr2	168902673	168902674	rs6744026	chr2_17	ctSP	1	Europe	NaN	NaN	NaN	2
chr2	168904878	168904879	rs57278510	chr2_17	ctSP	1	Europe	NaN	NaN	NaN	2
chr2	168906849	168906850	rs6731649	chr2_17	ctSP	1	Europe	NaN	NaN	NaN	2
chr2	168916724	168916725	rs73017384	chr2_17	ctSP	1	Europe	NaN	NaN	NaN	2
chr2	168918788	168918789	rs73017389	chr2_17	ctSP	1	Europe	NaN	NaN	NaN	2
chr2	168924438	168924439	rs7579908	chr2_17	ctSP	1	Europe	NaN	NaN	NaN	2
chr2	168930405	168930406	rs553452083	chr2_17	ctSP	1	Europe	NaN	NaN	NaN	2
chr2	168949413	168949414	rs116430213	chr2_17	ctSP	1	Europe	NaN	NaN	NaN	2
chr2	168949702	168949703	rs115802514	chr2_17	ctSP	1	Europe	NaN	NaN	NaN	2
chr2	168952496	168952497	rs115687912	chr2_17	ctSP	1	Europe	NaN	NaN	NaN	2
chr2	168963510	168963511	rs6724666	chr2_17	ctSP	1	Europe	NaN	NaN	NaN	2
chr2	168966935	168966936	rs4667559	chr2_17	ctSP	1	Europe	NaN	NaN	NaN	2
chr2	168968139	168968140	rs142592634	chr2_17	ctSP	1	Europe	NaN	NaN	NaN	2
chr2	168969327	168969328	rs73019430	chr2_17	ctSP	1	Europe	NaN	NaN	NaN	2
chr2	168979332	168979333	rs75024353	chr2_17	ctSP	1	Europe	NaN	NaN	NaN	2
chr2	168979722	168979723	rs142719469	chr2_17	ctSP	1	Europe	NaN	NaN	NaN	2
chr2	168982096	168982097	rs73019437	chr2_17	ctSP	1	Europe	NaN	NaN	NaN	2
chr2	168984554	168984555	rs10209657	chr2_17	ctSP	1	Europe	NaN	NaN	NaN	2
chr2	168989697	168989698	rs59711987	chr2_17	ctSP	1	Europe	NaN	NaN	NaN	2
chr2	168990331	168990332	rs58303458	chr2_17	ctSP	1	Europe	NaN	NaN	NaN	2
chr2	168992474	168992475	rs5008805	chr2_17	ctSP	1	Europe	NaN	NaN	NaN	2
chr2	169000529	169000530	rs75932342	chr2_17	ctSP	1	Europe	NaN	NaN	NaN	2
chr2	169023253	169023254	rs6433034	chr2_17	ctSP	1	Europe	NaN	NaN	NaN	2
chr2	169041535	169041536	rs73971383	chr2_17	ctSP	1	Europe	NaN	NaN	NaN	2
chr2	169043829	169043830	rs112003628	chr2_17	ctSP	1	Europe	NaN	NaN	NaN	2
chr2	169044193	169044194	rs181848129	chr2_17	ctSP	1	Europe	NaN	NaN	NaN	2
chr2	169044932	169044933	rs73031018	chr2_17	ctSP	1	Europe	NaN	NaN	NaN	2
chr2	169045327	169045328	rs73031020	chr2_17	ctSP	1	Europe	NaN	NaN	NaN	2
chr2	169046100	169046101	rs183347587	chr2_17	ctSP	1	Europe	NaN	NaN	NaN	2
chr2	169046101	169046102	rs188902200	chr2_17	ctSP	1	Europe	NaN	NaN	NaN	2
chr2	169048683	169048684	rs73031025	chr2_17	ctSP	1	Europe	NaN	NaN	NaN	2
chr2	169050410	169050411	rs142897582	chr2_17	ctSP	1	Europe	NaN	NaN	NaN	2
chr2	169057229	169057230	rs552704197	chr2_17	ctSP	1	Europe	NaN	NaN	NaN	2
chr2	169068649	169068650	rs6743667	chr2_17	ctSP	1	Europe	NaN	NaN	NaN	2
chr2	169069127	169069128	rs73031041	chr2_17	ctSP	1	Europe	NaN	NaN	NaN	2
chr2	169070768	169070769	rs374259517	chr2_17	ctSP	1	Europe	NaN	NaN	NaN	2
chr2	169071119	169071120	rs2063964	chr2_17	ctSP	1	Europe	NaN	NaN	NaN	2
chr2	169071566	169071567	rs75869499	chr2_17	ctSP	1	Europe	NaN	NaN	NaN	2
chr2	169083298	169083299	rs2030163	chr2_17	ctSP	1	Europe	NaN	NaN	NaN	2
chr2	169086970	169086971	rs116593591	chr2_17	ctSP	1	Europe	NaN	NaN	NaN	2
chr2	169097530	169097531	rs146884139	chr2_17	ctSP	1	Europe	NaN	NaN	NaN	2
chr2	169121614	169121615	rs140168208	chr2_17	ctSP	1	Europe	NaN	NaN	NaN	2
chr2	169122946	169122947	rs141774443	chr2_17	ctSP	1	Europe	NaN	NaN	NaN	2
chr2	169143823	169143824	rs146635542	chr2_17	ctSP	1	Europe	NaN	NaN	NaN	2
chr2	169145901	169145902	rs78537852	chr2_17	ctSP	1	Europe	NaN	NaN	NaN	2
chr2	199498172	199498173	rs10497818	chr2_18	cbSP	0.876811	East Asia	NaN	NaN	NaN	2
chr2	199498172	199498173	rs10497818	chr2_18	cbSP	0.913684	Europe	NaN	NaN	NaN	2
chr2	199498172	199498173	rs10497818	chr2_18	cbSP	0.933196	Europe	NaN	NaN	NaN	2
chr2	199498920	199498921	rs1809194	chr2_18	cbSP	0.872223	East Asia	NaN	NaN	NaN	2
chr2	199498920	199498921	rs1809194	chr2_18	cbSP	0.909855	Europe	NaN	NaN	NaN	2
chr2	199498920	199498921	rs1809194	chr2_18	cbSP	0.929372	Europe	NaN	NaN	NaN	2
chr2	199499355	199499356	rs11687833	chr2_18	cbSP	0.807667	Europe	NaN	NaN	NaN	2
chr2	199499355	199499356	rs11687833	chr2_18	cbSP	0.839671	East Asia	NaN	NaN	NaN	2
chr2	199499442	199499443	rs9941524	chr2_18	cbSP	0.862248	East Asia	NaN	NaN	NaN	2
chr2	199499442	199499443	rs9941524	chr2_18	cbSP	0.909855	Europe	NaN	NaN	NaN	2
chr2	199499442	199499443	rs9941524	chr2_18	cbSP	0.929372	Europe	NaN	NaN	NaN	2
chr2	199499999	199500000	rs897399	chr2_18	cbSP	0.862248	East Asia	NaN	NaN	NaN	2
chr2	199499999	199500000	rs897399	chr2_18	cbSP	0.909855	Europe	NaN	NaN	NaN	2
chr2	199499999	199500000	rs897399	chr2_18	cbSP	0.929372	Europe	NaN	NaN	NaN	2
chr2	199504422	199504423	rs7587930	chr2_18	cbSP	0.862248	East Asia	NaN	NaN	NaN	2
chr2	199504422	199504423	rs7587930	chr2_18	cbSP	0.922311	Europe	NaN	NaN	NaN	2
chr2	199504422	199504423	rs7587930	chr2_18	cbSP	0.941233	Europe	NaN	NaN	NaN	2
chr2	199504764	199504765	rs992005	chr2_18	cbSP	0.880496	East Asia	NaN	NaN	NaN	2
chr2	199504764	199504765	rs992005	chr2_18	cbSP	0.909855	Europe	NaN	NaN	NaN	2
chr2	199504764	199504765	rs992005	chr2_18	cbSP	0.929372	Europe	NaN	NaN	NaN	2
chr2	199506555	199506556	rs7569314	chr2_18	cbSP	0.926201	East Asia	NaN	NaN	NaN	2
chr2	199506555	199506556	rs7569314	chr2_18	cbSP	0.932969	Europe	NaN	NaN	NaN	2
chr2	199506555	199506556	rs7569314	chr2_18	cbSP	0.944899	Europe	NaN	NaN	NaN	2
chr2	199507940	199507941	rs7602269	chr2_18	cbSP	0.880496	East Asia	NaN	NaN	NaN	2
chr2	199507940	199507941	rs7602269	chr2_18	cbSP	0.887251	Europe	NaN	NaN	NaN	2
chr2	199507940	199507941	rs7602269	chr2_18	cbSP	0.906211	Europe	NaN	NaN	NaN	2
chr2	199513554	199513555	rs7601848	chr2_18	cbSP	0.93738	Europe	NaN	NaN	NaN	2
chr2	199513554	199513555	rs7601848	chr2_18	cbSP	0.925327	Europe	NaN	NaN	NaN	2
chr2	199513554	199513555	rs7601848	chr2_18	cbSP	0.966494	East Asia	NaN	NaN	NaN	2
chr2	199514274	199514275	rs12693854	chr2_18	cbSP	0.93738	Europe	NaN	NaN	NaN	2
chr2	199514274	199514275	rs12693854	chr2_18	cbSP	0.925327	Europe	NaN	NaN	NaN	2
chr2	199514274	199514275	rs12693854	chr2_18	cbSP	0.966494	East Asia	NaN	NaN	NaN	2
chr2	199514756	199514757	rs10931822	chr2_18	cbSP	0.956376	Europe	NaN	NaN	NaN	2
chr2	199514756	199514757	rs10931822	chr2_18	cbSP	0.966494	East Asia	NaN	NaN	NaN	2
chr2	199514756	199514757	rs10931822	chr2_18	cbSP	0.968265	Europe	NaN	NaN	NaN	2
chr2	199516058	199516059	rs1455344	chr2_18	cbSP	0.93738	Europe	NaN	NaN	NaN	2
chr2	199516058	199516059	rs1455344	chr2_18	cbSP	0.914513	East Asia	NaN	NaN	NaN	2
chr2	199516058	199516059	rs1455344	chr2_18	cbSP	0.917615	Europe	NaN	NaN	NaN	2
chr2	199518158	199518159	rs13393754	chr2_18	cbSP	0.937185	Europe	NaN	NaN	NaN	2
chr2	199518158	199518159	rs13393754	chr2_18	cbSP	0.948684	Europe	NaN	NaN	NaN	2
chr2	199518158	199518159	rs13393754	chr2_18	cbSP	0.966494	East Asia	NaN	NaN	NaN	2
chr2	199519690	199519691	rs1455343	chr2_18	cbSP	0.933555	East Asia	NaN	NaN	NaN	2
chr2	199520403	199520404	rs7562655	chr2_18	cbSP	0.874387	Europe	NaN	NaN	NaN	2
chr2	199520403	199520404	rs7562655	chr2_18	cbSP	0.884967	Europe	NaN	NaN	NaN	2
chr2	199520403	199520404	rs7562655	chr2_18	cbSP	0.966546	East Asia	NaN	NaN	NaN	2
chr2	199520604	199520605	rs7601948	chr2_18	cbSP	0.91815	Europe	NaN	NaN	NaN	2
chr2	199520604	199520605	rs7601948	chr2_18	cbSP	0.97067	East Asia	NaN	NaN	NaN	2
chr2	199520604	199520605	rs7601948	chr2_18	cbSP	0.929429	Europe	NaN	NaN	NaN	2
chr2	199521867	199521868	rs1455342	chr2_18	cbSP	0.962331	East Asia	NaN	NaN	NaN	2
chr2	199521867	199521868	rs1455342	chr2_18	cbSP	0.968254	Europe	NaN	NaN	NaN	2
chr2	199521867	199521868	rs1455342	chr2_18	cbSP	0.980081	Europe	NaN	NaN	NaN	2
chr2	199522841	199522842	rs7592562	chr2_18	cbSP	0.918681	East Asia	NaN	NaN	NaN	2
chr2	199522841	199522842	rs7592562	chr2_18	cbSP	0.964461	Europe	NaN	NaN	NaN	2
chr2	199522841	199522842	rs7592562	chr2_18	cbSP	0.984069	Europe	NaN	NaN	NaN	2
chr2	199522857	199522858	rs9973442	chr2_18	cbSP	0.97067	East Asia	NaN	NaN	NaN	2
chr2	199522857	199522858	rs9973442	chr2_18	cbSP	0.932969	Europe	NaN	NaN	NaN	2
chr2	199522857	199522858	rs9973442	chr2_18	cbSP	0.944899	Europe	NaN	NaN	NaN	2
chr2	199523121	199523122	rs17229285	chr2_18	cbSP	0.842383	Europe	NaN	NaN	NaN	2
chr2	199523121	199523122	rs17229285	chr2_18	cbSP	0.859433	Europe	NaN	NaN	NaN	2
chr2	199529605	199529606	rs17229432	chr2_18	cbSP	0.97067	East Asia	NaN	NaN	NaN	2
chr2	199529605	199529606	rs17229432	chr2_18	cbSP	0.968343	Europe	NaN	NaN	NaN	2
chr2	199529605	199529606	rs17229432	chr2_18	cbSP	0.980087	Europe	NaN	NaN	NaN	2
chr2	199530323	199530324	rs7566330	chr2_18	cbSP	0.97067	East Asia	NaN	NaN	NaN	2
chr2	199530323	199530324	rs7566330	chr2_18	cbSP	0.968343	Europe	NaN	NaN	NaN	2
chr2	199530323	199530324	rs7566330	chr2_18	cbSP	0.980087	Europe	NaN	NaN	NaN	2
chr2	199531598	199531599	rs79154702	chr2_18	cbSP	0.97067	East Asia	NaN	NaN	NaN	2
chr2	199531598	199531599	rs79154702	chr2_18	cbSP	0.956916	Europe	NaN	NaN	NaN	2
chr2	199531598	199531599	rs79154702	chr2_18	cbSP	0.968395	Europe	NaN	NaN	NaN	2
chr2	199532319	199532320	rs35645546	chr2_18	cbSP	0.918681	East Asia	NaN	NaN	NaN	2
chr2	199532319	199532320	rs35645546	chr2_18	cbSP	0.964461	Europe	NaN	NaN	NaN	2
chr2	199532319	199532320	rs35645546	chr2_18	cbSP	0.976144	Europe	NaN	NaN	NaN	2
chr2	199533640	199533641	rs2343636	chr2_18	cbSP	0.831342	Africa	NaN	NaN	NaN	2
chr2	199533640	199533641	rs2343636	chr2_18	cbSP	0.918681	East Asia	NaN	NaN	NaN	2
chr2	199533640	199533641	rs2343636	chr2_18	cbSP	0.933764	Europe	NaN	NaN	NaN	2
chr2	199533640	199533641	rs2343636	chr2_18	cbSP	0.945043	Europe	NaN	NaN	NaN	2
chr2	199533653	199533654	rs4266009	chr2_18	cbSP	0.918681	East Asia	NaN	NaN	NaN	2
chr2	199533653	199533654	rs4266009	chr2_18	cbSP	0.937749	Europe	NaN	NaN	NaN	2
chr2	199533653	199533654	rs4266009	chr2_18	cbSP	0.949008	Europe	NaN	NaN	NaN	2
chr2	199533653	199533654	rs4266009	chr2_18	cbSP	0.974204	Africa	NaN	NaN	NaN	2
chr2	199534173	199534174	rs34479423	chr2_18	cbSP	0.918681	East Asia	NaN	NaN	NaN	2
chr2	199534173	199534174	rs34479423	chr2_18	cbSP	0.941749	Europe	NaN	NaN	NaN	2
chr2	199534173	199534174	rs34479423	chr2_18	cbSP	0.952987	Europe	NaN	NaN	NaN	2
chr2	199534173	199534174	rs34479423	chr2_18	cbSP	0.959441	Africa	NaN	NaN	NaN	2
chr2	199534280	199534281	rs12997439	chr2_18	cbSP	0.918681	East Asia	NaN	NaN	NaN	2
chr2	199534280	199534281	rs12997439	chr2_18	cbSP	0.941749	Europe	NaN	NaN	NaN	2
chr2	199534280	199534281	rs12997439	chr2_18	cbSP	0.952987	Europe	NaN	NaN	NaN	2
chr2	199534280	199534281	rs12997439	chr2_18	cbSP	0.977914	Africa	NaN	NaN	NaN	2
chr2	199534417	199534418	rs13024258	chr2_18	cbSP	0.918681	East Asia	NaN	NaN	NaN	2
chr2	199534417	199534418	rs13024258	chr2_18	cbSP	0.941749	Europe	NaN	NaN	NaN	2
chr2	199534417	199534418	rs13024258	chr2_18	cbSP	0.952987	Europe	NaN	NaN	NaN	2
chr2	199534693	199534694	rs71422701	chr2_18	cbSP	0.9453	Europe	NaN	NaN	NaN	2
chr2	199534693	199534694	rs71422701	chr2_18	cbSP	0.918681	East Asia	NaN	NaN	NaN	2
chr2	199534693	199534694	rs71422701	chr2_18	cbSP	0.956678	Europe	NaN	NaN	NaN	2
chr2	199534693	199534694	rs71422701	chr2_18	cbSP	0.985202	Africa	NaN	NaN	NaN	2
chr2	199534949	199534950	rs76315705	chr2_18	cbSP	0.918681	East Asia	NaN	NaN	NaN	2
chr2	199534949	199534950	rs76315705	chr2_18	cbSP	0.941749	Europe	NaN	NaN	NaN	2
chr2	199534949	199534950	rs76315705	chr2_18	cbSP	0.952987	Europe	NaN	NaN	NaN	2
chr2	199534949	199534950	rs76315705	chr2_18	cbSP	0.959441	Africa	NaN	NaN	NaN	2
chr2	199535274	199535275	rs10196804	chr2_18	cbSP	0.9531	Europe	NaN	NaN	NaN	2
chr2	199535274	199535275	rs10196804	chr2_18	cbSP	0.97067	East Asia	NaN	NaN	NaN	2
chr2	199535274	199535275	rs10196804	chr2_18	cbSP	0.835003	Africa	NaN	NaN	NaN	2
chr2	199535274	199535275	rs10196804	chr2_18	cbSP	0.964518	Europe	NaN	NaN	NaN	2
chr2	199536339	199536340	rs7568972	chr2_18	cbSP	0.96825	Europe	NaN	NaN	NaN	2
chr2	199536339	199536340	rs7568972	chr2_18	cbSP	0.98328	East Asia	NaN	NaN	NaN	2
chr2	199536339	199536340	rs7568972	chr2_18	cbSP	0.956608	Europe	NaN	NaN	NaN	2
chr2	199536339	199536340	rs7568972	chr2_18	cbSP	0.985202	Africa	NaN	NaN	NaN	2
chr2	199536601	199536602	rs11691766	chr2_18	cbSP	0.97217	Europe	NaN	NaN	NaN	2
chr2	199536601	199536602	rs11691766	chr2_18	cbSP	0.98328	East Asia	NaN	NaN	NaN	2
chr2	199536601	199536602	rs11691766	chr2_18	cbSP	0.984058	Europe	NaN	NaN	NaN	2
chr2	199536601	199536602	rs11691766	chr2_18	cbSP	0.988876	Africa	NaN	NaN	NaN	2
chr2	199537085	199537086	rs10203265	chr2_18	cbSP	0.96428	Europe	NaN	NaN	NaN	2
chr2	199537085	199537086	rs10203265	chr2_18	cbSP	0.98328	East Asia	NaN	NaN	NaN	2
chr2	199537085	199537086	rs10203265	chr2_18	cbSP	0.976128	Europe	NaN	NaN	NaN	2
chr2	199537085	199537086	rs10203265	chr2_18	cbSP	0.977914	Africa	NaN	NaN	NaN	2
chr2	199537927	199537928	rs12693855	chr2_18	cbSP	0.95276	Europe	NaN	NaN	NaN	2
chr2	199537927	199537928	rs12693855	chr2_18	cbSP	0.98328	East Asia	NaN	NaN	NaN	2
chr2	199537927	199537928	rs12693855	chr2_18	cbSP	0.964341	Europe	NaN	NaN	NaN	2
chr2	199537927	199537928	rs12693855	chr2_18	cbSP	0.988876	Africa	NaN	NaN	NaN	2
chr2	199537980	199537981	rs12693856	chr2_18	cbSP	0.98328	East Asia	NaN	NaN	NaN	2
chr2	199537980	199537981	rs12693856	chr2_18	cbSP	0.941314	Europe	NaN	NaN	NaN	2
chr2	199537980	199537981	rs12693856	chr2_18	cbSP	0.952713	Europe	NaN	NaN	NaN	2
chr2	199537980	199537981	rs12693856	chr2_18	cbSP	0.985165	Africa	NaN	NaN	NaN	2
chr2	199538612	199538613	rs10174785	chr2_18	cbSP	0.95276	Europe	NaN	NaN	NaN	2
chr2	199538612	199538613	rs10174785	chr2_18	cbSP	0.931268	East Asia	NaN	NaN	NaN	2
chr2	199538612	199538613	rs10174785	chr2_18	cbSP	0.964341	Europe	NaN	NaN	NaN	2
chr2	199538612	199538613	rs10174785	chr2_18	cbSP	0.988876	Africa	NaN	NaN	NaN	2
chr2	199538709	199538710	rs13031573	chr2_18	cbSP	0.948928	Europe	NaN	NaN	NaN	2
chr2	199538709	199538710	rs13031573	chr2_18	cbSP	0.960448	Europe	NaN	NaN	NaN	2
chr2	199538709	199538710	rs13031573	chr2_18	cbSP	0.988876	Africa	NaN	NaN	NaN	2
chr2	199538709	199538710	rs13031573	chr2_18	cbSP	1	East Asia	NaN	NaN	NaN	2
chr2	199539084	199539085	rs10210021	chr2_18	cbSP	0.98328	East Asia	NaN	NaN	NaN	2
chr2	199539084	199539085	rs10210021	chr2_18	cbSP	0.933764	Europe	NaN	NaN	NaN	2
chr2	199539084	199539085	rs10210021	chr2_18	cbSP	0.945043	Europe	NaN	NaN	NaN	2
chr2	199539100	199539101	rs10175313	chr2_18	cbSP	0.95276	Europe	NaN	NaN	NaN	2
chr2	199539100	199539101	rs10175313	chr2_18	cbSP	0.98328	East Asia	NaN	NaN	NaN	2
chr2	199539100	199539101	rs10175313	chr2_18	cbSP	0.964341	Europe	NaN	NaN	NaN	2
chr2	199539100	199539101	rs10175313	chr2_18	cbSP	0.992569	Africa	NaN	NaN	NaN	2
chr2	199539454	199539455	rs10186646	chr2_18	cbSP	0.98328	East Asia	NaN	NaN	NaN	2
chr2	199539454	199539455	rs10186646	chr2_18	cbSP	0.941314	Europe	NaN	NaN	NaN	2
chr2	199539454	199539455	rs10186646	chr2_18	cbSP	0.952713	Europe	NaN	NaN	NaN	2
chr2	199539454	199539455	rs10186646	chr2_18	cbSP	0.992569	Africa	NaN	NaN	NaN	2
chr2	199540531	199540532	rs1350014	chr2_18	cbSP	0.98328	East Asia	NaN	NaN	NaN	2
chr2	199540531	199540532	rs1350014	chr2_18	cbSP	0.941749	Europe	NaN	NaN	NaN	2
chr2	199540531	199540532	rs1350014	chr2_18	cbSP	0.952987	Europe	NaN	NaN	NaN	2
chr2	199540531	199540532	rs1350014	chr2_18	cbSP	0.981548	Africa	NaN	NaN	NaN	2
chr2	199540716	199540717	rs1350013	chr2_18	cbSP	0.931268	East Asia	NaN	NaN	NaN	2
chr2	199540716	199540717	rs1350013	chr2_18	cbSP	0.941749	Europe	NaN	NaN	NaN	2
chr2	199540716	199540717	rs1350013	chr2_18	cbSP	0.952987	Europe	NaN	NaN	NaN	2
chr2	199540716	199540717	rs1350013	chr2_18	cbSP	0.981548	Africa	NaN	NaN	NaN	2
chr2	199541014	199541015	rs6711590	chr2_18	cbSP	0.852715	Africa	NaN	NaN	NaN	2
chr2	199541014	199541015	rs6711590	chr2_18	cbSP	0.931268	East Asia	NaN	NaN	NaN	2
chr2	199541014	199541015	rs6711590	chr2_18	cbSP	0.941749	Europe	NaN	NaN	NaN	2
chr2	199541014	199541015	rs6711590	chr2_18	cbSP	0.952987	Europe	NaN	NaN	NaN	2
chr2	199541174	199541175	rs6725176	chr2_18	cbSP	0.931268	East Asia	NaN	NaN	NaN	2
chr2	199541174	199541175	rs6725176	chr2_18	cbSP	0.941749	Europe	NaN	NaN	NaN	2
chr2	199541174	199541175	rs6725176	chr2_18	cbSP	0.952987	Europe	NaN	NaN	NaN	2
chr2	199541174	199541175	rs6725176	chr2_18	cbSP	0.959441	Africa	NaN	NaN	NaN	2
chr2	199541683	199541684	rs13396912	chr2_18	cbSP	0.897211	East Asia	NaN	NaN	NaN	2
chr2	199541683	199541684	rs13396912	chr2_18	cbSP	0.941749	Europe	NaN	NaN	NaN	2
chr2	199541683	199541684	rs13396912	chr2_18	cbSP	0.952987	Europe	NaN	NaN	NaN	2
chr2	199541882	199541883	rs10201987	chr2_18	cbSP	0.984095	Europe	NaN	NaN	NaN	2
chr2	199541882	199541883	rs10201987	chr2_18	cbSP	0.992569	Africa	NaN	NaN	NaN	2
chr2	199541882	199541883	rs10201987	chr2_18	cbSP	0.996003	Europe	NaN	NaN	NaN	2
chr2	199541882	199541883	rs10201987	chr2_18	cbSP	1	East Asia	NaN	NaN	NaN	2
chr2	199542311	199542312	rs12693857	chr2_18	cbSP	0.980162	Europe	NaN	NaN	NaN	2
chr2	199542311	199542312	rs12693857	chr2_18	cbSP	0.992008	Europe	NaN	NaN	NaN	2
chr2	199542311	199542312	rs12693857	chr2_18	cbSP	0.992569	Africa	NaN	NaN	NaN	2
chr2	199542311	199542312	rs12693857	chr2_18	cbSP	1	East Asia	NaN	NaN	NaN	2
chr2	199542356	199542357	rs13385754	chr2_18	cbSP	0.980162	Europe	NaN	NaN	NaN	2
chr2	199542356	199542357	rs13385754	chr2_18	cbSP	0.981548	Africa	NaN	NaN	NaN	2
chr2	199542356	199542357	rs13385754	chr2_18	cbSP	0.992008	Europe	NaN	NaN	NaN	2
chr2	199542356	199542357	rs13385754	chr2_18	cbSP	1	East Asia	NaN	NaN	NaN	2
chr2	199542427	199542428	rs13423255	chr2_18	cbSP	0.98803	Europe	NaN	NaN	NaN	2
chr2	199542427	199542428	rs13423255	chr2_18	cbSP	0.976246	Europe	NaN	NaN	NaN	2
chr2	199542427	199542428	rs13423255	chr2_18	cbSP	0.988876	Africa	NaN	NaN	NaN	2
chr2	199542427	199542428	rs13423255	chr2_18	cbSP	1	East Asia	NaN	NaN	NaN	2
chr2	199542505	199542506	rs12693858	chr2_18	cbSP	0.976158	Europe	NaN	NaN	NaN	2
chr2	199542505	199542506	rs12693858	chr2_18	cbSP	0.988026	Europe	NaN	NaN	NaN	2
chr2	199542505	199542506	rs12693858	chr2_18	cbSP	0.988876	Africa	NaN	NaN	NaN	2
chr2	199542505	199542506	rs12693858	chr2_18	cbSP	1	East Asia	NaN	NaN	NaN	2
chr2	199542618	199542619	rs34309101	chr2_18	cbSP	0.912159	East Asia	NaN	NaN	NaN	2
chr2	199542618	199542619	rs34309101	chr2_18	cbSP	0.980162	Europe	NaN	NaN	NaN	2
chr2	199542618	199542619	rs34309101	chr2_18	cbSP	0.992008	Europe	NaN	NaN	NaN	2
chr2	199542717	199542718	rs1455335	chr2_18	cbSP	0.976167	Europe	NaN	NaN	NaN	2
chr2	199542717	199542718	rs1455335	chr2_18	cbSP	0.992569	Africa	NaN	NaN	NaN	2
chr2	199542717	199542718	rs1455335	chr2_18	cbSP	0.995998	Europe	NaN	NaN	NaN	2
chr2	199542717	199542718	rs1455335	chr2_18	cbSP	1	East Asia	NaN	NaN	NaN	2
chr2	199542836	199542837	rs1455334	chr2_18	cbSP	0.976237	Europe	NaN	NaN	NaN	2
chr2	199542836	199542837	rs1455334	chr2_18	cbSP	0.992569	Africa	NaN	NaN	NaN	2
chr2	199542836	199542837	rs1455334	chr2_18	cbSP	0.995996	Europe	NaN	NaN	NaN	2
chr2	199542836	199542837	rs1455334	chr2_18	cbSP	1	East Asia	NaN	NaN	NaN	2
chr2	199543058	199543059	rs12693859	chr2_18	cbSP	0.980162	Europe	NaN	NaN	NaN	2
chr2	199543058	199543059	rs12693859	chr2_18	cbSP	1	East Asia	NaN	NaN	NaN	2
chr2	199543058	199543059	rs12693859	chr2_18	cbSP	1	Europe	NaN	NaN	NaN	2
chr2	199543379	199543380	rs13426764	chr2_18	cbSP	0.980162	Europe	5.5191	SIGNIF_tf0.5_TSI	130738	2
chr2	199543379	199543380	rs13426764	chr2_18	cbSP	1	Africa	5.5191	SIGNIF_tf0.5_TSI	130738	2
chr2	199543379	199543380	rs13426764	chr2_18	cbSP	1	East Asia	5.5191	SIGNIF_tf0.5_TSI	130738	2
chr2	199544090	199544091	rs11694806	chr2_18	cbSP	0.980162	Europe	0.90734	SIGNIF_tf0.5_TSI	115630	2
chr2	199544090	199544091	rs11694806	chr2_18	cbSP	1	Africa	0.90734	SIGNIF_tf0.5_TSI	115630	2
chr2	199544090	199544091	rs11694806	chr2_18	cbSP	1	East Asia	0.90734	SIGNIF_tf0.5_TSI	115630	2
chr2	199544555	199544556	rs2343637	chr2_18	cbSP	0.86973	Europe	NaN	NaN	NaN	2
chr2	199544555	199544556	rs2343637	chr2_18	cbSP	0.889749	Europe	NaN	NaN	NaN	2
chr2	199544555	199544556	rs2343637	chr2_18	cbSP	0.950263	East Asia	NaN	NaN	NaN	2
chr2	199545017	199545018	rs12693860	chr2_18	cbSP	0.964298	Europe	NaN	NaN	NaN	2
chr2	199545017	199545018	rs12693860	chr2_18	cbSP	0.976246	Europe	NaN	NaN	NaN	2
chr2	199545017	199545018	rs12693860	chr2_18	cbSP	0.992569	Africa	NaN	NaN	NaN	2
chr2	199545017	199545018	rs12693860	chr2_18	cbSP	1	East Asia	NaN	NaN	NaN	2
chr2	199545314	199545315	rs6741429	chr2_18	cbSP	0.97217	Europe	NaN	NaN	NaN	2
chr2	199545314	199545315	rs6741429	chr2_18	cbSP	0.960362	Europe	NaN	NaN	NaN	2
chr2	199545314	199545315	rs6741429	chr2_18	cbSP	0.992569	Africa	NaN	NaN	NaN	2
chr2	199545314	199545315	rs6741429	chr2_18	cbSP	1	East Asia	NaN	NaN	NaN	2
chr2	199545370	199545371	rs6741542	chr2_18	cbSP	0.948762	Europe	NaN	NaN	NaN	2
chr2	199545370	199545371	rs6741542	chr2_18	cbSP	0.960749	Europe	NaN	NaN	NaN	2
chr2	199545370	199545371	rs6741542	chr2_18	cbSP	0.992569	Africa	NaN	NaN	NaN	2
chr2	199545370	199545371	rs6741542	chr2_18	cbSP	1	East Asia	NaN	NaN	NaN	2
chr2	199549308	199549309	rs2007176	chr2_18	cbSP	0.95317	Europe	NaN	NaN	NaN	2
chr2	199549308	199549309	rs2007176	chr2_18	cbSP	0.897211	East Asia	NaN	NaN	NaN	2
chr2	199549308	199549309	rs2007176	chr2_18	cbSP	0.934261	Europe	NaN	NaN	NaN	2
chr2	199551213	199551214	rs7420621	chr2_18	cbSP	0.95317	Europe	NaN	NaN	NaN	2
chr2	199551213	199551214	rs7420621	chr2_18	cbSP	0.897211	East Asia	NaN	NaN	NaN	2
chr2	199551213	199551214	rs7420621	chr2_18	cbSP	0.934261	Europe	NaN	NaN	NaN	2
chr2	199552192	199552193	rs113756952	chr2_18	cbSP	0.805598	Europe	NaN	NaN	NaN	2
chr2	199552192	199552193	rs113756952	chr2_18	cbSP	0.817257	Europe	NaN	NaN	NaN	2
chr2	199552560	199552561	rs13000380	chr2_18	cbSP	0.92544	Europe	NaN	NaN	NaN	2
chr2	199552560	199552561	rs13000380	chr2_18	cbSP	0.897211	East Asia	NaN	NaN	NaN	2
chr2	199552560	199552561	rs13000380	chr2_18	cbSP	0.906419	Europe	NaN	NaN	NaN	2
chr2	199553431	199553432	rs34532566	chr2_18	cbSP	0.897211	East Asia	NaN	NaN	NaN	2
chr2	199553431	199553432	rs34532566	chr2_18	cbSP	0.906208	Europe	NaN	NaN	NaN	2
chr2	199553431	199553432	rs34532566	chr2_18	cbSP	0.917558	Europe	NaN	NaN	NaN	2
chr2	199553599	199553600	rs35390433	chr2_18	cbSP	0.906208	Europe	NaN	NaN	NaN	2
chr2	199553599	199553600	rs35390433	chr2_18	cbSP	0.907955	East Asia	NaN	NaN	NaN	2
chr2	199553599	199553600	rs35390433	chr2_18	cbSP	0.917558	Europe	NaN	NaN	NaN	2
chr2	199553891	199553892	rs34349601	chr2_18	cbSP	0.906208	Europe	NaN	NaN	NaN	2
chr2	199553891	199553892	rs34349601	chr2_18	cbSP	0.912159	East Asia	NaN	NaN	NaN	2
chr2	199553891	199553892	rs34349601	chr2_18	cbSP	0.917558	Europe	NaN	NaN	NaN	2
chr2	199554280	199554281	rs7578102	chr2_18	cbSP	0.906208	Europe	NaN	NaN	NaN	2
chr2	199554280	199554281	rs7578102	chr2_18	cbSP	0.917558	Europe	NaN	NaN	NaN	2
chr2	199554280	199554281	rs7578102	chr2_18	cbSP	0.962864	East Asia	NaN	NaN	NaN	2
chr2	199555015	199555016	rs79993383	chr2_18	cbSP	0.937749	Europe	NaN	NaN	NaN	2
chr2	199555015	199555016	rs79993383	chr2_18	cbSP	0.956815	Europe	NaN	NaN	NaN	2
chr2	199555015	199555016	rs79993383	chr2_18	cbSP	0.958844	East Asia	NaN	NaN	NaN	2
chr2	199555018	199555019	rs7581489	chr2_18	cbSP	0.937749	Europe	NaN	NaN	NaN	2
chr2	199555018	199555019	rs7581489	chr2_18	cbSP	0.956815	Europe	NaN	NaN	NaN	2
chr2	199555018	199555019	rs7581489	chr2_18	cbSP	0.958844	East Asia	NaN	NaN	NaN	2
chr2	199555171	199555172	rs74860168	chr2_18	cbSP	0.937749	Europe	NaN	NaN	NaN	2
chr2	199555171	199555172	rs74860168	chr2_18	cbSP	0.956815	Europe	NaN	NaN	NaN	2
chr2	199555171	199555172	rs74860168	chr2_18	cbSP	0.962864	East Asia	NaN	NaN	NaN	2
chr2	199557724	199557725	rs17826222	chr2_18	cbSP	0.876126	Europe	NaN	NaN	NaN	2
chr2	199557724	199557725	rs17826222	chr2_18	cbSP	0.894625	Europe	NaN	NaN	NaN	2
chr2	199557724	199557725	rs17826222	chr2_18	cbSP	0.954844	East Asia	NaN	NaN	NaN	2
chr2	199557970	199557971	rs13410413	chr2_18	cbSP	0.868632	Europe	NaN	NaN	NaN	2
chr2	199557970	199557971	rs13410413	chr2_18	cbSP	0.887046	Europe	NaN	NaN	NaN	2
chr2	199557970	199557971	rs13410413	chr2_18	cbSP	0.958844	East Asia	NaN	NaN	NaN	2
chr2	199558178	199558179	rs17826270	chr2_18	cbSP	0.872428	Europe	NaN	NaN	NaN	2
chr2	199558178	199558179	rs17826270	chr2_18	cbSP	0.890851	Europe	NaN	NaN	NaN	2
chr2	199558178	199558179	rs17826270	chr2_18	cbSP	0.954629	East Asia	NaN	NaN	NaN	2
chr2	199558874	199558875	rs66729503	chr2_18	cbSP	0.898604	Europe	NaN	NaN	NaN	2
chr2	199558874	199558875	rs66729503	chr2_18	cbSP	0.917707	Europe	NaN	NaN	NaN	2
chr2	199558874	199558875	rs66729503	chr2_18	cbSP	0.938754	East Asia	NaN	NaN	NaN	2
chr2	199558920	199558921	rs17229594	chr2_18	cbSP	0.898604	Europe	NaN	NaN	NaN	2
chr2	199558920	199558921	rs17229594	chr2_18	cbSP	0.917707	Europe	NaN	NaN	NaN	2
chr2	199558920	199558921	rs17229594	chr2_18	cbSP	0.938754	East Asia	NaN	NaN	NaN	2
chr2	199559176	199559177	rs10931828	chr2_18	cbSP	0.825123	Europe	NaN	NaN	NaN	2
chr2	199559176	199559177	rs10931828	chr2_18	cbSP	0.834597	Europe	NaN	NaN	NaN	2
chr2	199561325	199561326	rs17229728	chr2_18	cbSP	0.889321	East Asia	NaN	NaN	NaN	2
chr2	199561325	199561326	rs17229728	chr2_18	cbSP	0.891263	Europe	NaN	NaN	NaN	2
chr2	199561325	199561326	rs17229728	chr2_18	cbSP	0.902868	Europe	NaN	NaN	NaN	2
chr2	199561359	199561360	rs17229763	chr2_18	cbSP	0.887555	Europe	NaN	NaN	NaN	2
chr2	199561359	199561360	rs17229763	chr2_18	cbSP	0.889321	East Asia	NaN	NaN	NaN	2
chr2	199561359	199561360	rs17229763	chr2_18	cbSP	0.899169	Europe	NaN	NaN	NaN	2
chr2	199561759	199561760	rs17826492	chr2_18	cbSP	0.861017	Europe	NaN	NaN	NaN	2
chr2	199561759	199561760	rs17826492	chr2_18	cbSP	0.872113	Europe	NaN	NaN	NaN	2
chr2	199561759	199561760	rs17826492	chr2_18	cbSP	0.889321	East Asia	NaN	NaN	NaN	2
chr2	199562943	199562944	rs6757686	chr2_18	cbSP	0.880186	Europe	NaN	NaN	NaN	2
chr2	199562943	199562944	rs6757686	chr2_18	cbSP	0.885649	East Asia	NaN	NaN	NaN	2
chr2	199562943	199562944	rs6757686	chr2_18	cbSP	0.891818	Europe	NaN	NaN	NaN	2
chr2	199562965	199562966	rs10202115	chr2_18	cbSP	0.869054	Europe	NaN	NaN	NaN	2
chr2	199562965	199562966	rs10202115	chr2_18	cbSP	0.880639	Europe	NaN	NaN	NaN	2
chr2	199562965	199562966	rs10202115	chr2_18	cbSP	0.885649	East Asia	NaN	NaN	NaN	2
chr2	199567686	199567687	rs6434978	chr2_18	cbSP	0.905172	East Asia	NaN	NaN	NaN	2
chr2	199569316	199569317	rs67434847	chr2_18	cbSP	0.86188	East Asia	NaN	NaN	NaN	2
chr2	199570717	199570718	rs6434979	chr2_18	cbSP	0.901177	East Asia	NaN	NaN	NaN	2
chr2	199571749	199571750	rs1356485	chr2_18	cbSP	0.921277	East Asia	NaN	NaN	NaN	2
chr2	199572091	199572092	rs6757941	chr2_18	cbSP	0.917201	East Asia	NaN	NaN	NaN	2
chr2	199572549	199572550	rs6434980	chr2_18	cbSP	0.897104	East Asia	NaN	NaN	NaN	2
chr2	199572780	199572781	rs1356493	chr2_18	cbSP	0.885017	East Asia	NaN	NaN	NaN	2
chr2	199581513	199581514	rs1878668	chr2_18	cbSP	0.893193	East Asia	NaN	NaN	NaN	2
chr2	199584178	199584179	rs34119476	chr2_18	cbSP	0.839671	East Asia	NaN	NaN	NaN	2
chr2	199588260	199588261	rs199804030	chr2_18	cbSP	0.833923	East Asia	NaN	NaN	NaN	2
chr2	222098117	222098118	rs2893646	chr2_20	cbSP	0.903289	Africa	NaN	NaN	NaN	2
chr2	222098117	222098118	rs2893646	chr2_20	cbSP	0.903472	Africa	NaN	NaN	NaN	2
chr2	222098117	222098118	rs2893646	chr2_20	cbSP	0.957062	East Asia	NaN	NaN	NaN	2
chr2	222098117	222098118	rs2893646	chr2_20	cbSP	0.979711	Europe	NaN	NaN	NaN	2
chr2	222104302	222104303	rs13414219	chr2_20	cbSP	0.82341	Africa	NaN	NaN	NaN	2
chr2	222104302	222104303	rs13414219	chr2_20	cbSP	0.823843	Africa	NaN	NaN	NaN	2
chr2	222104302	222104303	rs13414219	chr2_20	cbSP	0.961249	East Asia	NaN	NaN	NaN	2
chr2	222104302	222104303	rs13414219	chr2_20	cbSP	0.987792	Europe	NaN	NaN	NaN	2
chr2	222105140	222105141	rs7578054	chr2_20	cbSP	0.956877	East Asia	NaN	NaN	NaN	2
chr2	222105140	222105141	rs7578054	chr2_20	cbSP	0.966455	Africa	NaN	NaN	NaN	2
chr2	222105140	222105141	rs7578054	chr2_20	cbSP	0.966533	Africa	NaN	NaN	NaN	2
chr2	222105140	222105141	rs7578054	chr2_20	cbSP	0.987792	Europe	NaN	NaN	NaN	2
chr2	222108425	222108426	rs10498104	chr2_20	cbSP	0.99123	East Asia	NaN	NaN	NaN	2
chr2	222108425	222108426	rs10498104	chr2_20	cbSP	0.857288	Africa	NaN	NaN	NaN	2
chr2	222108425	222108426	rs10498104	chr2_20	cbSP	0.857652	Africa	NaN	NaN	NaN	2
chr2	222108425	222108426	rs10498104	chr2_20	cbSP	0.987792	Europe	NaN	NaN	NaN	2
chr2	222110857	222110858	rs7580353	chr2_20	cbSP	0.996903	Africa	NaN	NaN	NaN	2
chr2	222110857	222110858	rs7580353	chr2_20	cbSP	0.996905	Africa	NaN	NaN	NaN	2
chr2	222110857	222110858	rs7580353	chr2_20	cbSP	1	East Asia	NaN	NaN	NaN	2
chr2	222110857	222110858	rs7580353	chr2_20	cbSP	1	Europe	NaN	NaN	NaN	2
chr2	222111190	222111191	rs7607367	chr2_20	cbSP	0.993817	Africa	11.1041	NaN	41530.2	2
chr2	222111190	222111191	rs7607367	chr2_20	cbSP	1	East Asia	11.1041	NaN	41530.2	2
chr2	222111190	222111191	rs7607367	chr2_20	cbSP	1	Europe	11.1041	NaN	41530.2	2
chr2	222111526	222111527	rs13407026	chr2_20	cbSP	0.846405	Africa	NaN	NaN	NaN	2
chr2	222111526	222111527	rs13407026	chr2_20	cbSP	0.852444	Africa	NaN	NaN	NaN	2
chr2	222111526	222111527	rs13407026	chr2_20	cbSP	0.991261	East Asia	NaN	NaN	NaN	2
chr2	222111526	222111527	rs13407026	chr2_20	cbSP	0.991864	Europe	NaN	NaN	NaN	2
chr2	222111950	222111951	rs1946595	chr2_20	cbSP	0.991864	Europe	NaN	NaN	NaN	2
chr2	222111950	222111951	rs1946595	chr2_20	cbSP	0.993817	Africa	NaN	NaN	NaN	2
chr2	222111950	222111951	rs1946595	chr2_20	cbSP	1	Africa	NaN	NaN	NaN	2
chr2	222111950	222111951	rs1946595	chr2_20	cbSP	1	East Asia	NaN	NaN	NaN	2
chr2	222113205	222113206	rs11886107	chr2_20	cbSP	0.993817	Africa	3.12312	NaN	41844.6	2
chr2	222113205	222113206	rs11886107	chr2_20	cbSP	1	East Asia	3.12312	NaN	41844.6	2
chr2	222113205	222113206	rs11886107	chr2_20	cbSP	1	Europe	3.12312	NaN	41844.6	2
chr2	222115428	222115429	rs7569560	chr2_20	cbSP	0.851608	Africa	NaN	NaN	NaN	2
chr2	222115428	222115429	rs7569560	chr2_20	cbSP	0.857652	Africa	NaN	NaN	NaN	2
chr2	222115428	222115429	rs7569560	chr2_20	cbSP	0.987817	Europe	NaN	NaN	NaN	2
chr2	222115428	222115429	rs7569560	chr2_20	cbSP	0.991261	East Asia	NaN	NaN	NaN	2
chr2	222115484	222115485	rs7569651	chr2_20	cbSP	0.851608	Africa	NaN	NaN	NaN	2
chr2	222115484	222115485	rs7569651	chr2_20	cbSP	0.857652	Africa	NaN	NaN	NaN	2
chr2	222115484	222115485	rs7569651	chr2_20	cbSP	0.987817	Europe	NaN	NaN	NaN	2
chr2	222115484	222115485	rs7569651	chr2_20	cbSP	0.991261	East Asia	NaN	NaN	NaN	2
chr2	222115666	222115667	rs28645699	chr2_20	cbSP	0.987817	Europe	NaN	NaN	NaN	2
chr2	222115666	222115667	rs28645699	chr2_20	cbSP	0.990723	Africa	NaN	NaN	NaN	2
chr2	222115666	222115667	rs28645699	chr2_20	cbSP	0.996903	Africa	NaN	NaN	NaN	2
chr2	222115666	222115667	rs28645699	chr2_20	cbSP	1	East Asia	NaN	NaN	NaN	2
chr2	222116606	222116607	rs7421499	chr2_20	cbSP	0.987817	Europe	NaN	NaN	NaN	2
chr2	222116606	222116607	rs7421499	chr2_20	cbSP	0.990723	Africa	NaN	NaN	NaN	2
chr2	222116606	222116607	rs7421499	chr2_20	cbSP	0.991261	East Asia	NaN	NaN	NaN	2
chr2	222116606	222116607	rs7421499	chr2_20	cbSP	0.996903	Africa	NaN	NaN	NaN	2
chr2	222117926	222117927	rs7594260	chr2_20	cbSP	0.987817	Europe	NaN	NaN	NaN	2
chr2	222117926	222117927	rs7594260	chr2_20	cbSP	0.990723	Africa	NaN	NaN	NaN	2
chr2	222117926	222117927	rs7594260	chr2_20	cbSP	0.991261	East Asia	NaN	NaN	NaN	2
chr2	222117926	222117927	rs7594260	chr2_20	cbSP	0.996903	Africa	NaN	NaN	NaN	2
chr2	222119828	222119829	rs1432254	chr2_20	cbSP	0.9878	Europe	NaN	NaN	NaN	2
chr2	222119828	222119829	rs1432254	chr2_20	cbSP	0.986929	East Asia	NaN	NaN	NaN	2
chr2	222120413	222120414	rs10170506	chr2_20	cbSP	0.98764	Africa	NaN	NaN	NaN	2
chr2	222120413	222120414	rs10170506	chr2_20	cbSP	0.987817	Europe	NaN	NaN	NaN	2
chr2	222120413	222120414	rs10170506	chr2_20	cbSP	0.991261	East Asia	NaN	NaN	NaN	2
chr2	222120413	222120414	rs10170506	chr2_20	cbSP	0.993817	Africa	NaN	NaN	NaN	2
chr2	222120847	222120848	rs13423224	chr2_20	cbSP	0.98764	Africa	NaN	NaN	NaN	2
chr2	222120847	222120848	rs13423224	chr2_20	cbSP	0.987817	Europe	NaN	NaN	NaN	2
chr2	222120847	222120848	rs13423224	chr2_20	cbSP	0.991261	East Asia	NaN	NaN	NaN	2
chr2	222120847	222120848	rs13423224	chr2_20	cbSP	0.993817	Africa	NaN	NaN	NaN	2
chr2	222123148	222123149	rs7593432	chr2_20	cbSP	0.98764	Africa	NaN	NaN	NaN	2
chr2	222123148	222123149	rs7593432	chr2_20	cbSP	0.987817	Europe	NaN	NaN	NaN	2
chr2	222123148	222123149	rs7593432	chr2_20	cbSP	0.993817	Africa	NaN	NaN	NaN	2
chr2	222123148	222123149	rs7593432	chr2_20	cbSP	1	East Asia	NaN	NaN	NaN	2
chr2	222123348	222123349	rs1835809	chr2_20	cbSP	0.987817	Europe	NaN	NaN	NaN	2
chr2	222123348	222123349	rs1835809	chr2_20	cbSP	0.991261	East Asia	NaN	NaN	NaN	2
chr2	222124203	222124204	rs62178758	chr2_20	cbSP	1	East Asia	NaN	NaN	NaN	2
chr2	222124922	222124923	rs9678636	chr2_20	cbSP	0.98764	Africa	NaN	NaN	NaN	2
chr2	222124922	222124923	rs9678636	chr2_20	cbSP	0.991853	Europe	NaN	NaN	NaN	2
chr2	222124922	222124923	rs9678636	chr2_20	cbSP	0.993817	Africa	NaN	NaN	NaN	2
chr2	222124922	222124923	rs9678636	chr2_20	cbSP	0.995612	East Asia	NaN	NaN	NaN	2
chr2	222125790	222125791	rs11683157	chr2_20	cbSP	0.9878	Europe	NaN	NaN	NaN	2
chr2	222125790	222125791	rs11683157	chr2_20	cbSP	0.986873	East Asia	NaN	NaN	NaN	2
chr2	222126295	222126296	rs60586546	chr2_20	cbSP	0.983766	Europe	NaN	NaN	NaN	2
chr2	222126295	222126296	rs60586546	chr2_20	cbSP	0.986873	East Asia	NaN	NaN	NaN	2
chr2	222126596	222126597	rs13407134	chr2_20	cbSP	0.942686	Africa	NaN	NaN	NaN	2
chr2	222126596	222126597	rs13407134	chr2_20	cbSP	0.948819	Africa	NaN	NaN	NaN	2
chr2	222126596	222126597	rs13407134	chr2_20	cbSP	0.983766	Europe	NaN	NaN	NaN	2
chr2	222126596	222126597	rs13407134	chr2_20	cbSP	0.986873	East Asia	NaN	NaN	NaN	2
chr2	222126956	222126957	rs11888630	chr2_20	cbSP	0.942686	Africa	NaN	NaN	NaN	2
chr2	222126956	222126957	rs11888630	chr2_20	cbSP	0.948819	Africa	NaN	NaN	NaN	2
chr2	222126956	222126957	rs11888630	chr2_20	cbSP	0.983766	Europe	NaN	NaN	NaN	2
chr2	222126956	222126957	rs11888630	chr2_20	cbSP	0.986873	East Asia	NaN	NaN	NaN	2
chr2	222126976	222126977	rs7567595	chr2_20	cbSP	0.942686	Africa	NaN	NaN	NaN	2
chr2	222126976	222126977	rs7567595	chr2_20	cbSP	0.948819	Africa	NaN	NaN	NaN	2
chr2	222126976	222126977	rs7567595	chr2_20	cbSP	0.983766	Europe	NaN	NaN	NaN	2
chr2	222126976	222126977	rs7567595	chr2_20	cbSP	0.995612	East Asia	NaN	NaN	NaN	2
chr2	222128711	222128712	rs11891472	chr2_20	cbSP	0.942686	Africa	NaN	NaN	NaN	2
chr2	222128711	222128712	rs11891472	chr2_20	cbSP	0.948819	Africa	NaN	NaN	NaN	2
chr2	222128711	222128712	rs11891472	chr2_20	cbSP	0.975658	Europe	NaN	NaN	NaN	2
chr2	222128711	222128712	rs11891472	chr2_20	cbSP	0.986873	East Asia	NaN	NaN	NaN	2
chr2	222129283	222129284	rs1432261	chr2_20	cbSP	0.942686	Africa	NaN	NaN	NaN	2
chr2	222129283	222129284	rs1432261	chr2_20	cbSP	0.948819	Africa	NaN	NaN	NaN	2
chr2	222129283	222129284	rs1432261	chr2_20	cbSP	0.975658	Europe	NaN	NaN	NaN	2
chr2	222129283	222129284	rs1432261	chr2_20	cbSP	0.995612	East Asia	NaN	NaN	NaN	2
chr2	222129524	222129525	rs4592844	chr2_20	cbSP	0.967611	Europe	NaN	NaN	NaN	2
chr2	222129524	222129525	rs4592844	chr2_20	cbSP	0.986873	East Asia	NaN	NaN	NaN	2
chr2	222131415	222131416	rs1036144	chr2_20	cbSP	0.969458	East Asia	NaN	NaN	NaN	2
chr2	222131415	222131416	rs1036144	chr2_20	cbSP	0.975658	Europe	NaN	NaN	NaN	2
chr2	222131910	222131911	rs6436245	chr2_20	cbSP	0.93961	Africa	NaN	NaN	NaN	2
chr2	222131910	222131911	rs6436245	chr2_20	cbSP	0.945724	Africa	NaN	NaN	NaN	2
chr2	222131910	222131911	rs6436245	chr2_20	cbSP	0.955697	Europe	NaN	NaN	NaN	2
chr2	222131910	222131911	rs6436245	chr2_20	cbSP	0.986875	East Asia	NaN	NaN	NaN	2
chr2	222132038	222132039	rs7593159	chr2_20	cbSP	0.93961	Africa	NaN	NaN	NaN	2
chr2	222132038	222132039	rs7593159	chr2_20	cbSP	0.945724	Africa	NaN	NaN	NaN	2
chr2	222132038	222132039	rs7593159	chr2_20	cbSP	0.951745	Europe	NaN	NaN	NaN	2
chr2	222132038	222132039	rs7593159	chr2_20	cbSP	0.986875	East Asia	NaN	NaN	NaN	2
chr2	222135379	222135380	rs1002741	chr2_20	cbSP	0.88181	Europe	NaN	NaN	NaN	2
chr2	222135379	222135380	rs1002741	chr2_20	cbSP	0.973806	East Asia	NaN	NaN	NaN	2
chr2	222135583	222135584	rs13030202	chr2_20	cbSP	0.859562	East Asia	NaN	NaN	NaN	2
chr2	222135583	222135584	rs13030202	chr2_20	cbSP	0.878054	Europe	NaN	NaN	NaN	2
chr2	222139435	222139436	rs10198617	chr2_20	cbSP	0.836315	East Asia	NaN	NaN	NaN	2
chr2	237299902	237299903	rs187612442	chr2_21	cbSP	1	East Asia	NaN	NaN	NaN	2
chr2	237322747	237322748	rs188541006	chr2_21	cbSP	1	East Asia	NaN	NaN	NaN	2
chr2	237404112	237404113	rs190377601	chr2_21	cbSP	1	East Asia	NaN	NaN	NaN	2
chr2	237445681	237445682	rs76198880	chr2_21	cbSP	1	East Asia	NaN	NaN	NaN	2
chr2	237475565	237475566	rs181382283	chr2_21	cbSP	1	East Asia	NaN	NaN	NaN	2
chr2	237484855	237484856	rs10184764	chr2_21	cbSP	1	East Asia	NaN	NaN	NaN	2
chr2	237485380	237485381	rs62189798	chr2_21	cbSP	1	East Asia	NaN	NaN	NaN	2
chr2	237486159	237486160	rs9808217	chr2_21	cbSP	1	East Asia	NaN	NaN	NaN	2
chr2	237486711	237486712	rs71424925	chr2_21	cbSP	1	East Asia	NaN	NaN	NaN	2
chr2	237488497	237488498	rs149606691	chr2_21	cbSP	1	East Asia	NaN	NaN	NaN	2
chr2	237491046	237491047	rs34953987	chr2_21	cbSP	1	East Asia	NaN	NaN	NaN	2
chr2	237494288	237494289	rs11688053	chr2_21	cbSP	1	East Asia	NaN	NaN	NaN	2
chr2	237494953	237494954	rs62189825	chr2_21	cbSP	1	East Asia	NaN	NaN	NaN	2
chr2	237495451	237495452	rs34446892	chr2_21	cbSP	1	East Asia	NaN	NaN	NaN	2
chr2	237510022	237510023	rs58464259	chr2_21	cbSP	1	East Asia	NaN	NaN	NaN	2
chr2	237510399	237510400	rs80133365	chr2_21	cbSP	1	East Asia	NaN	NaN	NaN	2
chr2	237515838	237515839	rs751120	chr2_21	cbSP	1	East Asia	NaN	NaN	NaN	2
chr2	237517550	237517551	rs11691679	chr2_21	cbSP	1	East Asia	NaN	NaN	NaN	2
chr2	237520460	237520461	rs148830672	chr2_21	cbSP	0.844225	East Asia	NaN	NaN	NaN	2
chr2	237521537	237521538	rs149571637	chr2_21	cbSP	0.867383	East Asia	NaN	NaN	NaN	2
chr2	237522075	237522076	rs79026534	chr2_21	cbSP	0.867383	East Asia	NaN	NaN	NaN	2
chr2	237522182	237522183	rs76488741	chr2_21	cbSP	0.879507	East Asia	NaN	NaN	NaN	2
chr2	237522640	237522641	rs7574312	chr2_21	cbSP	0.815132	Europe	NaN	NaN	NaN	2
chr2	237522640	237522641	rs7574312	chr2_21	cbSP	1	East Asia	NaN	NaN	NaN	2
chr2	237523041	237523042	rs7583976	chr2_21	cbSP	0.804128	Europe	NaN	NaN	NaN	2
chr2	237523041	237523042	rs7583976	chr2_21	cbSP	1	East Asia	NaN	NaN	NaN	2
chr2	237524107	237524108	rs11693056	chr2_21	cbSP	0.815132	Europe	NaN	NaN	NaN	2
chr2	237524107	237524108	rs11693056	chr2_21	cbSP	1	East Asia	NaN	NaN	NaN	2
chr2	237524744	237524745	rs59896633	chr2_21	cbSP	0.848386	Europe	NaN	NaN	NaN	2
chr2	237525254	237525255	rs7582475	chr2_21	cbSP	0.941657	East Asia	NaN	NaN	NaN	2
chr2	237525629	237525630	rs73131762	chr2_21	cbSP	0.848386	Europe	NaN	NaN	NaN	2
chr2	237525892	237525893	rs6736272	chr2_21	cbSP	0.804128	Europe	NaN	NaN	NaN	2
chr2	237525892	237525893	rs6736272	chr2_21	cbSP	0.941657	East Asia	NaN	NaN	NaN	2
chr2	237527423	237527424	rs6431480	chr2_21	cbSP	0.804128	Europe	NaN	NaN	NaN	2
chr2	237527423	237527424	rs6431480	chr2_21	cbSP	0.941657	East Asia	NaN	NaN	NaN	2
chr2	237528779	237528780	rs60019402	chr2_21	cbSP	0.848386	Europe	NaN	NaN	NaN	2
chr2	237529331	237529332	rs7606770	chr2_21	cbSP	0.969474	Europe	NaN	NaN	NaN	2
chr2	237529331	237529332	rs7606770	chr2_21	cbSP	1	East Asia	NaN	NaN	NaN	2
chr2	237529750	237529751	rs79954794	chr2_21	cbSP	0.938786	Africa	NaN	NaN	NaN	2
chr2	237529750	237529751	rs79954794	chr2_21	cbSP	0.976956	Europe	NaN	NaN	NaN	2
chr2	237529750	237529751	rs79954794	chr2_21	cbSP	1	East Asia	NaN	NaN	NaN	2
chr2	237530614	237530615	rs13420397	chr2_21	cbSP	0.815132	Europe	NaN	NaN	NaN	2
chr2	237530614	237530615	rs13420397	chr2_21	cbSP	0.941657	East Asia	NaN	NaN	NaN	2
chr2	237531086	237531087	rs76172293	chr2_21	cbSP	0.848386	Europe	NaN	NaN	NaN	2
chr2	237531113	237531114	rs11690653	chr2_21	cbSP	0.807501	Europe	NaN	NaN	NaN	2
chr2	237531113	237531114	rs11690653	chr2_21	cbSP	0.952824	East Asia	NaN	NaN	NaN	2
chr2	237531482	237531483	rs7585426	chr2_21	cbSP	1	East Asia	NaN	NaN	NaN	2
chr2	237531482	237531483	rs7585426	chr2_21	cbSP	1	Europe	NaN	NaN	NaN	2
chr2	237531693	237531694	rs7585430	chr2_21	cbSP	1	East Asia	NaN	NaN	NaN	2
chr2	237531693	237531694	rs7585430	chr2_21	cbSP	1	Europe	NaN	NaN	NaN	2
chr2	237531743	237531744	rs7588292	chr2_21	cbSP	1	East Asia	NaN	NaN	NaN	2
chr2	237531743	237531744	rs7588292	chr2_21	cbSP	1	Europe	NaN	NaN	NaN	2
chr2	237531787	237531788	rs7588302	chr2_21	cbSP	0.987813	East Asia	NaN	NaN	NaN	2
chr2	237531787	237531788	rs7588302	chr2_21	cbSP	1	Europe	NaN	NaN	NaN	2
chr2	237531805	237531806	rs73997471	chr2_21	cbSP	0.987813	East Asia	NaN	NaN	NaN	2
chr2	237531823	237531824	rs7588320	chr2_21	cbSP	0.987813	East Asia	NaN	NaN	NaN	2
chr2	237531823	237531824	rs7588320	chr2_21	cbSP	1	Europe	NaN	NaN	NaN	2
chr2	237531980	237531981	rs7597673	chr2_21	cbSP	1	East Asia	NaN	NaN	NaN	2
chr2	237531980	237531981	rs7597673	chr2_21	cbSP	1	Europe	NaN	NaN	NaN	2
chr2	237532042	237532043	rs60348216	chr2_21	cbSP	0.911924	Africa	NaN	NaN	NaN	2
chr2	237532042	237532043	rs60348216	chr2_21	cbSP	1	East Asia	NaN	NaN	NaN	2
chr2	237532042	237532043	rs60348216	chr2_21	cbSP	1	Europe	NaN	NaN	NaN	2
chr2	237532171	237532172	rs55973429	chr2_21	cbSP	0.812982	Africa	NaN	NaN	NaN	2
chr2	237532171	237532172	rs55973429	chr2_21	cbSP	1	East Asia	NaN	NaN	NaN	2
chr2	237532171	237532172	rs55973429	chr2_21	cbSP	1	Europe	NaN	NaN	NaN	2
chr2	237532516	237532517	rs118005986	chr2_21	cbSP	1	East Asia	NaN	NaN	NaN	2
chr2	237532917	237532918	rs73997486	chr2_21	cbSP	0.987689	East Asia	NaN	NaN	NaN	2
chr2	237533142	237533143	rs73997488	chr2_21	cbSP	1	East Asia	NaN	NaN	NaN	2
chr2	237533142	237533143	rs73997488	chr2_21	cbSP	1	Europe	NaN	NaN	NaN	2
chr2	237533828	237533829	rs60033478	chr2_21	cbSP	1	East Asia	NaN	NaN	NaN	2
chr2	237533828	237533829	rs60033478	chr2_21	cbSP	1	Europe	NaN	NaN	NaN	2
chr2	237533984	237533985	rs60827745	chr2_21	cbSP	1	East Asia	NaN	NaN	NaN	2
chr2	237533984	237533985	rs60827745	chr2_21	cbSP	1	Europe	NaN	NaN	NaN	2
chr2	237534330	237534331	rs73131800	chr2_21	cbSP	1	East Asia	NaN	NaN	NaN	2
chr2	237534330	237534331	rs73131800	chr2_21	cbSP	1	Europe	NaN	NaN	NaN	2
chr2	237534348	237534349	rs59406520	chr2_21	cbSP	1	East Asia	NaN	NaN	NaN	2
chr2	237534348	237534349	rs59406520	chr2_21	cbSP	1	Europe	NaN	NaN	NaN	2
chr2	237534399	237534400	rs73131802	chr2_21	cbSP	1	East Asia	NaN	NaN	NaN	2
chr2	237534399	237534400	rs73131802	chr2_21	cbSP	1	Europe	NaN	NaN	NaN	2
chr2	237534978	237534979	rs59798650	chr2_21	cbSP	1	East Asia	NaN	NaN	NaN	2
chr2	237534978	237534979	rs59798650	chr2_21	cbSP	1	Europe	NaN	NaN	NaN	2
chr2	237535061	237535062	rs74571727	chr2_21	cbSP	NaN	NaN	2.17812	NaN	102787	2
chr2	237535154	237535155	rs7609173	chr2_21	cbSP	NaN	NaN	NaN	NaN	NaN	2
chr2	237535242	237535243	rs7597208	chr2_21	cbSP	0.822761	Africa	NaN	NaN	NaN	2
chr2	237535242	237535243	rs7597208	chr2_21	cbSP	1	East Asia	NaN	NaN	NaN	2
chr2	237535242	237535243	rs7597208	chr2_21	cbSP	1	Europe	NaN	NaN	NaN	2
chr2	237535260	237535261	rs7609314	chr2_21	cbSP	0.96198	Europe	NaN	NaN	NaN	2
chr2	237535260	237535261	rs7609314	chr2_21	cbSP	1	East Asia	NaN	NaN	NaN	2
chr2	237535263	237535264	rs7583612	chr2_21	cbSP	0.848386	Europe	NaN	NaN	NaN	2
chr2	237535268	237535269	rs116870686	chr2_21	cbSP	1	East Asia	NaN	NaN	NaN	2
chr2	237535462	237535463	rs1869098	chr2_21	cbSP	0.810674	Europe	NaN	NaN	NaN	2
chr2	237535577	237535578	rs1869097	chr2_21	cbSP	0.962089	Europe	NaN	NaN	NaN	2
chr2	237535577	237535578	rs1869097	chr2_21	cbSP	0.987813	East Asia	NaN	NaN	NaN	2
chr2	237535829	237535830	rs1869096	chr2_21	cbSP	0.815132	Europe	NaN	NaN	NaN	2
chr2	237535829	237535830	rs1869096	chr2_21	cbSP	0.987813	East Asia	NaN	NaN	NaN	2
chr2	237536155	237536156	rs61055315	chr2_21	cbSP	0.962057	Africa	NaN	NaN	NaN	2
chr2	237536155	237536156	rs61055315	chr2_21	cbSP	0.992217	Europe	NaN	NaN	NaN	2
chr2	237536155	237536156	rs61055315	chr2_21	cbSP	1	East Asia	NaN	NaN	NaN	2
chr2	237536452	237536453	rs11676390	chr2_21	cbSP	0.939791	Europe	NaN	NaN	NaN	2
chr2	237536452	237536453	rs11676390	chr2_21	cbSP	0.964233	East Asia	NaN	NaN	NaN	2
chr2	237537157	237537158	rs117525050	chr2_21	cbSP	0.975894	East Asia	NaN	NaN	NaN	2
chr2	237537371	237537372	rs117871866	chr2_21	cbSP	1	East Asia	NaN	NaN	NaN	2
chr2	237537463	237537464	rs7591333	chr2_21	cbSP	0.984392	Europe	NaN	NaN	NaN	2
chr2	237537470	237537471	rs7563998	chr2_21	cbSP	0.932689	Europe	NaN	NaN	NaN	2
chr2	237537564	237537565	rs149026436	chr2_21	cbSP	0.984392	Europe	NaN	NaN	NaN	2
chr2	237537565	237537566	rs182115547	chr2_21	cbSP	0.984392	Europe	NaN	NaN	NaN	2
chr2	237537607	237537608	rs191622060	chr2_21	cbSP	0.810674	Europe	NaN	NaN	NaN	2
chr2	237537630	237537631	rs113526442	chr2_21	cbSP	0.899504	Europe	NaN	NaN	NaN	2
chr2	237537942	237537943	rs7608195	chr2_21	cbSP	1	East Asia	NaN	NaN	NaN	2
chr2	237539216	237539217	rs113962993	chr2_21	cbSP	0.822096	Europe	NaN	NaN	NaN	2
chr2	237539216	237539217	rs113962993	chr2_21	cbSP	1	East Asia	NaN	NaN	NaN	2
chr2	237539331	237539332	rs76645992	chr2_21	cbSP	0.987813	East Asia	NaN	NaN	NaN	2
chr2	237539828	237539829	rs73133517	chr2_21	cbSP	0.976712	Europe	NaN	NaN	NaN	2
chr2	237540301	237540302	rs79899748	chr2_21	cbSP	1	East Asia	NaN	NaN	NaN	2
chr2	237541125	237541126	rs55940278	chr2_21	cbSP	0.945537	Europe	NaN	NaN	NaN	2
chr2	237541885	237541886	rs58775048	chr2_21	cbSP	1	East Asia	NaN	NaN	NaN	2
chr2	237541961	237541962	rs61276040	chr2_21	cbSP	1	East Asia	NaN	NaN	NaN	2
chr2	237544797	237544798	rs545575658	chr2_21	cbSP	1	East Asia	NaN	NaN	NaN	2
chr2	237557322	237557323	rs145961133	chr2_21	cbSP	1	East Asia	NaN	NaN	NaN	2
chr2	237596179	237596180	rs533388386	chr2_21	cbSP	1	East Asia	NaN	NaN	NaN	2
chr2	241113451	241113452	rs6738859	chr2_22	ctSP	0.936314	East Asia	NaN	NaN	NaN	3
chr2	241113451	241113452	rs6738859	chr2_22	ctSP	0.961907	Europe	NaN	NaN	NaN	3
chr2	241113584	241113585	rs73008792	chr2_22	ctSP	0.945719	Europe	NaN	NaN	NaN	3
chr2	241113669	241113670	rs13424851	chr2_22	ctSP	0.936099	East Asia	NaN	NaN	NaN	3
chr2	241113837	241113838	rs28578330	chr2_22	ctSP	0.944486	East Asia	NaN	NaN	NaN	3
chr2	241114179	241114180	rs1495923	chr2_22	ctSP	0.961436	East Asia	NaN	NaN	NaN	3
chr2	241114179	241114180	rs1495923	chr2_22	ctSP	0.972698	Europe	NaN	NaN	NaN	3
chr2	241114428	241114429	rs28375260	chr2_22	ctSP	0.888943	Europe	NaN	NaN	NaN	3
chr2	241114428	241114429	rs28375260	chr2_22	ctSP	1	East Asia	NaN	NaN	NaN	3
chr2	241114550	241114551	rs11676020	chr2_22	ctSP	0.961497	East Asia	NaN	NaN	NaN	3
chr2	241114550	241114551	rs11676020	chr2_22	ctSP	0.978136	Europe	NaN	NaN	NaN	3
chr2	241114872	241114873	rs7592376	chr2_22	ctSP	0.97422	East Asia	NaN	NaN	NaN	3
chr2	241114872	241114873	rs7592376	chr2_22	ctSP	0.978136	Europe	NaN	NaN	NaN	3
chr2	241114970	241114971	rs112468743	chr2_22	ctSP	0.957204	East Asia	NaN	NaN	NaN	3
chr2	241114970	241114971	rs112468743	chr2_22	ctSP	0.967274	Europe	NaN	NaN	NaN	3
chr2	241114973	241114974	rs75789425	chr2_22	ctSP	0.957204	East Asia	NaN	NaN	NaN	3
chr2	241114973	241114974	rs75789425	chr2_22	ctSP	0.967274	Europe	NaN	NaN	NaN	3
chr2	241114974	241114975	rs76705788	chr2_22	ctSP	0.957204	East Asia	NaN	NaN	NaN	3
chr2	241114974	241114975	rs76705788	chr2_22	ctSP	0.967274	Europe	NaN	NaN	NaN	3
chr2	241115006	241115007	rs7589186	chr2_22	ctSP	0.957204	East Asia	NaN	NaN	NaN	3
chr2	241115006	241115007	rs7589186	chr2_22	ctSP	0.972698	Europe	NaN	NaN	NaN	3
chr2	241115073	241115074	rs7595142	chr2_22	ctSP	0.97422	East Asia	NaN	NaN	NaN	3
chr2	241115073	241115074	rs7595142	chr2_22	ctSP	0.972698	Europe	NaN	NaN	NaN	3
chr2	241115174	241115175	rs7576347	chr2_22	ctSP	0.97422	East Asia	NaN	NaN	NaN	3
chr2	241115174	241115175	rs7576347	chr2_22	ctSP	0.972698	Europe	NaN	NaN	NaN	3
chr2	241115249	241115250	rs7592125	chr2_22	ctSP	0.97422	East Asia	NaN	NaN	NaN	3
chr2	241115249	241115250	rs7592125	chr2_22	ctSP	0.978136	Europe	NaN	NaN	NaN	3
chr2	241115285	241115286	rs4853994	chr2_22	ctSP	0.97422	East Asia	NaN	NaN	NaN	3
chr2	241115285	241115286	rs4853994	chr2_22	ctSP	0.978136	Europe	NaN	NaN	NaN	3
chr2	241115330	241115331	rs4853993	chr2_22	ctSP	0.97422	East Asia	NaN	NaN	NaN	3
chr2	241115330	241115331	rs4853993	chr2_22	ctSP	0.978136	Europe	NaN	NaN	NaN	3
chr2	241115391	241115392	rs4853957	chr2_22	ctSP	0.97422	East Asia	NaN	NaN	NaN	3
chr2	241115391	241115392	rs4853957	chr2_22	ctSP	0.978136	Europe	NaN	NaN	NaN	3
chr2	241115554	241115555	rs4853992	chr2_22	ctSP	0.821231	East Asia	NaN	NaN	NaN	3
chr2	241115554	241115555	rs4853992	chr2_22	ctSP	0.951087	Europe	NaN	NaN	NaN	3
chr2	241115570	241115571	rs4853956	chr2_22	ctSP	0.97422	East Asia	NaN	NaN	NaN	3
chr2	241115570	241115571	rs4853956	chr2_22	ctSP	0.978136	Europe	NaN	NaN	NaN	3
chr2	241115612	241115613	rs4853955	chr2_22	ctSP	0.951087	Europe	NaN	NaN	NaN	3
chr2	241116259	241116260	rs11687436	chr2_22	ctSP	0.97422	East Asia	NaN	NaN	NaN	3
chr2	241116259	241116260	rs11687436	chr2_22	ctSP	0.978136	Europe	NaN	NaN	NaN	3
chr2	241116293	241116294	rs11695587	chr2_22	ctSP	0.97422	East Asia	NaN	NaN	NaN	3
chr2	241116293	241116294	rs11695587	chr2_22	ctSP	0.978136	Europe	NaN	NaN	NaN	3
chr2	241116327	241116328	rs13432013	chr2_22	ctSP	0.97422	East Asia	NaN	NaN	NaN	3
chr2	241116327	241116328	rs13432013	chr2_22	ctSP	0.978136	Europe	NaN	NaN	NaN	3
chr2	241116428	241116429	rs13426442	chr2_22	ctSP	0.97422	East Asia	NaN	NaN	NaN	3
chr2	241116428	241116429	rs13426442	chr2_22	ctSP	0.978136	Europe	NaN	NaN	NaN	3
chr2	241116489	241116490	rs13431451	chr2_22	ctSP	0.96993	East Asia	NaN	NaN	NaN	3
chr2	241116489	241116490	rs13431451	chr2_22	ctSP	0.978136	Europe	NaN	NaN	NaN	3
chr2	241116644	241116645	rs13416616	chr2_22	ctSP	0.97422	East Asia	NaN	NaN	NaN	3
chr2	241116644	241116645	rs13416616	chr2_22	ctSP	0.972717	Europe	NaN	NaN	NaN	3
chr2	241116719	241116720	rs13384066	chr2_22	ctSP	0.96728	Europe	NaN	NaN	NaN	3
chr2	241116719	241116720	rs13384066	chr2_22	ctSP	0.969966	East Asia	NaN	NaN	NaN	3
chr2	241116753	241116754	rs6731007	chr2_22	ctSP	0.961411	East Asia	NaN	NaN	NaN	3
chr2	241116753	241116754	rs6731007	chr2_22	ctSP	0.961907	Europe	NaN	NaN	NaN	3
chr2	241116755	241116756	rs6747654	chr2_22	ctSP	0.961411	East Asia	NaN	NaN	NaN	3
chr2	241116755	241116756	rs6747654	chr2_22	ctSP	0.961907	Europe	NaN	NaN	NaN	3
chr2	241116770	241116771	rs6742101	chr2_22	ctSP	0.961411	East Asia	NaN	NaN	NaN	3
chr2	241116770	241116771	rs6742101	chr2_22	ctSP	0.961907	Europe	NaN	NaN	NaN	3
chr2	241116786	241116787	rs6731014	chr2_22	ctSP	0.961411	East Asia	NaN	NaN	NaN	3
chr2	241116786	241116787	rs6731014	chr2_22	ctSP	0.961907	Europe	NaN	NaN	NaN	3
chr2	241116798	241116799	rs6731023	chr2_22	ctSP	0.956579	Europe	NaN	NaN	NaN	3
chr2	241116798	241116799	rs6731023	chr2_22	ctSP	0.961411	East Asia	NaN	NaN	NaN	3
chr2	241116891	241116892	rs6751432	chr2_22	ctSP	0.97422	East Asia	NaN	NaN	NaN	3
chr2	241116891	241116892	rs6751432	chr2_22	ctSP	0.978136	Europe	NaN	NaN	NaN	3
chr2	241116928	241116929	rs6747907	chr2_22	ctSP	0.97422	East Asia	NaN	NaN	NaN	3
chr2	241116928	241116929	rs6747907	chr2_22	ctSP	0.978136	Europe	NaN	NaN	NaN	3
chr2	241117032	241117033	rs6750901	chr2_22	ctSP	0.97422	East Asia	NaN	NaN	NaN	3
chr2	241117032	241117033	rs6750901	chr2_22	ctSP	0.978136	Europe	NaN	NaN	NaN	3
chr2	241117517	241117518	rs4853990	chr2_22	ctSP	0.97422	East Asia	NaN	NaN	NaN	3
chr2	241117517	241117518	rs4853990	chr2_22	ctSP	0.978136	Europe	NaN	NaN	NaN	3
chr2	241117577	241117578	rs4853989	chr2_22	ctSP	0.969966	East Asia	NaN	NaN	NaN	3
chr2	241117577	241117578	rs4853989	chr2_22	ctSP	0.978136	Europe	NaN	NaN	NaN	3
chr2	241117963	241117964	rs13420576	chr2_22	ctSP	0.972698	Europe	NaN	NaN	NaN	3
chr2	241117963	241117964	rs13420576	chr2_22	ctSP	0.982801	East Asia	NaN	NaN	NaN	3
chr2	241118098	241118099	rs56333302	chr2_22	ctSP	0.978136	Europe	NaN	NaN	NaN	3
chr2	241118098	241118099	rs56333302	chr2_22	ctSP	0.987081	East Asia	NaN	NaN	NaN	3
chr2	241118164	241118165	rs55962823	chr2_22	ctSP	0.9836	Europe	NaN	NaN	NaN	3
chr2	241118164	241118165	rs55962823	chr2_22	ctSP	0.991374	East Asia	NaN	NaN	NaN	3
chr2	241118224	241118225	rs56048712	chr2_22	ctSP	0.9836	Europe	NaN	NaN	NaN	3
chr2	241118224	241118225	rs56048712	chr2_22	ctSP	0.98706	East Asia	NaN	NaN	NaN	3
chr2	241118321	241118322	rs55682133	chr2_22	ctSP	0.978136	Europe	NaN	NaN	NaN	3
chr2	241118321	241118322	rs55682133	chr2_22	ctSP	0.991374	East Asia	NaN	NaN	NaN	3
chr2	241118578	241118579	rs66689618	chr2_22	ctSP	0.989053	Europe	NaN	NaN	NaN	3
chr2	241118578	241118579	rs66689618	chr2_22	ctSP	0.991374	East Asia	NaN	NaN	NaN	3
chr2	241118642	241118643	rs66478946	chr2_22	ctSP	0.989053	Europe	NaN	NaN	NaN	3
chr2	241118642	241118643	rs66478946	chr2_22	ctSP	0.991374	East Asia	NaN	NaN	NaN	3
chr2	241118772	241118773	rs62184671	chr2_22	ctSP	0.989053	Europe	NaN	NaN	NaN	3
chr2	241118772	241118773	rs62184671	chr2_22	ctSP	0.991374	East Asia	NaN	NaN	NaN	3
chr2	241118792	241118793	rs74002414	chr2_22	ctSP	0.969835	Africa	NaN	NaN	NaN	3
chr2	241118897	241118898	rs67611898	chr2_22	ctSP	0.98706	East Asia	NaN	NaN	NaN	3
chr2	241118897	241118898	rs67611898	chr2_22	ctSP	0.989053	Europe	NaN	NaN	NaN	3
chr2	241118988	241118989	rs62184672	chr2_22	ctSP	0.989053	Europe	NaN	NaN	NaN	3
chr2	241118988	241118989	rs62184672	chr2_22	ctSP	0.991374	East Asia	NaN	NaN	NaN	3
chr2	241119095	241119096	rs62184673	chr2_22	ctSP	0.99568	East Asia	NaN	NaN	NaN	3
chr2	241119095	241119096	rs62184673	chr2_22	ctSP	0.989053	Europe	NaN	NaN	NaN	3
chr2	241119211	241119212	rs62184674	chr2_22	ctSP	0.99568	East Asia	NaN	NaN	NaN	3
chr2	241119211	241119212	rs62184674	chr2_22	ctSP	0.989053	Europe	NaN	NaN	NaN	3
chr2	241119304	241119305	rs62184675	chr2_22	ctSP	0.99568	East Asia	NaN	NaN	NaN	3
chr2	241119304	241119305	rs62184675	chr2_22	ctSP	0.989053	Europe	NaN	NaN	NaN	3
chr2	241119539	241119540	rs59763573	chr2_22	ctSP	0.99568	East Asia	NaN	NaN	NaN	3
chr2	241119539	241119540	rs59763573	chr2_22	ctSP	0.989053	Europe	NaN	NaN	NaN	3
chr2	241119625	241119626	rs59894862	chr2_22	ctSP	0.99568	East Asia	NaN	NaN	NaN	3
chr2	241119625	241119626	rs59894862	chr2_22	ctSP	0.989053	Europe	NaN	NaN	NaN	3
chr2	241119641	241119642	rs62184677	chr2_22	ctSP	0.99568	East Asia	NaN	NaN	NaN	3
chr2	241119641	241119642	rs62184677	chr2_22	ctSP	0.989053	Europe	NaN	NaN	NaN	3
chr2	241119881	241119882	rs11675699	chr2_22	ctSP	0.99568	East Asia	NaN	NaN	NaN	3
chr2	241119881	241119882	rs11675699	chr2_22	ctSP	0.989053	Europe	NaN	NaN	NaN	3
chr2	241119890	241119891	rs11677915	chr2_22	ctSP	0.99568	East Asia	NaN	NaN	NaN	3
chr2	241119890	241119891	rs11677915	chr2_22	ctSP	0.989053	Europe	NaN	NaN	NaN	3
chr2	241120016	241120017	rs7607961	chr2_22	ctSP	0.99568	East Asia	NaN	NaN	NaN	3
chr2	241120016	241120017	rs7607961	chr2_22	ctSP	0.989053	Europe	NaN	NaN	NaN	3
chr2	241120102	241120103	rs7585676	chr2_22	ctSP	0.99568	East Asia	NaN	NaN	NaN	3
chr2	241120102	241120103	rs7585676	chr2_22	ctSP	0.989053	Europe	NaN	NaN	NaN	3
chr2	241120185	241120186	rs7575274	chr2_22	ctSP	0.987081	East Asia	NaN	NaN	NaN	3
chr2	241120185	241120186	rs7575274	chr2_22	ctSP	0.989053	Europe	NaN	NaN	NaN	3
chr2	241120188	241120189	rs7575275	chr2_22	ctSP	0.987081	East Asia	NaN	NaN	NaN	3
chr2	241120188	241120189	rs7575275	chr2_22	ctSP	0.989053	Europe	NaN	NaN	NaN	3
chr2	241120338	241120339	rs6437297	chr2_22	ctSP	0.99568	East Asia	NaN	NaN	NaN	3
chr2	241120338	241120339	rs6437297	chr2_22	ctSP	0.989053	Europe	NaN	NaN	NaN	3
chr2	241120400	241120401	rs6437298	chr2_22	ctSP	0.961932	Europe	NaN	NaN	NaN	3
chr2	241120695	241120696	rs10179561	chr2_22	ctSP	1	East Asia	NaN	NaN	NaN	3
chr2	241120713	241120714	rs6725520	chr2_22	ctSP	0.99568	East Asia	NaN	NaN	NaN	3
chr2	241120713	241120714	rs6725520	chr2_22	ctSP	0.989053	Europe	NaN	NaN	NaN	3
chr2	241120743	241120744	rs6742504	chr2_22	ctSP	0.99568	East Asia	NaN	NaN	NaN	3
chr2	241120743	241120744	rs6742504	chr2_22	ctSP	0.983588	Europe	NaN	NaN	NaN	3
chr2	241120785	241120786	rs6746001	chr2_22	ctSP	0.989053	Europe	NaN	NaN	NaN	3
chr2	241120785	241120786	rs6746001	chr2_22	ctSP	0.991366	East Asia	NaN	NaN	NaN	3
chr2	241120786	241120787	rs6736900	chr2_22	ctSP	0.989053	Europe	NaN	NaN	NaN	3
chr2	241120786	241120787	rs6736900	chr2_22	ctSP	0.991366	East Asia	NaN	NaN	NaN	3
chr2	241120828	241120829	rs11695283	chr2_22	ctSP	0.989053	Europe	NaN	NaN	NaN	3
chr2	241120828	241120829	rs11695283	chr2_22	ctSP	0.991374	East Asia	NaN	NaN	NaN	3
chr2	241120893	241120894	rs11695290	chr2_22	ctSP	0.989053	Europe	NaN	NaN	NaN	3
chr2	241120893	241120894	rs11695290	chr2_22	ctSP	0.991374	East Asia	NaN	NaN	NaN	3
chr2	241120933	241120934	rs79487710	chr2_22	ctSP	0.913988	Europe	NaN	NaN	NaN	3
chr2	241120933	241120934	rs79487710	chr2_22	ctSP	0.944862	East Asia	NaN	NaN	NaN	3
chr2	241121114	241121115	rs9288731	chr2_22	ctSP	0.808457	Africa	NaN	NaN	NaN	3
chr2	241121114	241121115	rs9288731	chr2_22	ctSP	0.991374	East Asia	NaN	NaN	NaN	3
chr2	241121114	241121115	rs9288731	chr2_22	ctSP	0.994519	Europe	NaN	NaN	NaN	3
chr2	241121122	241121123	rs9288732	chr2_22	ctSP	0.808457	Africa	NaN	NaN	NaN	3
chr2	241121122	241121123	rs9288732	chr2_22	ctSP	0.991374	East Asia	NaN	NaN	NaN	3
chr2	241121122	241121123	rs9288732	chr2_22	ctSP	0.994519	Europe	NaN	NaN	NaN	3
chr2	241121149	241121150	rs9288733	chr2_22	ctSP	0.991374	East Asia	NaN	NaN	NaN	3
chr2	241121149	241121150	rs9288733	chr2_22	ctSP	0.994519	Europe	NaN	NaN	NaN	3
chr2	241121172	241121173	rs10172466	chr2_22	ctSP	0.98706	East Asia	NaN	NaN	NaN	3
chr2	241121257	241121258	rs75933299	chr2_22	ctSP	0.969835	Africa	NaN	NaN	NaN	3
chr2	241121261	241121262	rs35120743	chr2_22	ctSP	0.99568	East Asia	NaN	NaN	NaN	3
chr2	241121261	241121262	rs35120743	chr2_22	ctSP	0.994519	Europe	NaN	NaN	NaN	3
chr2	241121300	241121301	rs11677527	chr2_22	ctSP	0.99568	East Asia	NaN	NaN	NaN	3
chr2	241121300	241121301	rs11677527	chr2_22	ctSP	0.994519	Europe	NaN	NaN	NaN	3
chr2	241121346	241121347	rs11677535	chr2_22	ctSP	0.99568	East Asia	NaN	NaN	NaN	3
chr2	241121346	241121347	rs11677535	chr2_22	ctSP	0.994519	Europe	NaN	NaN	NaN	3
chr2	241121410	241121411	rs11674289	chr2_22	ctSP	0.840837	East Asia	NaN	NaN	NaN	3
chr2	241121410	241121411	rs11674289	chr2_22	ctSP	0.989053	Europe	NaN	NaN	NaN	3
chr2	241121552	241121553	rs10933572	chr2_22	ctSP	0.99568	East Asia	NaN	NaN	NaN	3
chr2	241121552	241121553	rs10933572	chr2_22	ctSP	0.99684	Africa	NaN	NaN	NaN	3
chr2	241121552	241121553	rs10933572	chr2_22	ctSP	0.994519	Europe	NaN	NaN	NaN	3
chr2	241121673	241121674	rs11682324	chr2_22	ctSP	0.961932	Europe	NaN	NaN	NaN	3
chr2	241121694	241121695	rs28535893	chr2_22	ctSP	0.910691	Europe	NaN	NaN	NaN	3
chr2	241121694	241121695	rs28535893	chr2_22	ctSP	1	East Asia	NaN	NaN	NaN	3
chr2	241121740	241121741	rs10182890	chr2_22	ctSP	0.99568	East Asia	NaN	NaN	NaN	3
chr2	241121740	241121741	rs10182890	chr2_22	ctSP	0.994519	Europe	NaN	NaN	NaN	3
chr2	241121740	241121741	rs10182890	chr2_22	ctSP	1	Africa	NaN	NaN	NaN	3
chr2	241121830	241121831	rs10180059	chr2_22	ctSP	0.99568	East Asia	NaN	NaN	NaN	3
chr2	241121830	241121831	rs10180059	chr2_22	ctSP	1	Africa	NaN	NaN	NaN	3
chr2	241121830	241121831	rs10180059	chr2_22	ctSP	1	Europe	NaN	NaN	NaN	3
chr2	241122016	241122017	rs10175689	chr2_22	ctSP	0.99568	East Asia	NaN	NaN	NaN	3
chr2	241122016	241122017	rs10175689	chr2_22	ctSP	1	Africa	NaN	NaN	NaN	3
chr2	241122016	241122017	rs10175689	chr2_22	ctSP	1	Europe	NaN	NaN	NaN	3
chr2	241122076	241122077	rs10166264	chr2_22	ctSP	NaN	NaN	NaN	SIGNIF_tf0.5.LWK|SIGNIF_tf0.5_YRI	NaN	3
chr2	241122177	241122178	rs10175796	chr2_22	ctSP	0.99568	East Asia	NaN	NaN	NaN	3
chr2	241122177	241122178	rs10175796	chr2_22	ctSP	1	Europe	NaN	NaN	NaN	3
chr2	241122247	241122248	rs6749985	chr2_22	ctSP	0.99568	East Asia	NaN	NaN	NaN	3
chr2	241122247	241122248	rs6749985	chr2_22	ctSP	1	Europe	NaN	NaN	NaN	3
chr2	241122912	241122913	rs62184678	chr2_22	ctSP	0.99568	East Asia	NaN	NaN	NaN	3
chr2	241122912	241122913	rs62184678	chr2_22	ctSP	1	Europe	NaN	NaN	NaN	3
chr2	241123297	241123298	rs59043333	chr2_22	ctSP	NaN	NaN	56.6005	SIGNIF_tf0.5.LWK|SIGNIF_tf0.5_YRI	205229	3
chr2	241123330	241123331	rs7602285	chr2_22	ctSP	0.991395	East Asia	NaN	NaN	NaN	3
chr2	241123331	241123332	rs59647838	chr2_22	ctSP	1	Africa	NaN	NaN	NaN	3
chr2	241123331	241123332	rs59647838	chr2_22	ctSP	1	East Asia	NaN	NaN	NaN	3
chr2	241123331	241123332	rs59647838	chr2_22	ctSP	1	Europe	NaN	NaN	NaN	3
chr2	241123365	241123366	rs72994743	chr2_22	ctSP	0.989053	Europe	NaN	NaN	NaN	3
chr2	241123365	241123366	rs72994743	chr2_22	ctSP	1	East Asia	NaN	NaN	NaN	3
chr2	241123435	241123436	rs35270808	chr2_22	ctSP	0.99684	Africa	NaN	NaN	NaN	3
chr2	241123435	241123436	rs35270808	chr2_22	ctSP	0.994535	Europe	NaN	NaN	NaN	3
chr2	241123435	241123436	rs35270808	chr2_22	ctSP	1	East Asia	NaN	NaN	NaN	3
chr2	241123457	241123458	rs72994746	chr2_22	ctSP	0.99684	Africa	NaN	NaN	NaN	3
chr2	241123457	241123458	rs72994746	chr2_22	ctSP	0.994535	Europe	NaN	NaN	NaN	3
chr2	241123457	241123458	rs72994746	chr2_22	ctSP	1	East Asia	NaN	NaN	NaN	3
chr2	241123458	241123459	rs72994748	chr2_22	ctSP	0.99684	Africa	NaN	NaN	NaN	3
chr2	241123458	241123459	rs72994748	chr2_22	ctSP	0.994535	Europe	NaN	NaN	NaN	3
chr2	241123458	241123459	rs72994748	chr2_22	ctSP	1	East Asia	NaN	NaN	NaN	3
chr2	241123545	241123546	rs7605872	chr2_22	ctSP	0.991395	East Asia	NaN	NaN	NaN	3
chr2	241123602	241123603	rs7597331	chr2_22	ctSP	0.967328	Europe	NaN	NaN	NaN	3
chr2	241123647	241123648	rs7597421	chr2_22	ctSP	0.995686	East Asia	NaN	NaN	NaN	3
chr2	241123647	241123648	rs7597421	chr2_22	ctSP	1	Africa	NaN	NaN	NaN	3
chr2	241123647	241123648	rs7597421	chr2_22	ctSP	1	Europe	NaN	NaN	NaN	3
chr2	241123756	241123757	rs7602725	chr2_22	ctSP	0.987081	East Asia	NaN	NaN	NaN	3
chr2	241123756	241123757	rs7602725	chr2_22	ctSP	0.993679	Africa	NaN	NaN	NaN	3
chr2	241123756	241123757	rs7602725	chr2_22	ctSP	1	Europe	NaN	NaN	NaN	3
chr2	241123807	241123808	rs7587174	chr2_22	ctSP	0.99568	East Asia	NaN	NaN	NaN	3
chr2	241123807	241123808	rs7587174	chr2_22	ctSP	1	Europe	NaN	NaN	NaN	3
chr2	241123836	241123837	rs7597638	chr2_22	ctSP	0.974347	East Asia	NaN	NaN	NaN	3
chr2	241123836	241123837	rs7597638	chr2_22	ctSP	0.993679	Africa	NaN	NaN	NaN	3
chr2	241123836	241123837	rs7597638	chr2_22	ctSP	1	Europe	NaN	NaN	NaN	3
chr2	241123844	241123845	rs72994757	chr2_22	ctSP	NaN	NaN	-0.920805	SIGNIF_tf0.5.LWK|SIGNIF_tf0.5_YRI	204331	3
chr2	241123861	241123862	rs7606242	chr2_22	ctSP	0.99568	East Asia	NaN	NaN	NaN	3
chr2	241123861	241123862	rs7606242	chr2_22	ctSP	0.993679	Africa	NaN	NaN	NaN	3
chr2	241123861	241123862	rs7606242	chr2_22	ctSP	1	Europe	NaN	NaN	NaN	3
chr2	241124030	241124031	rs7590068	chr2_22	ctSP	0.99568	East Asia	NaN	NaN	NaN	3
chr2	241124030	241124031	rs7590068	chr2_22	ctSP	0.993679	Africa	NaN	NaN	NaN	3
chr2	241124030	241124031	rs7590068	chr2_22	ctSP	1	Europe	NaN	NaN	NaN	3
chr2	241124188	241124189	rs7590209	chr2_22	ctSP	0.99568	East Asia	NaN	NaN	NaN	3
chr2	241124188	241124189	rs7590209	chr2_22	ctSP	0.993679	Africa	NaN	NaN	NaN	3
chr2	241124188	241124189	rs7590209	chr2_22	ctSP	1	Europe	NaN	NaN	NaN	3
chr2	241124329	241124330	rs34819611	chr2_22	ctSP	0.978007	Africa	NaN	NaN	NaN	3
chr2	241124329	241124330	rs34819611	chr2_22	ctSP	0.991366	East Asia	NaN	NaN	NaN	3
chr2	241124329	241124330	rs34819611	chr2_22	ctSP	0.994535	Europe	NaN	NaN	NaN	3
chr2	241124460	241124461	rs36006357	chr2_22	ctSP	0.945827	Europe	NaN	NaN	NaN	3
chr2	241124516	241124517	rs35167493	chr2_22	ctSP	0.99568	East Asia	NaN	NaN	NaN	3
chr2	241124516	241124517	rs35167493	chr2_22	ctSP	0.987377	Africa	NaN	NaN	NaN	3
chr2	241124516	241124517	rs35167493	chr2_22	ctSP	1	Europe	NaN	NaN	NaN	3
chr2	241124640	241124641	rs34450038	chr2_22	ctSP	0.987377	Africa	NaN	NaN	NaN	3
chr2	241124640	241124641	rs34450038	chr2_22	ctSP	0.991366	East Asia	NaN	NaN	NaN	3
chr2	241124640	241124641	rs34450038	chr2_22	ctSP	1	Europe	NaN	NaN	NaN	3
chr2	241124667	241124668	rs35283606	chr2_22	ctSP	0.99568	East Asia	NaN	NaN	NaN	3
chr2	241124667	241124668	rs35283606	chr2_22	ctSP	0.987377	Africa	NaN	NaN	NaN	3
chr2	241124667	241124668	rs35283606	chr2_22	ctSP	1	Europe	NaN	NaN	NaN	3
chr2	241124727	241124728	rs11896505	chr2_22	ctSP	0.991395	East Asia	NaN	NaN	NaN	3
chr2	241124731	241124732	rs201778420	chr2_22	ctSP	0.962491	Africa	NaN	NaN	NaN	3
chr2	241124731	241124732	rs201778420	chr2_22	ctSP	0.967328	Europe	NaN	NaN	NaN	3
chr2	241124731	241124732	rs201778420	chr2_22	ctSP	0.978534	East Asia	NaN	NaN	NaN	3
chr2	241124781	241124782	rs79748726	chr2_22	ctSP	0.928493	Africa	NaN	NaN	NaN	3
chr2	241124781	241124782	rs79748726	chr2_22	ctSP	0.948891	East Asia	NaN	NaN	NaN	3
chr2	241124781	241124782	rs79748726	chr2_22	ctSP	0.989053	Europe	NaN	NaN	NaN	3
chr2	241124788	241124789	rs563242510	chr2_22	ctSP	0.934582	Africa	NaN	NaN	NaN	3
chr2	241124788	241124789	rs563242510	chr2_22	ctSP	0.953203	East Asia	NaN	NaN	NaN	3
chr2	241124788	241124789	rs563242510	chr2_22	ctSP	0.989053	Europe	NaN	NaN	NaN	3
chr2	241125014	241125015	rs72996731	chr2_22	ctSP	0.944248	Africa	NaN	NaN	NaN	3
chr2	241125014	241125015	rs72996731	chr2_22	ctSP	0.978566	East Asia	NaN	NaN	NaN	3
chr2	241125014	241125015	rs72996731	chr2_22	ctSP	0.989115	Europe	NaN	NaN	NaN	3
chr2	241125026	241125027	rs67681833	chr2_22	ctSP	0.934889	Africa	NaN	NaN	NaN	3
chr2	241125026	241125027	rs67681833	chr2_22	ctSP	0.991366	East Asia	NaN	NaN	NaN	3
chr2	241125026	241125027	rs67681833	chr2_22	ctSP	0.994535	Europe	NaN	NaN	NaN	3
chr2	241125086	241125087	rs62184682	chr2_22	ctSP	0.931694	Africa	NaN	NaN	NaN	3
chr2	241125086	241125087	rs62184682	chr2_22	ctSP	0.989054	Europe	NaN	NaN	NaN	3
chr2	241125086	241125087	rs62184682	chr2_22	ctSP	0.991366	East Asia	NaN	NaN	NaN	3
chr2	241125351	241125352	rs62184688	chr2_22	ctSP	0.898718	Europe	NaN	NaN	NaN	3
chr2	241125351	241125352	rs62184688	chr2_22	ctSP	0.928911	Africa	NaN	NaN	NaN	3
chr2	241125351	241125352	rs62184688	chr2_22	ctSP	0.978487	East Asia	NaN	NaN	NaN	3
chr2	241125383	241125384	rs62184735	chr2_22	ctSP	0.971726	Africa	NaN	NaN	NaN	3
chr2	241125383	241125384	rs62184735	chr2_22	ctSP	0.994535	Europe	NaN	NaN	NaN	3
chr2	241125383	241125384	rs62184735	chr2_22	ctSP	0.995686	East Asia	NaN	NaN	NaN	3
chr2	241125448	241125449	rs62184736	chr2_22	ctSP	0.941007	Africa	NaN	NaN	NaN	3
chr2	241125448	241125449	rs62184736	chr2_22	ctSP	0.991366	East Asia	NaN	NaN	NaN	3
chr2	241125448	241125449	rs62184736	chr2_22	ctSP	1	Europe	NaN	NaN	NaN	3
chr2	241125476	241125477	rs13421989	chr2_22	ctSP	0.941007	Africa	NaN	NaN	NaN	3
chr2	241125476	241125477	rs13421989	chr2_22	ctSP	0.991366	East Asia	NaN	NaN	NaN	3
chr2	241125476	241125477	rs13421989	chr2_22	ctSP	1	Europe	NaN	NaN	NaN	3
chr2	241125618	241125619	rs13422201	chr2_22	ctSP	0.855924	East Asia	NaN	NaN	NaN	3
chr2	241125618	241125619	rs13422201	chr2_22	ctSP	0.972738	Europe	NaN	NaN	NaN	3
chr2	241125815	241125816	rs13430637	chr2_22	ctSP	0.855924	East Asia	NaN	NaN	NaN	3
chr2	241125815	241125816	rs13430637	chr2_22	ctSP	0.967274	Europe	NaN	NaN	NaN	3
chr2	241126594	241126595	rs28573266	chr2_22	ctSP	0.951182	Europe	NaN	NaN	NaN	3
chr2	241126870	241126871	rs13415987	chr2_22	ctSP	0.814391	Africa	NaN	NaN	NaN	3
chr2	241126934	241126935	rs28581704	chr2_22	ctSP	0.814391	Africa	NaN	NaN	NaN	3
chr2	241127934	241127935	rs1908625	chr2_22	ctSP	0.951182	Europe	NaN	NaN	NaN	3
chr2	241128199	241128200	rs7567895	chr2_22	ctSP	0.951182	Europe	NaN	NaN	NaN	3
chr3	25353795	25353796	rs754975	chr3_24	cbSP	0.804426	Europe	NaN	NaN	NaN	2
chr3	25363331	25363332	rs11708300	chr3_24	cbSP	0.81392	Africa	NaN	NaN	NaN	2
chr3	25363331	25363332	rs11708300	chr3_24	cbSP	0.84787	East Asia	NaN	NaN	NaN	2
chr3	25363331	25363332	rs11708300	chr3_24	cbSP	0.93803	Europe	NaN	NaN	NaN	2
chr3	25363331	25363332	rs11708300	chr3_24	cbSP	0.806049	East Asia	NaN	NaN	NaN	2
chr3	25363331	25363332	rs11708300	chr3_24	cbSP	0.944619	Europe	NaN	NaN	NaN	2
chr3	25363619	25363620	rs9877461	chr3_24	cbSP	0.84787	East Asia	NaN	NaN	NaN	2
chr3	25363619	25363620	rs9877461	chr3_24	cbSP	0.806049	East Asia	NaN	NaN	NaN	2
chr3	25363942	25363943	rs9822411	chr3_24	cbSP	0.84201	East Asia	NaN	NaN	NaN	2
chr3	25363942	25363943	rs9822411	chr3_24	cbSP	0.836665	East Asia	NaN	NaN	NaN	2
chr3	25364175	25364176	rs11917967	chr3_24	cbSP	0.830016	Africa	NaN	NaN	NaN	2
chr3	25364175	25364176	rs11917967	chr3_24	cbSP	0.841853	East Asia	NaN	NaN	NaN	2
chr3	25364175	25364176	rs11917967	chr3_24	cbSP	0.885416	East Asia	NaN	NaN	NaN	2
chr3	25364175	25364176	rs11917967	chr3_24	cbSP	0.951697	Europe	NaN	NaN	NaN	2
chr3	25364175	25364176	rs11917967	chr3_24	cbSP	0.958365	Europe	NaN	NaN	NaN	2
chr3	25364232	25364233	rs76908521	chr3_24	cbSP	0.841853	East Asia	NaN	NaN	NaN	2
chr3	25364232	25364233	rs76908521	chr3_24	cbSP	0.885416	East Asia	NaN	NaN	NaN	2
chr3	25364288	25364289	rs17016187	chr3_24	cbSP	0.861002	East Asia	NaN	NaN	NaN	2
chr3	25364288	25364289	rs17016187	chr3_24	cbSP	0.865917	East Asia	NaN	NaN	NaN	2
chr3	25364288	25364289	rs17016187	chr3_24	cbSP	0.972272	Europe	NaN	NaN	NaN	2
chr3	25364288	25364289	rs17016187	chr3_24	cbSP	0.979226	Europe	NaN	NaN	NaN	2
chr3	25365010	25365011	rs2164476	chr3_24	cbSP	0.873625	East Asia	NaN	NaN	NaN	2
chr3	25365010	25365011	rs2164476	chr3_24	cbSP	0.877988	East Asia	NaN	NaN	NaN	2
chr3	25365010	25365011	rs2164476	chr3_24	cbSP	0.939128	Europe	NaN	NaN	NaN	2
chr3	25365010	25365011	rs2164476	chr3_24	cbSP	0.945847	Europe	NaN	NaN	NaN	2
chr3	25365274	25365275	rs76243897	chr3_24	cbSP	0.853872	East Asia	NaN	NaN	NaN	2
chr3	25365274	25365275	rs76243897	chr3_24	cbSP	0.898055	East Asia	NaN	NaN	NaN	2
chr3	25365274	25365275	rs76243897	chr3_24	cbSP	0.965429	Europe	NaN	NaN	NaN	2
chr3	25365274	25365275	rs76243897	chr3_24	cbSP	0.972193	Europe	NaN	NaN	NaN	2
chr3	25365285	25365286	rs77309070	chr3_24	cbSP	0.853872	East Asia	NaN	NaN	NaN	2
chr3	25365285	25365286	rs77309070	chr3_24	cbSP	0.898055	East Asia	NaN	NaN	NaN	2
chr3	25365285	25365286	rs77309070	chr3_24	cbSP	0.965429	Europe	NaN	NaN	NaN	2
chr3	25365285	25365286	rs77309070	chr3_24	cbSP	0.972193	Europe	NaN	NaN	NaN	2
chr3	25366204	25366205	rs1561116	chr3_24	cbSP	0.926534	East Asia	NaN	NaN	NaN	2
chr3	25366204	25366205	rs1561116	chr3_24	cbSP	0.951311	East Asia	NaN	NaN	NaN	2
chr3	25366204	25366205	rs1561116	chr3_24	cbSP	0.965334	Europe	NaN	NaN	NaN	2
chr3	25366204	25366205	rs1561116	chr3_24	cbSP	0.972319	Europe	NaN	NaN	NaN	2
chr3	25366404	25366405	rs1984597	chr3_24	cbSP	0.93906	East Asia	NaN	NaN	NaN	2
chr3	25366404	25366405	rs1984597	chr3_24	cbSP	0.895593	Africa	NaN	NaN	NaN	2
chr3	25366404	25366405	rs1984597	chr3_24	cbSP	0.913769	East Asia	NaN	NaN	NaN	2
chr3	25366404	25366405	rs1984597	chr3_24	cbSP	0.972272	Europe	NaN	NaN	NaN	2
chr3	25366404	25366405	rs1984597	chr3_24	cbSP	0.979226	Europe	NaN	NaN	NaN	2
chr3	25366732	25366733	rs9837851	chr3_24	cbSP	0.88053	Africa	NaN	NaN	NaN	2
chr3	25366732	25366733	rs9837851	chr3_24	cbSP	0.93906	East Asia	NaN	NaN	NaN	2
chr3	25366732	25366733	rs9837851	chr3_24	cbSP	0.913769	East Asia	NaN	NaN	NaN	2
chr3	25366732	25366733	rs9837851	chr3_24	cbSP	0.972272	Europe	NaN	NaN	NaN	2
chr3	25366732	25366733	rs9837851	chr3_24	cbSP	0.979226	Europe	NaN	NaN	NaN	2
chr3	25366886	25366887	rs9818293	chr3_24	cbSP	0.877556	Africa	NaN	NaN	NaN	2
chr3	25366886	25366887	rs9818293	chr3_24	cbSP	0.926534	East Asia	NaN	NaN	NaN	2
chr3	25366886	25366887	rs9818293	chr3_24	cbSP	0.951311	East Asia	NaN	NaN	NaN	2
chr3	25366886	25366887	rs9818293	chr3_24	cbSP	0.972272	Europe	NaN	NaN	NaN	2
chr3	25366886	25366887	rs9818293	chr3_24	cbSP	0.979226	Europe	NaN	NaN	NaN	2
chr3	25367140	25367141	rs17016204	chr3_24	cbSP	0.93906	East Asia	NaN	NaN	NaN	2
chr3	25367140	25367141	rs17016204	chr3_24	cbSP	0.913769	East Asia	NaN	NaN	NaN	2
chr3	25367140	25367141	rs17016204	chr3_24	cbSP	0.951507	Europe	NaN	NaN	NaN	2
chr3	25367140	25367141	rs17016204	chr3_24	cbSP	0.958554	Europe	NaN	NaN	NaN	2
chr3	25368354	25368355	rs57386420	chr3_24	cbSP	0.878086	East Asia	NaN	NaN	NaN	2
chr3	25368354	25368355	rs57386420	chr3_24	cbSP	0.923409	East Asia	NaN	NaN	NaN	2
chr3	25368354	25368355	rs57386420	chr3_24	cbSP	0.972319	Europe	NaN	NaN	NaN	2
chr3	25368354	25368355	rs57386420	chr3_24	cbSP	0.979132	Europe	NaN	NaN	NaN	2
chr3	25368722	25368723	rs59087853	chr3_24	cbSP	0.91074	East Asia	NaN	NaN	NaN	2
chr3	25368722	25368723	rs59087853	chr3_24	cbSP	0.866038	East Asia	NaN	NaN	NaN	2
chr3	25369059	25369060	rs9832914	chr3_24	cbSP	0.938109	East Asia	NaN	NaN	NaN	2
chr3	25369059	25369060	rs9832914	chr3_24	cbSP	0.963221	East Asia	NaN	NaN	NaN	2
chr3	25369059	25369060	rs9832914	chr3_24	cbSP	0.979132	Europe	NaN	NaN	NaN	2
chr3	25369059	25369060	rs9832914	chr3_24	cbSP	0.986135	Europe	NaN	NaN	NaN	2
chr3	25369347	25369348	rs9833653	chr3_24	cbSP	0.926535	East Asia	NaN	NaN	NaN	2
chr3	25369347	25369348	rs9833653	chr3_24	cbSP	0.974359	East Asia	NaN	NaN	NaN	2
chr3	25369693	25369694	rs6806988	chr3_24	cbSP	0.938109	East Asia	NaN	NaN	NaN	2
chr3	25369693	25369694	rs6806988	chr3_24	cbSP	0.963221	East Asia	NaN	NaN	NaN	2
chr3	25369693	25369694	rs6806988	chr3_24	cbSP	0.979132	Europe	NaN	NaN	NaN	2
chr3	25369693	25369694	rs6806988	chr3_24	cbSP	0.986135	Europe	NaN	NaN	NaN	2
chr3	25370041	25370042	rs6799057	chr3_24	cbSP	0.938109	East Asia	NaN	NaN	NaN	2
chr3	25370041	25370042	rs6799057	chr3_24	cbSP	0.959109	Europe	NaN	NaN	NaN	2
chr3	25370041	25370042	rs6799057	chr3_24	cbSP	0.963221	East Asia	NaN	NaN	NaN	2
chr3	25370041	25370042	rs6799057	chr3_24	cbSP	0.965891	Europe	NaN	NaN	NaN	2
chr3	25370622	25370623	rs138818958	chr3_24	cbSP	0.938713	East Asia	NaN	NaN	NaN	2
chr3	25370622	25370623	rs138818958	chr3_24	cbSP	0.987166	East Asia	NaN	NaN	NaN	2
chr3	25370879	25370880	rs144224197	chr3_24	cbSP	0.926535	East Asia	NaN	NaN	NaN	2
chr3	25370879	25370880	rs144224197	chr3_24	cbSP	0.974359	East Asia	NaN	NaN	NaN	2
chr3	25370894	25370895	rs9848967	chr3_24	cbSP	0.938109	East Asia	NaN	NaN	NaN	2
chr3	25370894	25370895	rs9848967	chr3_24	cbSP	0.963221	East Asia	NaN	NaN	NaN	2
chr3	25370894	25370895	rs9848967	chr3_24	cbSP	0.986087	Europe	NaN	NaN	NaN	2
chr3	25370894	25370895	rs9848967	chr3_24	cbSP	0.993059	Europe	NaN	NaN	NaN	2
chr3	25371093	25371094	rs9852984	chr3_24	cbSP	0.938109	East Asia	NaN	NaN	NaN	2
chr3	25371093	25371094	rs9852984	chr3_24	cbSP	0.986087	Europe	NaN	NaN	NaN	2
chr3	25371093	25371094	rs9852984	chr3_24	cbSP	0.987689	East Asia	NaN	NaN	NaN	2
chr3	25371093	25371094	rs9852984	chr3_24	cbSP	0.993059	Europe	NaN	NaN	NaN	2
chr3	25371184	25371185	rs9815892	chr3_24	cbSP	0.92533	East Asia	NaN	NaN	NaN	2
chr3	25371184	25371185	rs9815892	chr3_24	cbSP	0.975405	East Asia	NaN	NaN	NaN	2
chr3	25371601	25371602	rs9816512	chr3_24	cbSP	0.938109	East Asia	NaN	NaN	NaN	2
chr3	25371601	25371602	rs9816512	chr3_24	cbSP	0.986087	Europe	NaN	NaN	NaN	2
chr3	25371601	25371602	rs9816512	chr3_24	cbSP	0.987689	East Asia	NaN	NaN	NaN	2
chr3	25371601	25371602	rs9816512	chr3_24	cbSP	0.993059	Europe	NaN	NaN	NaN	2
chr3	25371611	25371612	rs9816521	chr3_24	cbSP	0.938109	East Asia	NaN	NaN	NaN	2
chr3	25371611	25371612	rs9816521	chr3_24	cbSP	0.986087	Europe	NaN	NaN	NaN	2
chr3	25371611	25371612	rs9816521	chr3_24	cbSP	0.987689	East Asia	NaN	NaN	NaN	2
chr3	25371611	25371612	rs9816521	chr3_24	cbSP	0.993059	Europe	NaN	NaN	NaN	2
chr3	25371674	25371675	rs11707346	chr3_24	cbSP	0.97221	Europe	NaN	NaN	NaN	2
chr3	25371674	25371675	rs11707346	chr3_24	cbSP	0.938713	East Asia	NaN	NaN	NaN	2
chr3	25371674	25371675	rs11707346	chr3_24	cbSP	0.965462	Europe	NaN	NaN	NaN	2
chr3	25371674	25371675	rs11707346	chr3_24	cbSP	0.987166	East Asia	NaN	NaN	NaN	2
chr3	25371734	25371735	rs6796134	chr3_24	cbSP	0.938109	East Asia	NaN	NaN	NaN	2
chr3	25371734	25371735	rs6796134	chr3_24	cbSP	0.959109	Europe	NaN	NaN	NaN	2
chr3	25371734	25371735	rs6796134	chr3_24	cbSP	0.965891	Europe	NaN	NaN	NaN	2
chr3	25371734	25371735	rs6796134	chr3_24	cbSP	0.987689	East Asia	NaN	NaN	NaN	2
chr3	25372201	25372202	rs9858501	chr3_24	cbSP	0.92533	East Asia	NaN	NaN	NaN	2
chr3	25372201	25372202	rs9858501	chr3_24	cbSP	0.975405	East Asia	NaN	NaN	NaN	2
chr3	25372360	25372361	rs6790649	chr3_24	cbSP	0.938109	East Asia	NaN	NaN	NaN	2
chr3	25372360	25372361	rs6790649	chr3_24	cbSP	0.979548	Africa	NaN	NaN	NaN	2
chr3	25372360	25372361	rs6790649	chr3_24	cbSP	0.987689	East Asia	NaN	NaN	NaN	2
chr3	25372360	25372361	rs6790649	chr3_24	cbSP	0.993059	Europe	NaN	NaN	NaN	2
chr3	25372360	25372361	rs6790649	chr3_24	cbSP	1	Europe	NaN	NaN	NaN	2
chr3	25372671	25372672	rs6788260	chr3_24	cbSP	0.950917	East Asia	NaN	NaN	NaN	2
chr3	25372671	25372672	rs6788260	chr3_24	cbSP	0.965891	Europe	NaN	NaN	NaN	2
chr3	25372671	25372672	rs6788260	chr3_24	cbSP	0.972708	Europe	NaN	NaN	NaN	2
chr3	25372671	25372672	rs6788260	chr3_24	cbSP	1	East Asia	NaN	NaN	NaN	2
chr3	25372832	25372833	rs9859468	chr3_24	cbSP	0.938713	East Asia	NaN	NaN	NaN	2
chr3	25372832	25372833	rs9859468	chr3_24	cbSP	0.987166	East Asia	NaN	NaN	NaN	2
chr3	25373026	25373027	rs9859796	chr3_24	cbSP	0.938713	East Asia	NaN	NaN	NaN	2
chr3	25373026	25373027	rs9859796	chr3_24	cbSP	0.987166	East Asia	NaN	NaN	NaN	2
chr3	25373904	25373905	rs6792022	chr3_24	cbSP	0.938713	East Asia	NaN	NaN	NaN	2
chr3	25373904	25373905	rs6792022	chr3_24	cbSP	0.987166	East Asia	NaN	NaN	NaN	2
chr3	25373905	25373906	rs6794637	chr3_24	cbSP	0.936844	Africa	NaN	NaN	NaN	2
chr3	25373905	25373906	rs6794637	chr3_24	cbSP	0.950917	East Asia	NaN	NaN	NaN	2
chr3	25373905	25373906	rs6794637	chr3_24	cbSP	0.979226	Europe	NaN	NaN	NaN	2
chr3	25373905	25373906	rs6794637	chr3_24	cbSP	0.986087	Europe	NaN	NaN	NaN	2
chr3	25373905	25373906	rs6794637	chr3_24	cbSP	1	East Asia	NaN	NaN	NaN	2
chr3	25374031	25374032	rs6781934	chr3_24	cbSP	0.950917	East Asia	NaN	NaN	NaN	2
chr3	25374031	25374032	rs6781934	chr3_24	cbSP	0.965891	Europe	NaN	NaN	NaN	2
chr3	25374031	25374032	rs6781934	chr3_24	cbSP	0.972708	Europe	NaN	NaN	NaN	2
chr3	25374031	25374032	rs6781934	chr3_24	cbSP	1	East Asia	NaN	NaN	NaN	2
chr3	25374118	25374119	rs6794641	chr3_24	cbSP	0.940656	Africa	NaN	NaN	NaN	2
chr3	25374118	25374119	rs6794641	chr3_24	cbSP	0.950917	East Asia	NaN	NaN	NaN	2
chr3	25374118	25374119	rs6794641	chr3_24	cbSP	0.986135	Europe	NaN	NaN	NaN	2
chr3	25374118	25374119	rs6794641	chr3_24	cbSP	0.993028	Europe	NaN	NaN	NaN	2
chr3	25374118	25374119	rs6794641	chr3_24	cbSP	1	East Asia	NaN	NaN	NaN	2
chr3	25374703	25374704	rs9852354	chr3_24	cbSP	0.938713	East Asia	NaN	NaN	NaN	2
chr3	25374703	25374704	rs9852354	chr3_24	cbSP	0.987166	East Asia	NaN	NaN	NaN	2
chr3	25374789	25374790	rs9870001	chr3_24	cbSP	0.938713	East Asia	NaN	NaN	NaN	2
chr3	25374789	25374790	rs9870001	chr3_24	cbSP	0.987166	East Asia	NaN	NaN	NaN	2
chr3	25375354	25375355	rs9874712	chr3_24	cbSP	0.938713	East Asia	NaN	NaN	NaN	2
chr3	25375354	25375355	rs9874712	chr3_24	cbSP	0.987166	East Asia	NaN	NaN	NaN	2
chr3	25375620	25375621	rs9837715	chr3_24	cbSP	0.950917	East Asia	NaN	NaN	NaN	2
chr3	25375620	25375621	rs9837715	chr3_24	cbSP	0.980887	Africa	NaN	NaN	NaN	2
chr3	25375620	25375621	rs9837715	chr3_24	cbSP	0.993059	Europe	NaN	NaN	NaN	2
chr3	25375620	25375621	rs9837715	chr3_24	cbSP	1	East Asia	NaN	NaN	NaN	2
chr3	25375620	25375621	rs9837715	chr3_24	cbSP	1	Europe	NaN	NaN	NaN	2
chr3	25375790	25375791	rs9837763	chr3_24	cbSP	0.821327	East Asia	NaN	NaN	NaN	2
chr3	25375790	25375791	rs9837763	chr3_24	cbSP	0.864896	East Asia	NaN	NaN	NaN	2
chr3	25375790	25375791	rs9837763	chr3_24	cbSP	0.980887	Africa	NaN	NaN	NaN	2
chr3	25375790	25375791	rs9837763	chr3_24	cbSP	0.993059	Europe	NaN	NaN	NaN	2
chr3	25375790	25375791	rs9837763	chr3_24	cbSP	1	Europe	NaN	NaN	NaN	2
chr3	25376100	25376101	rs9842356	chr3_24	cbSP	0.98615	Europe	NaN	NaN	NaN	2
chr3	25376100	25376101	rs9842356	chr3_24	cbSP	0.950917	East Asia	NaN	NaN	NaN	2
chr3	25376100	25376101	rs9842356	chr3_24	cbSP	0.977086	Africa	NaN	NaN	NaN	2
chr3	25376100	25376101	rs9842356	chr3_24	cbSP	0.993059	Europe	NaN	NaN	NaN	2
chr3	25376100	25376101	rs9842356	chr3_24	cbSP	1	East Asia	NaN	NaN	NaN	2
chr3	25376536	25376537	rs1483837	chr3_24	cbSP	0.950917	East Asia	NaN	NaN	NaN	2
chr3	25376536	25376537	rs1483837	chr3_24	cbSP	0.984697	Africa	NaN	NaN	NaN	2
chr3	25376536	25376537	rs1483837	chr3_24	cbSP	0.993059	Europe	NaN	NaN	NaN	2
chr3	25376536	25376537	rs1483837	chr3_24	cbSP	1	East Asia	NaN	NaN	NaN	2
chr3	25376536	25376537	rs1483837	chr3_24	cbSP	1	Europe	NaN	NaN	NaN	2
chr3	25376752	25376753	rs375461074	chr3_24	cbSP	0.938713	East Asia	NaN	NaN	NaN	2
chr3	25376752	25376753	rs375461074	chr3_24	cbSP	0.987166	East Asia	NaN	NaN	NaN	2
chr3	25376755	25376756	rs534434634	chr3_24	cbSP	0.938713	East Asia	NaN	NaN	NaN	2
chr3	25376755	25376756	rs534434634	chr3_24	cbSP	0.987166	East Asia	NaN	NaN	NaN	2
chr3	25376756	25376757	rs554216867	chr3_24	cbSP	0.938713	East Asia	NaN	NaN	NaN	2
chr3	25376756	25376757	rs554216867	chr3_24	cbSP	0.987166	East Asia	NaN	NaN	NaN	2
chr3	25376778	25376779	rs11720675	chr3_24	cbSP	0.938713	East Asia	NaN	NaN	NaN	2
chr3	25376778	25376779	rs11720675	chr3_24	cbSP	0.987166	East Asia	NaN	NaN	NaN	2
chr3	25377423	25377424	rs1436251	chr3_24	cbSP	0.950917	East Asia	7.42831	NaN	72923.9	2
chr3	25377423	25377424	rs1436251	chr3_24	cbSP	0.993059	Europe	7.42831	NaN	72923.9	2
chr3	25377588	25377589	rs9848513	chr3_24	cbSP	0.950917	East Asia	7.4278	NaN	72751.6	2
chr3	25377588	25377589	rs9848513	chr3_24	cbSP	0.993059	Europe	7.4278	NaN	72751.6	2
chr3	25377636	25377637	rs78022710	chr3_24	cbSP	0.938713	East Asia	NaN	NaN	NaN	2
chr3	25377636	25377637	rs78022710	chr3_24	cbSP	0.987166	East Asia	NaN	NaN	NaN	2
chr3	25377759	25377760	rs1905465	chr3_24	cbSP	0.950917	East Asia	NaN	NaN	NaN	2
chr3	25377759	25377760	rs1905465	chr3_24	cbSP	0.993059	Europe	NaN	NaN	NaN	2
chr3	25377759	25377760	rs1905465	chr3_24	cbSP	1	Africa	NaN	NaN	NaN	2
chr3	25377759	25377760	rs1905465	chr3_24	cbSP	1	East Asia	NaN	NaN	NaN	2
chr3	25377759	25377760	rs1905465	chr3_24	cbSP	1	Europe	NaN	NaN	NaN	2
chr3	25377785	25377786	rs7649070	chr3_24	cbSP	0.938713	East Asia	NaN	NaN	NaN	2
chr3	25377785	25377786	rs7649070	chr3_24	cbSP	0.987166	East Asia	NaN	NaN	NaN	2
chr3	25378485	25378486	rs6550961	chr3_24	cbSP	0.933611	Europe	NaN	NaN	NaN	2
chr3	25378485	25378486	rs6550961	chr3_24	cbSP	0.940279	Europe	NaN	NaN	NaN	2
chr3	25378485	25378486	rs6550961	chr3_24	cbSP	0.950917	East Asia	NaN	NaN	NaN	2
chr3	25378485	25378486	rs6550961	chr3_24	cbSP	1	East Asia	NaN	NaN	NaN	2
chr3	25379133	25379134	rs6799363	chr3_24	cbSP	0.892721	East Asia	NaN	NaN	NaN	2
chr3	25379133	25379134	rs6799363	chr3_24	cbSP	0.913577	Europe	NaN	NaN	NaN	2
chr3	25379133	25379134	rs6799363	chr3_24	cbSP	0.920121	Europe	NaN	NaN	NaN	2
chr3	25379133	25379134	rs6799363	chr3_24	cbSP	0.939328	East Asia	NaN	NaN	NaN	2
chr3	25379230	25379231	rs6774199	chr3_24	cbSP	0.880556	East Asia	NaN	NaN	NaN	2
chr3	25379230	25379231	rs6774199	chr3_24	cbSP	0.919814	Europe	NaN	NaN	NaN	2
chr3	25379230	25379231	rs6774199	chr3_24	cbSP	0.926386	Europe	NaN	NaN	NaN	2
chr3	25379230	25379231	rs6774199	chr3_24	cbSP	0.926534	East Asia	NaN	NaN	NaN	2
chr3	25381351	25381352	rs74347859	chr3_24	cbSP	0.868418	East Asia	NaN	NaN	NaN	2
chr3	25381351	25381352	rs74347859	chr3_24	cbSP	0.913769	East Asia	NaN	NaN	NaN	2
chr3	25381963	25381964	rs6550962	chr3_24	cbSP	0.868418	East Asia	NaN	NaN	NaN	2
chr3	25381963	25381964	rs6550962	chr3_24	cbSP	0.913769	East Asia	NaN	NaN	NaN	2
chr3	25382067	25382068	rs6550963	chr3_24	cbSP	0.868418	East Asia	NaN	NaN	NaN	2
chr3	25382067	25382068	rs6550963	chr3_24	cbSP	0.913769	East Asia	NaN	NaN	NaN	2
chr3	25382691	25382692	rs79287399	chr3_24	cbSP	0.868418	East Asia	NaN	NaN	NaN	2
chr3	25382691	25382692	rs79287399	chr3_24	cbSP	0.913769	East Asia	NaN	NaN	NaN	2
chr3	25382816	25382817	rs77820862	chr3_24	cbSP	0.868418	East Asia	NaN	NaN	NaN	2
chr3	25382816	25382817	rs77820862	chr3_24	cbSP	0.913769	East Asia	NaN	NaN	NaN	2
chr3	25384138	25384139	rs57697446	chr3_24	cbSP	0.868418	East Asia	NaN	NaN	NaN	2
chr3	25384138	25384139	rs57697446	chr3_24	cbSP	0.913769	East Asia	NaN	NaN	NaN	2
chr3	25385110	25385111	rs7615094	chr3_24	cbSP	0.868418	East Asia	NaN	NaN	NaN	2
chr3	25385110	25385111	rs7615094	chr3_24	cbSP	0.913769	East Asia	NaN	NaN	NaN	2
chr3	25385414	25385415	rs7623030	chr3_24	cbSP	0.868418	East Asia	NaN	NaN	NaN	2
chr3	25385414	25385415	rs7623030	chr3_24	cbSP	0.913769	East Asia	NaN	NaN	NaN	2
chr3	25385648	25385649	rs7615609	chr3_24	cbSP	0.880556	East Asia	NaN	NaN	NaN	2
chr3	25385648	25385649	rs7615609	chr3_24	cbSP	0.892424	Europe	NaN	NaN	NaN	2
chr3	25385648	25385649	rs7615609	chr3_24	cbSP	0.898803	Europe	NaN	NaN	NaN	2
chr3	25385648	25385649	rs7615609	chr3_24	cbSP	0.926534	East Asia	NaN	NaN	NaN	2
chr3	25386017	25386018	rs11709169	chr3_24	cbSP	0.880556	East Asia	NaN	NaN	NaN	2
chr3	25386017	25386018	rs11709169	chr3_24	cbSP	0.892424	Europe	NaN	NaN	NaN	2
chr3	25386017	25386018	rs11709169	chr3_24	cbSP	0.898803	Europe	NaN	NaN	NaN	2
chr3	25386017	25386018	rs11709169	chr3_24	cbSP	0.926534	East Asia	NaN	NaN	NaN	2
chr3	25386324	25386325	rs11717848	chr3_24	cbSP	0.868418	East Asia	NaN	NaN	NaN	2
chr3	25386324	25386325	rs11717848	chr3_24	cbSP	0.913769	East Asia	NaN	NaN	NaN	2
chr3	25386591	25386592	rs6771956	chr3_24	cbSP	0.880556	East Asia	NaN	NaN	NaN	2
chr3	25386591	25386592	rs6771956	chr3_24	cbSP	0.886203	Europe	NaN	NaN	NaN	2
chr3	25386591	25386592	rs6771956	chr3_24	cbSP	0.892554	Europe	NaN	NaN	NaN	2
chr3	25386591	25386592	rs6771956	chr3_24	cbSP	0.926534	East Asia	NaN	NaN	NaN	2
chr3	25386645	25386646	rs11718046	chr3_24	cbSP	0.868418	East Asia	NaN	NaN	NaN	2
chr3	25386645	25386646	rs11718046	chr3_24	cbSP	0.913769	East Asia	NaN	NaN	NaN	2
chr3	25388855	25388856	rs6550966	chr3_24	cbSP	0.868418	East Asia	NaN	NaN	NaN	2
chr3	25388855	25388856	rs6550966	chr3_24	cbSP	0.913769	East Asia	NaN	NaN	NaN	2
chr3	25389503	25389504	rs11721271	chr3_24	cbSP	0.868418	East Asia	NaN	NaN	NaN	2
chr3	25389503	25389504	rs11721271	chr3_24	cbSP	0.913769	East Asia	NaN	NaN	NaN	2
chr3	25391347	25391348	rs11709732	chr3_24	cbSP	0.868418	East Asia	NaN	NaN	NaN	2
chr3	25391347	25391348	rs11709732	chr3_24	cbSP	0.913769	East Asia	NaN	NaN	NaN	2
chr3	25392579	25392580	rs17016260	chr3_24	cbSP	0.868418	East Asia	NaN	NaN	NaN	2
chr3	25392579	25392580	rs17016260	chr3_24	cbSP	0.913769	East Asia	NaN	NaN	NaN	2
chr3	25392771	25392772	rs11718836	chr3_24	cbSP	0.868418	East Asia	NaN	NaN	NaN	2
chr3	25392771	25392772	rs11718836	chr3_24	cbSP	0.913769	East Asia	NaN	NaN	NaN	2
chr3	25396864	25396865	rs17588596	chr3_24	cbSP	0.845485	East Asia	NaN	NaN	NaN	2
chr3	25396864	25396865	rs17588596	chr3_24	cbSP	0.889749	East Asia	NaN	NaN	NaN	2
chr3	25398512	25398513	rs7637182	chr3_24	cbSP	0.804545	East Asia	NaN	NaN	NaN	2
chr3	25398512	25398513	rs7637182	chr3_24	cbSP	0.847066	East Asia	NaN	NaN	NaN	2
chr3	25398880	25398881	rs142001230	chr3_24	cbSP	0.821904	East Asia	NaN	NaN	NaN	2
chr3	25399880	25399881	rs9834082	chr3_24	cbSP	0.809369	East Asia	NaN	NaN	NaN	2
chr3	25400005	25400006	rs140244335	chr3_24	cbSP	0.821904	East Asia	NaN	NaN	NaN	2
chr3	25401098	25401099	rs59816658	chr3_24	cbSP	0.809369	East Asia	NaN	NaN	NaN	2
chr3	25402081	25402082	rs116605026	chr3_24	cbSP	0.809369	East Asia	NaN	NaN	NaN	2
chr3	25402973	25402974	rs11716202	chr3_24	cbSP	0.809369	East Asia	NaN	NaN	NaN	2
chr3	25403206	25403207	rs11713396	chr3_24	cbSP	0.809369	East Asia	NaN	NaN	NaN	2
chr3	36183870	36183871	rs13068500	chr3_25	cbSP	0.829906	Europe	NaN	NaN	NaN	2
chr3	36183905	36183906	rs7625562	chr3_25	cbSP	0.930208	Europe	NaN	NaN	NaN	2
chr3	36184293	36184294	rs11707761	chr3_25	cbSP	0.829906	Europe	NaN	NaN	NaN	2
chr3	36186143	36186144	rs11916736	chr3_25	cbSP	0.801021	Europe	NaN	NaN	NaN	2
chr3	36186172	36186173	rs9876218	chr3_25	cbSP	0.925795	Europe	NaN	NaN	NaN	2
chr3	36186774	36186775	rs35094663	chr3_25	cbSP	0.8471	Europe	NaN	NaN	NaN	2
chr3	36187153	36187154	rs1450002	chr3_25	cbSP	0.980767	Europe	NaN	NaN	NaN	2
chr3	36187484	36187485	rs78413294	chr3_25	cbSP	0.97745	East Asia	NaN	NaN	NaN	2
chr3	36187526	36187527	rs12233377	chr3_25	cbSP	0.847483	Europe	NaN	NaN	NaN	2
chr3	36187622	36187623	rs6782320	chr3_25	cbSP	0.930208	Europe	NaN	NaN	NaN	2
chr3	36188047	36188048	rs11129698	chr3_25	cbSP	0.829906	Europe	NaN	NaN	NaN	2
chr3	36188722	36188723	rs71328131	chr3_25	cbSP	0.847483	Europe	NaN	NaN	NaN	2
chr3	36189215	36189216	rs4678850	chr3_25	cbSP	0.838671	Europe	NaN	NaN	NaN	2
chr3	36190153	36190154	rs13073797	chr3_25	cbSP	0.847483	Europe	NaN	NaN	NaN	2
chr3	36190205	36190206	rs13073648	chr3_25	cbSP	0.851907	Europe	NaN	NaN	NaN	2
chr3	36190650	36190651	rs4678851	chr3_25	cbSP	0.925795	Europe	NaN	NaN	NaN	2
chr3	36191256	36191257	rs188641086	chr3_25	cbSP	0.984968	East Asia	NaN	NaN	NaN	2
chr3	36191257	36191258	rs193164265	chr3_25	cbSP	0.984968	East Asia	NaN	NaN	NaN	2
chr3	36191584	36191585	rs6796271	chr3_25	cbSP	0.992464	East Asia	NaN	NaN	NaN	2
chr3	36191944	36191945	rs61050332	chr3_25	cbSP	0.992464	East Asia	NaN	NaN	NaN	2
chr3	36192112	36192113	rs17034462	chr3_25	cbSP	0.992464	East Asia	NaN	NaN	NaN	2
chr3	36192175	36192176	rs1450004	chr3_25	cbSP	0.930208	Europe	NaN	NaN	NaN	2
chr3	36192556	36192557	rs7621380	chr3_25	cbSP	0.992464	East Asia	NaN	NaN	NaN	2
chr3	36192620	36192621	rs7643634	chr3_25	cbSP	0.992464	East Asia	NaN	NaN	NaN	2
chr3	36193065	36193066	rs10510677	chr3_25	cbSP	0.846763	Europe	NaN	NaN	NaN	2
chr3	36193318	36193319	rs59174768	chr3_25	cbSP	0.992464	East Asia	NaN	NaN	NaN	2
chr3	36193325	36193326	rs57979041	chr3_25	cbSP	0.992464	East Asia	NaN	NaN	NaN	2
chr3	36193365	36193366	rs72855287	chr3_25	cbSP	0.992464	East Asia	NaN	NaN	NaN	2
chr3	36193390	36193391	rs35983287	chr3_25	cbSP	0.842676	Europe	NaN	NaN	NaN	2
chr3	36193436	36193437	rs72855288	chr3_25	cbSP	0.992464	East Asia	NaN	NaN	NaN	2
chr3	36193465	36193466	rs74918479	chr3_25	cbSP	0.992464	East Asia	NaN	NaN	NaN	2
chr3	36193522	36193523	rs60112870	chr3_25	cbSP	0.992464	East Asia	NaN	NaN	NaN	2
chr3	36193593	36193594	rs57521975	chr3_25	cbSP	0.992464	East Asia	NaN	NaN	NaN	2
chr3	36193947	36193948	rs57621776	chr3_25	cbSP	0.992464	East Asia	NaN	NaN	NaN	2
chr3	36194023	36194024	rs60477592	chr3_25	cbSP	0.992464	East Asia	NaN	NaN	NaN	2
chr3	36194024	36194025	rs11129699	chr3_25	cbSP	0.851535	Europe	NaN	NaN	NaN	2
chr3	36194166	36194167	rs1450005	chr3_25	cbSP	0.939833	Europe	NaN	NaN	NaN	2
chr3	36194247	36194248	rs5004875	chr3_25	cbSP	0.992464	East Asia	NaN	NaN	NaN	2
chr3	36194256	36194257	rs2044767	chr3_25	cbSP	0.851535	Europe	NaN	NaN	NaN	2
chr3	36194378	36194379	rs2044768	chr3_25	cbSP	0.985539	Europe	NaN	NaN	NaN	2
chr3	36194505	36194506	rs2044769	chr3_25	cbSP	0.833866	Europe	NaN	NaN	NaN	2
chr3	36194818	36194819	rs72855292	chr3_25	cbSP	0.992464	East Asia	NaN	NaN	NaN	2
chr3	36194888	36194889	rs72855293	chr3_25	cbSP	0.992464	East Asia	NaN	NaN	NaN	2
chr3	36194940	36194941	rs75049176	chr3_25	cbSP	0.992464	East Asia	NaN	NaN	NaN	2
chr3	36195390	36195391	rs79181617	chr3_25	cbSP	0.992464	East Asia	NaN	NaN	NaN	2
chr3	36195607	36195608	rs72855297	chr3_25	cbSP	0.940206	East Asia	NaN	NaN	NaN	2
chr3	36195640	36195641	rs112112586	chr3_25	cbSP	0.940206	East Asia	NaN	NaN	NaN	2
chr3	36195645	36195646	rs58901475	chr3_25	cbSP	0.940206	East Asia	NaN	NaN	NaN	2
chr3	36195698	36195699	rs59055941	chr3_25	cbSP	0.984946	East Asia	NaN	NaN	NaN	2
chr3	36195724	36195725	rs60950198	chr3_25	cbSP	0.984946	East Asia	NaN	NaN	NaN	2
chr3	36195735	36195736	rs56846201	chr3_25	cbSP	0.984946	East Asia	NaN	NaN	NaN	2
chr3	36195761	36195762	rs58875185	chr3_25	cbSP	0.984946	East Asia	NaN	NaN	NaN	2
chr3	36196171	36196172	rs78266009	chr3_25	cbSP	0.992464	East Asia	NaN	NaN	NaN	2
chr3	36196281	36196282	rs11709343	chr3_25	cbSP	0.851535	Europe	NaN	NaN	NaN	2
chr3	36196289	36196290	rs1901023	chr3_25	cbSP	0.98024	East Asia	NaN	NaN	NaN	2
chr3	36196289	36196290	rs1901023	chr3_25	cbSP	0.915363	Africa	NaN	NaN	NaN	2
chr3	36196289	36196290	rs1901023	chr3_25	cbSP	0.995182	Europe	NaN	NaN	NaN	2
chr3	36196301	36196302	rs1901024	chr3_25	cbSP	0.98024	East Asia	NaN	NaN	NaN	2
chr3	36196301	36196302	rs1901024	chr3_25	cbSP	0.915363	Africa	NaN	NaN	NaN	2
chr3	36196301	36196302	rs1901024	chr3_25	cbSP	0.995182	Europe	NaN	NaN	NaN	2
chr3	36196548	36196549	rs72855301	chr3_25	cbSP	0.992464	East Asia	NaN	NaN	NaN	2
chr3	36196863	36196864	rs7623921	chr3_25	cbSP	0.806957	Africa	NaN	NaN	NaN	2
chr3	36196863	36196864	rs7623921	chr3_25	cbSP	0.992464	East Asia	NaN	NaN	NaN	2
chr3	36197019	36197020	rs74568781	chr3_25	cbSP	0.992464	East Asia	NaN	NaN	NaN	2
chr3	36197195	36197196	rs2884850	chr3_25	cbSP	0.905446	Africa	NaN	NaN	NaN	2
chr3	36197195	36197196	rs2884850	chr3_25	cbSP	0.992464	East Asia	NaN	NaN	NaN	2
chr3	36197238	36197239	rs2359969	chr3_25	cbSP	0.806957	Africa	NaN	NaN	NaN	2
chr3	36197238	36197239	rs2359969	chr3_25	cbSP	0.992464	East Asia	NaN	NaN	NaN	2
chr3	36197276	36197277	rs2359970	chr3_25	cbSP	0.806957	Africa	NaN	NaN	NaN	2
chr3	36197276	36197277	rs2359970	chr3_25	cbSP	0.984968	East Asia	NaN	NaN	NaN	2
chr3	36197390	36197391	rs2359972	chr3_25	cbSP	0.806957	Africa	NaN	NaN	NaN	2
chr3	36197390	36197391	rs2359972	chr3_25	cbSP	0.992464	East Asia	NaN	NaN	NaN	2
chr3	36197434	36197435	rs2359973	chr3_25	cbSP	0.806957	Africa	NaN	NaN	NaN	2
chr3	36197434	36197435	rs2359973	chr3_25	cbSP	0.992464	East Asia	NaN	NaN	NaN	2
chr3	36197669	36197670	rs4588309	chr3_25	cbSP	0.927243	Africa	NaN	NaN	NaN	2
chr3	36197669	36197670	rs4588309	chr3_25	cbSP	1	East Asia	NaN	NaN	NaN	2
chr3	36197669	36197670	rs4588309	chr3_25	cbSP	1	Europe	NaN	NaN	NaN	2
chr3	36197768	36197769	rs34809257	chr3_25	cbSP	0.927235	Africa	NaN	NaN	NaN	2
chr3	36197768	36197769	rs34809257	chr3_25	cbSP	1	East Asia	NaN	NaN	NaN	2
chr3	36197768	36197769	rs34809257	chr3_25	cbSP	1	Europe	NaN	NaN	NaN	2
chr3	36197830	36197831	rs79026972	chr3_25	cbSP	0.806957	Africa	NaN	NaN	NaN	2
chr3	36197830	36197831	rs79026972	chr3_25	cbSP	0.992464	East Asia	NaN	NaN	NaN	2
chr3	36197874	36197875	rs77615505	chr3_25	cbSP	0.829778	Africa	NaN	NaN	NaN	2
chr3	36197874	36197875	rs77615505	chr3_25	cbSP	0.992464	East Asia	NaN	NaN	NaN	2
chr3	36197912	36197913	rs34222592	chr3_25	cbSP	1	Europe	NaN	NaN	NaN	2
chr3	36198315	36198316	rs76585663	chr3_25	cbSP	0.984968	East Asia	NaN	NaN	NaN	2
chr3	36198355	36198356	rs77442064	chr3_25	cbSP	0.835658	Africa	NaN	NaN	NaN	2
chr3	36198355	36198356	rs77442064	chr3_25	cbSP	0.992464	East Asia	NaN	NaN	NaN	2
chr3	36198527	36198528	rs74683700	chr3_25	cbSP	0.835658	Africa	NaN	NaN	NaN	2
chr3	36198527	36198528	rs74683700	chr3_25	cbSP	1	East Asia	NaN	NaN	NaN	2
chr3	36198852	36198853	rs80054200	chr3_25	cbSP	0.940621	Africa	NaN	NaN	NaN	2
chr3	36198852	36198853	rs80054200	chr3_25	cbSP	1	East Asia	NaN	NaN	NaN	2
chr3	36199514	36199515	rs6805153	chr3_25	cbSP	0.841611	Africa	NaN	NaN	NaN	2
chr3	36199514	36199515	rs6805153	chr3_25	cbSP	1	East Asia	NaN	NaN	NaN	2
chr3	36199717	36199718	rs1901025	chr3_25	cbSP	0.838671	Europe	NaN	NaN	NaN	2
chr3	36199725	36199726	rs1901026	chr3_25	cbSP	0.954226	Africa	NaN	NaN	NaN	2
chr3	36199725	36199726	rs1901026	chr3_25	cbSP	1	East Asia	NaN	NaN	NaN	2
chr3	36199725	36199726	rs1901026	chr3_25	cbSP	1	Europe	NaN	NaN	NaN	2
chr3	36199795	36199796	rs1901027	chr3_25	cbSP	1	Europe	NaN	NaN	NaN	2
chr3	36199822	36199823	rs1901028	chr3_25	cbSP	1	Europe	NaN	NaN	NaN	2
chr3	36199890	36199891	rs74815970	chr3_25	cbSP	0.95537	Africa	NaN	NaN	NaN	2
chr3	36199890	36199891	rs74815970	chr3_25	cbSP	1	East Asia	NaN	NaN	NaN	2
chr3	36199962	36199963	rs79779857	chr3_25	cbSP	0.847637	Africa	NaN	NaN	NaN	2
chr3	36199962	36199963	rs79779857	chr3_25	cbSP	1	East Asia	NaN	NaN	NaN	2
chr3	36200112	36200113	rs74282005	chr3_25	cbSP	0.847637	Africa	NaN	NaN	NaN	2
chr3	36200112	36200113	rs74282005	chr3_25	cbSP	1	East Asia	NaN	NaN	NaN	2
chr3	36200381	36200382	rs77991091	chr3_25	cbSP	0.847637	Africa	NaN	NaN	NaN	2
chr3	36200381	36200382	rs77991091	chr3_25	cbSP	1	East Asia	NaN	NaN	NaN	2
chr3	36200393	36200394	rs17030138	chr3_25	cbSP	0.86079	Europe	NaN	NaN	NaN	2
chr3	36200503	36200504	rs17030140	chr3_25	cbSP	0.847637	Africa	NaN	NaN	NaN	2
chr3	36200503	36200504	rs17030140	chr3_25	cbSP	1	East Asia	NaN	NaN	NaN	2
chr3	36200542	36200543	rs78076899	chr3_25	cbSP	0.95537	Africa	NaN	NaN	NaN	2
chr3	36200542	36200543	rs78076899	chr3_25	cbSP	1	East Asia	NaN	NaN	NaN	2
chr3	36200970	36200971	rs1349291	chr3_25	cbSP	0.847637	Africa	NaN	NaN	NaN	2
chr3	36200970	36200971	rs1349291	chr3_25	cbSP	1	East Asia	NaN	NaN	NaN	2
chr3	36200988	36200989	rs1349292	chr3_25	cbSP	0.9512	Africa	NaN	NaN	NaN	2
chr3	36200988	36200989	rs1349292	chr3_25	cbSP	1	East Asia	NaN	NaN	NaN	2
chr3	36200988	36200989	rs1349292	chr3_25	cbSP	1	Europe	NaN	NaN	NaN	2
chr3	36201059	36201060	rs1349293	chr3_25	cbSP	0.947945	Africa	NaN	NaN	NaN	2
chr3	36201059	36201060	rs1349293	chr3_25	cbSP	1	East Asia	NaN	NaN	NaN	2
chr3	36201553	36201554	rs6763672	chr3_25	cbSP	0.841611	Africa	NaN	NaN	NaN	2
chr3	36201553	36201554	rs6763672	chr3_25	cbSP	1	East Asia	NaN	NaN	NaN	2
chr3	36201740	36201741	rs6776529	chr3_25	cbSP	0.841611	Africa	NaN	NaN	NaN	2
chr3	36201740	36201741	rs6776529	chr3_25	cbSP	1	East Asia	NaN	NaN	NaN	2
chr3	36202179	36202180	rs76181324	chr3_25	cbSP	0.992503	East Asia	NaN	NaN	NaN	2
chr3	36202179	36202180	rs76181324	chr3_25	cbSP	1	Africa	NaN	NaN	NaN	2
chr3	36202194	36202195	rs78462038	chr3_25	cbSP	1	Africa	NaN	NaN	NaN	2
chr3	36202194	36202195	rs78462038	chr3_25	cbSP	1	East Asia	NaN	NaN	NaN	2
chr3	36202204	36202205	rs76675470	chr3_25	cbSP	1	Africa	NaN	NaN	NaN	2
chr3	36202204	36202205	rs76675470	chr3_25	cbSP	1	East Asia	NaN	NaN	NaN	2
[truncated: 17,607 more rows]

## Sheet: TableS3
Table S3. Summary table of the variants in this study, statistics, and associations
Chr	Start_hg19	End_hg19	RSID	Region	SNPs	Set	LD	NCD	BetaScan	ARGweaver	GWAS	geneAtlas	GTEx	Regulatory	NealeLab
chr1	34429820	34429821	rs55948140	chr1_2	2	cbSP	1	nan	nan	nan	NaN	NaN	NaN	NaN	NaN
chr1	34430532	34430533	rs545337	chr1_2	2	cbSP	1	nan	nan	nan	NaN	NaN	NaN	NaN	NaN
chr1	34430577	34430578	rs12131786	chr1_2	2	cbSP	1	nan	nan	nan	NaN	NaN	NaN	NaN	NaN
chr1	34430851	34430852	rs557140	chr1_2	2	cbSP	1	nan	nan	nan	NaN	NaN	NaN	NaN	NaN
chr1	34431772	34431773	rs1325252	chr1_2	2	cbSP	1	nan	nan	nan	NaN	NaN	NaN	NaN	NaN
chr1	34432483	34432484	rs12128266	chr1_2	2	cbSP	1	nan	nan	nan	NaN	NaN	NaN	NaN	NaN
chr1	34432638	34432639	rs12118822	chr1_2	2	cbSP	1	nan	nan	nan	NaN	NaN	NaN	NaN	NaN
chr1	34432989	34432990	rs7548494	chr1_2	2	cbSP	1	nan	nan	nan	NaN	NaN	NaN	NaN	NaN
chr1	34433113	34433114	rs7515176	chr1_2	2	cbSP	1	nan	nan	nan	NaN	NaN	NaN	NaN	NaN
chr1	34433131	34433132	rs7525542	chr1_2	2	cbSP	1	nan	nan	nan	NaN	NaN	NaN	NaN	NaN
chr1	34433189	34433190	rs7548678	chr1_2	2	cbSP	1	nan	nan	nan	NaN	NaN	NaN	NaN	NaN
chr1	34433404	34433405	rs56278326	chr1_2	2	cbSP	1	nan	nan	nan	NaN	NaN	NaN	NaN	NaN
chr1	34433612	34433613	rs12565277	chr1_2	2	cbSP	1	nan	nan	nan	NaN	NaN	NaN	NaN	NaN
chr1	34433748	34433749	rs12563294	chr1_2	2	cbSP	1	nan	nan	nan	NaN	NaN	NaN	NaN	NaN
chr1	34433847	34433848	rs12563302	chr1_2	2	cbSP	1	nan	nan	nan	NaN	NaN	NaN	NaN	NaN
chr1	34434463	34434464	rs12120071	chr1_2	2	cbSP	1	nan	nan	nan	NaN	NaN	NaN	NaN	NaN
chr1	34434702	34434703	rs61769938	chr1_2	2	cbSP	1	nan	nan	nan	NaN	NaN	NaN	NaN	NaN
chr1	34435343	34435344	rs59698517	chr1_2	2	cbSP	1	nan	nan	nan	NaN	NaN	NaN	NaN	NaN
chr1	34435482	34435483	rs3738343	chr1_2	2	cbSP	1	nan	nan	nan	NaN	NaN	NaN	NaN	NaN
chr1	34435636	34435637	rs3738344	chr1_2	2	cbSP	1	nan	nan	nan	NaN	NaN	NaN	NaN	NaN
chr1	34436437	34436438	rs61769940	chr1_2	2	cbSP	1	nan	nan	nan	NaN	NaN	NaN	NaN	NaN
chr1	34436951	34436952	rs56810021	chr1_2	2	cbSP	1	nan	nan	nan	NaN	NaN	NaN	NaN	NaN
chr1	34436956	34436957	rs531066	chr1_2	2	cbSP	0	nan	2.97355	92083.4	NaN	NaN	NaN	['enhancer', 'RegulatoryFeature']	NaN
chr1	34437059	34437060	rs532016	chr1_2	2	cbSP	1	nan	nan	nan	NaN	NaN	NaN	['enhancer', 'RegulatoryFeature']	NaN
chr1	34437290	34437291	rs6676308	chr1_2	2	cbSP	1	nan	nan	nan	NaN	NaN	NaN	NaN	NaN
chr1	34438077	34438078	rs473450	chr1_2	2	cbSP	1	nan	nan	nan	NaN	NaN	NaN	NaN	NaN
chr1	34438332	34438333	rs58456376	chr1_2	2	cbSP	1	nan	nan	nan	NaN	NaN	NaN	NaN	NaN
chr1	34438880	34438881	rs502199	chr1_2	2	cbSP	1	nan	nan	nan	NaN	NaN	NaN	['enhancer', 'RegulatoryFeature']	NaN
chr1	34439293	34439294	rs506546	chr1_2	2	cbSP	1	nan	nan	nan	NaN	NaN	NaN	['enhancer', 'RegulatoryFeature']	NaN
chr1	34439361	34439362	rs506714	chr1_2	2	cbSP	1	nan	nan	nan	NaN	NaN	NaN	['enhancer', 'RegulatoryFeature']	NaN
chr1	34439499	34439500	rs519661	chr1_2	2	cbSP	1	nan	nan	nan	NaN	NaN	NaN	['enhancer', 'RegulatoryFeature']	NaN
chr1	34439841	34439842	rs544234	chr1_2	2	cbSP	1	nan	nan	nan	NaN	NaN	NaN	['enhancer', 'RegulatoryFeature']	NaN
chr1	34440023	34440024	rs546002	chr1_2	2	cbSP	1	nan	nan	nan	NaN	NaN	NaN	['enhancer', 'RegulatoryFeature']	NaN
chr1	34440315	34440316	rs536766	chr1_2	2	cbSP	1	nan	nan	nan	NaN	NaN	NaN	NaN	NaN
chr1	34440411	34440412	rs6677026	chr1_2	2	cbSP	0	nan	nan	nan	NaN	NaN	NaN	NaN	NaN
chr1	34440544	34440545	rs6671099	chr1_2	2	cbSP	1	nan	nan	nan	NaN	NaN	NaN	NaN	NaN
chr1	34441541	34441542	rs55738811	chr1_2	2	cbSP	1	nan	nan	nan	NaN	NaN	NaN	NaN	NaN
chr1	34442124	34442125	rs1325254	chr1_2	2	cbSP	1	nan	nan	nan	NaN	NaN	NaN	NaN	NaN
chr1	34443227	34443228	rs516237	chr1_2	2	cbSP	1	nan	nan	nan	NaN	NaN	NaN	NaN	NaN
chr1	34444093	34444094	rs556878	chr1_2	2	cbSP	1	nan	nan	nan	NaN	NaN	NaN	NaN	NaN
chr1	34444229	34444230	rs12127584	chr1_2	2	cbSP	1	nan	nan	nan	NaN	NaN	NaN	NaN	NaN
chr1	34444869	34444870	rs496755	chr1_2	2	cbSP	1	nan	nan	nan	NaN	NaN	NaN	NaN	NaN
chr1	34444968	34444969	rs12125152	chr1_2	2	cbSP	1	nan	nan	nan	NaN	NaN	NaN	NaN	NaN
chr1	34446909	34446910	rs535574	chr1_2	2	cbSP	1	nan	nan	nan	NaN	NaN	NaN	NaN	NaN
chr1	34447697	34447698	rs1325255	chr1_2	2	cbSP	1	nan	nan	nan	NaN	NaN	NaN	NaN	NaN
chr1	34452267	34452268	rs72894874	chr1_2	2	cbSP	1	nan	nan	nan	NaN	NaN	NaN	NaN	NaN
chr1	34461173	34461174	rs16836161	chr1_2	2	cbSP	1	nan	nan	nan	NaN	NaN	NaN	NaN	NaN
chr1	34462828	34462829	rs7525205	chr1_2	2	cbSP	1	nan	nan	nan	NaN	NaN	NaN	NaN	NaN
chr1	34471558	34471559	rs7514746	chr1_2	2	cbSP	1	nan	nan	nan	NaN	NaN	NaN	NaN	NaN
chr1	34475143	34475144	rs55778159	chr1_2	2	cbSP	1	nan	nan	nan	NaN	NaN	NaN	NaN	NaN
chr1	71639682	71639683	rs552982970	chr1_3	2	cbSP	1	nan	nan	nan	NaN	NaN	NaN	NaN	NaN
chr1	71839959	71839960	rs79288903	chr1_3	2	cbSP	1	nan	nan	nan	NaN	NaN	NaN	NaN	NaN
chr1	71846519	71846520	rs76378602	chr1_3	2	cbSP	1	nan	nan	nan	NaN	NaN	NaN	NaN	NaN
chr1	71853647	71853648	rs115725466	chr1_3	2	cbSP	1	nan	nan	nan	NaN	NaN	NaN	NaN	NaN
chr1	71856722	71856723	rs113778511	chr1_3	2	cbSP	1	nan	nan	nan	NaN	NaN	NaN	NaN	NaN
chr1	71859836	71859837	rs74524323	chr1_3	2	cbSP	1	nan	nan	nan	NaN	NaN	NaN	NaN	NaN
chr1	71872085	71872086	rs17091167	chr1_3	2	cbSP	1	nan	nan	nan	NaN	NaN	NaN	NaN	NaN
chr1	71883201	71883202	rs17091192	chr1_3	2	cbSP	1	nan	nan	nan	NaN	NaN	NaN	NaN	NaN
chr1	71884027	71884028	rs549589442	chr1_3	2	cbSP	1	nan	nan	nan	NaN	NaN	NaN	NaN	NaN
chr1	71894597	71894598	rs112370145	chr1_3	2	cbSP	1	nan	nan	nan	NaN	NaN	NaN	NaN	NaN
chr1	71901083	71901084	rs538390198	chr1_3	2	cbSP	1	nan	nan	nan	NaN	NaN	NaN	NaN	NaN
chr1	71903294	71903295	rs111929962	chr1_3	2	cbSP	1	nan	nan	nan	NaN	NaN	NaN	NaN	NaN
chr1	71908491	71908492	rs75717655	chr1_3	2	cbSP	1	nan	nan	nan	NaN	NaN	NaN	NaN	NaN
chr1	71912413	71912414	rs76547769	chr1_3	2	cbSP	1	nan	nan	nan	NaN	NaN	NaN	NaN	NaN
chr1	71915400	71915401	rs113108240	chr1_3	2	cbSP	1	nan	nan	nan	NaN	NaN	NaN	NaN	NaN
chr1	71937706	71937707	rs549985424	chr1_3	2	cbSP	1	nan	nan	nan	NaN	NaN	NaN	NaN	NaN
chr1	71953283	71953284	rs531563151	chr1_3	2	cbSP	1	nan	nan	nan	NaN	NaN	NaN	NaN	NaN
chr1	72090272	72090273	rs78146847	chr1_3	2	cbSP	1	nan	nan	nan	NaN	NaN	NaN	NaN	NaN
chr1	72093897	72093898	rs12089878	chr1_3	2	cbSP	1	nan	nan	nan	NaN	NaN	NaN	NaN	NaN
chr1	72095012	72095013	rs12092410	chr1_3	2	cbSP	1	nan	nan	nan	NaN	NaN	NaN	NaN	NaN
chr1	72108833	72108834	rs115199218	chr1_3	2	cbSP	1	nan	nan	nan	NaN	NaN	NaN	NaN	NaN
chr1	72118210	72118211	rs12076939	chr1_3	2	cbSP	1	nan	nan	nan	NaN	NaN	NaN	NaN	NaN
chr1	72126384	72126385	rs11209813	chr1_3	2	cbSP	0	nan	nan	nan	NaN	NaN	NaN	NaN	NaN
chr1	72126387	72126388	rs2422014	chr1_3	2	cbSP	0	nan	42.7081	94064.9	NaN	NaN	NaN	['open_chromatin_region', 'RegulatoryFeature']	NaN
chr1	72132882	72132883	rs114669539	chr1_3	2	cbSP	1	nan	nan	nan	NaN	NaN	NaN	NaN	NaN
chr1	72134395	72134396	rs7521469	chr1_3	2	cbSP	1	nan	nan	nan	NaN	NaN	NaN	NaN	NaN
chr1	72134584	72134585	rs7531932	chr1_3	2	cbSP	1	nan	nan	nan	NaN	NaN	NaN	NaN	NaN
chr1	72134932	72134933	rs144610515	chr1_3	2	cbSP	1	nan	nan	nan	NaN	NaN	NaN	NaN	NaN
chr1	72136014	72136015	rs12080153	chr1_3	2	cbSP	1	nan	nan	nan	NaN	NaN	NaN	NaN	NaN
chr1	72136345	72136346	rs10889924	chr1_3	2	cbSP	1	nan	nan	nan	NaN	NaN	NaN	NaN	NaN
chr1	72139524	72139525	rs12074731	chr1_3	2	cbSP	1	nan	nan	nan	NaN	NaN	NaN	NaN	NaN
chr1	72140741	72140742	rs78777192	chr1_3	2	cbSP	1	nan	nan	nan	NaN	NaN	NaN	NaN	NaN
chr1	72141228	72141229	rs7515097	chr1_3	2	cbSP	1	nan	nan	nan	NaN	NaN	NaN	NaN	NaN
chr1	72141670	72141671	rs12077693	chr1_3	2	cbSP	1	nan	nan	nan	NaN	NaN	NaN	NaN	NaN
chr1	72147375	72147376	rs140698632	chr1_3	2	cbSP	1	nan	nan	nan	NaN	NaN	NaN	NaN	NaN
chr1	72149150	72149151	rs142867572	chr1_3	2	cbSP	1	nan	nan	nan	NaN	NaN	NaN	NaN	NaN
chr1	72151709	72151710	rs11209824	chr1_3	2	cbSP	1	nan	nan	nan	NaN	NaN	NaN	NaN	NaN
chr1	72153333	72153334	rs10789321	chr1_3	2	cbSP	1	nan	nan	nan	NaN	NaN	NaN	NaN	NaN
chr1	72164278	72164279	rs12090645	chr1_3	2	cbSP	1	nan	nan	nan	NaN	NaN	NaN	NaN	NaN
chr1	72165358	72165359	rs74935965	chr1_3	2	cbSP	1	nan	nan	nan	NaN	NaN	NaN	NaN	NaN
chr1	72166784	72166785	rs115739273	chr1_3	2	cbSP	1	nan	nan	nan	NaN	NaN	NaN	NaN	NaN
chr1	72167919	72167920	rs76262504	chr1_3	2	cbSP	1	nan	nan	nan	NaN	NaN	NaN	NaN	NaN
chr1	72170260	72170261	rs114308249	chr1_3	2	cbSP	1	nan	nan	nan	NaN	NaN	NaN	NaN	NaN
chr1	72185505	72185506	rs114249507	chr1_3	2	cbSP	1	nan	nan	nan	NaN	NaN	NaN	NaN	NaN
chr1	72199754	72199755	rs114618459	chr1_3	2	cbSP	1	nan	nan	nan	NaN	NaN	NaN	NaN	NaN
chr1	72200486	72200487	rs75104563	chr1_3	2	cbSP	1	nan	nan	nan	NaN	NaN	NaN	NaN	NaN
chr1	72208705	72208706	rs76297070	chr1_3	2	cbSP	1	nan	nan	nan	NaN	NaN	NaN	NaN	NaN
chr1	72208931	72208932	rs77283288	chr1_3	2	cbSP	1	nan	nan	nan	NaN	NaN	NaN	NaN	NaN
chr1	72239965	72239966	rs116746813	chr1_3	2	cbSP	1	nan	nan	nan	NaN	NaN	NaN	NaN	NaN
chr1	72294974	72294975	rs541369959	chr1_3	2	cbSP	1	nan	nan	nan	NaN	NaN	NaN	NaN	NaN
chr1	72297426	72297427	rs55877165	chr1_3	2	cbSP	1	nan	nan	nan	NaN	NaN	NaN	NaN	NaN
chr1	72299177	72299178	rs553566849	chr1_3	2	cbSP	1	nan	nan	nan	NaN	NaN	NaN	NaN	NaN
chr1	72301452	72301453	rs74089012	chr1_3	2	cbSP	1	nan	nan	nan	NaN	NaN	NaN	NaN	NaN
chr1	72315360	72315361	rs75040951	chr1_3	2	cbSP	1	nan	nan	nan	NaN	NaN	NaN	NaN	NaN
chr1	72338209	72338210	rs74089025	chr1_3	2	cbSP	1	nan	nan	nan	NaN	NaN	NaN	NaN	NaN
chr1	72382810	72382811	rs140068812	chr1_3	2	cbSP	1	nan	nan	nan	NaN	NaN	NaN	NaN	NaN
chr1	72389534	72389535	rs7543109	chr1_3	2	cbSP	1	nan	nan	nan	NaN	NaN	NaN	NaN	NaN
chr1	72393734	72393735	rs540145239	chr1_3	2	cbSP	1	nan	nan	nan	NaN	NaN	NaN	NaN	NaN
chr1	72395461	72395462	rs78371350	chr1_3	2	cbSP	1	nan	nan	nan	NaN	NaN	NaN	NaN	NaN
chr1	72400192	72400193	rs2768396	chr1_3	2	cbSP	1	nan	nan	nan	NaN	NaN	NaN	NaN	NaN
chr1	72400433	72400434	rs13313022	chr1_3	2	cbSP	1	nan	nan	nan	NaN	NaN	NaN	NaN	NaN
chr1	72401869	72401870	rs2554418	chr1_3	2	cbSP	1	nan	nan	nan	NaN	NaN	NaN	NaN	NaN
chr1	72405755	72405756	rs1574837	chr1_3	2	cbSP	1	nan	nan	nan	NaN	NaN	NaN	NaN	NaN
chr1	72407873	72407874	rs28615945	chr1_3	2	cbSP	1	nan	nan	nan	NaN	NaN	NaN	NaN	NaN
chr1	72408568	72408569	rs533702616	chr1_3	2	cbSP	1	nan	nan	nan	NaN	NaN	NaN	NaN	NaN
chr1	72409425	72409426	rs28530637	chr1_3	2	cbSP	1	nan	nan	nan	NaN	NaN	NaN	NaN	NaN
chr1	72409449	72409450	rs28503876	chr1_3	2	cbSP	1	nan	nan	nan	NaN	NaN	NaN	NaN	NaN
chr1	72410185	72410186	rs11805445	chr1_3	2	cbSP	1	nan	nan	nan	NaN	NaN	NaN	NaN	NaN
chr1	72410590	72410591	rs967818	chr1_3	2	cbSP	1	nan	nan	nan	NaN	NaN	NaN	NaN	NaN
chr1	72410664	72410665	rs967817	chr1_3	2	cbSP	1	nan	nan	nan	NaN	NaN	NaN	NaN	NaN
chr1	72410984	72410985	rs10158968	chr1_3	2	cbSP	1	nan	nan	nan	NaN	NaN	NaN	NaN	NaN
chr1	72410985	72410986	rs10158969	chr1_3	2	cbSP	1	nan	nan	nan	NaN	NaN	NaN	NaN	NaN
chr1	72411741	72411742	rs59499688	chr1_3	2	cbSP	1	nan	nan	nan	NaN	NaN	NaN	NaN	NaN
chr1	72412528	72412529	rs10157310	chr1_3	2	cbSP	1	nan	nan	nan	NaN	NaN	NaN	NaN	NaN
chr1	72412552	72412553	rs10159137	chr1_3	2	cbSP	1	nan	nan	nan	NaN	NaN	NaN	NaN	NaN
chr1	72413229	72413230	rs72935829	chr1_3	2	cbSP	1	nan	nan	nan	NaN	NaN	NaN	NaN	NaN
chr1	72413508	72413509	rs112068530	chr1_3	2	cbSP	1	nan	nan	nan	NaN	NaN	NaN	NaN	NaN
chr1	72413738	72413739	rs72935832	chr1_3	2	cbSP	1	nan	nan	nan	NaN	NaN	NaN	NaN	NaN
chr1	72413809	72413810	rs72935834	chr1_3	2	cbSP	1	nan	nan	nan	NaN	NaN	NaN	NaN	NaN
chr1	72414182	72414183	rs535641158	chr1_3	2	cbSP	1	nan	nan	nan	NaN	NaN	NaN	NaN	NaN
chr1	72414184	72414185	rs555345532	chr1_3	2	cbSP	1	nan	nan	nan	NaN	NaN	NaN	NaN	NaN
chr1	72414464	72414465	rs11812000	chr1_3	2	cbSP	1	nan	nan	nan	NaN	NaN	NaN	NaN	NaN
chr1	72415914	72415915	rs2768391	chr1_3	2	cbSP	1	nan	nan	nan	NaN	NaN	NaN	NaN	NaN
chr1	72415997	72415998	rs2554405	chr1_3	2	cbSP	1	nan	nan	nan	NaN	NaN	NaN	NaN	NaN
chr1	72416564	72416565	rs2554406	chr1_3	2	cbSP	1	nan	nan	nan	NaN	NaN	NaN	NaN	NaN
chr1	72417244	72417245	rs2801329	chr1_3	2	cbSP	1	nan	nan	nan	NaN	NaN	NaN	NaN	NaN
chr1	72417614	72417615	rs2554407	chr1_3	2	cbSP	1	nan	nan	nan	NaN	NaN	NaN	NaN	NaN
chr1	72417880	72417881	rs2768389	chr1_3	2	cbSP	1	nan	nan	nan	NaN	NaN	NaN	NaN	NaN
chr1	72417936	72417937	rs2768388	chr1_3	2	cbSP	1	nan	nan	nan	NaN	NaN	NaN	NaN	NaN
chr1	72417937	72417938	rs2768387	chr1_3	2	cbSP	1	nan	nan	nan	NaN	NaN	NaN	NaN	NaN
chr1	72418026	72418027	rs2768386	chr1_3	2	cbSP	1	nan	nan	nan	NaN	NaN	NaN	NaN	NaN
chr1	72418241	72418242	rs2801330	chr1_3	2	cbSP	1	nan	nan	nan	NaN	NaN	NaN	NaN	NaN
chr1	72418364	72418365	rs2554408	chr1_3	2	cbSP	1	nan	nan	nan	NaN	NaN	NaN	NaN	NaN
chr1	72418589	72418590	rs2554409	chr1_3	2	cbSP	1	nan	nan	nan	NaN	NaN	NaN	NaN	NaN
chr1	72418882	72418883	rs2768385	chr1_3	2	cbSP	1	nan	nan	nan	NaN	NaN	NaN	NaN	NaN
chr1	72418885	72418886	rs2801332	chr1_3	2	cbSP	1	nan	nan	nan	NaN	NaN	NaN	NaN	NaN
chr1	72419269	72419270	rs2801335	chr1_3	2	cbSP	1	nan	nan	nan	NaN	NaN	NaN	NaN	NaN
chr1	72419276	72419277	rs2554410	chr1_3	2	cbSP	1	nan	nan	nan	NaN	NaN	NaN	NaN	NaN
chr1	72419290	72419291	rs2768384	chr1_3	2	cbSP	1	nan	nan	nan	NaN	NaN	NaN	NaN	NaN
chr1	72419535	72419536	rs2768383	chr1_3	2	cbSP	1	nan	nan	nan	NaN	NaN	NaN	NaN	NaN
chr1	72423726	72423727	rs72935870	chr1_3	2	cbSP	1	nan	nan	nan	NaN	NaN	NaN	NaN	NaN
chr1	72426408	72426409	rs11808697	chr1_3	2	cbSP	1	nan	nan	nan	NaN	NaN	NaN	NaN	NaN
chr1	72431188	72431189	rs77413101	chr1_3	2	cbSP	1	nan	nan	nan	NaN	NaN	NaN	NaN	NaN
chr1	72431191	72431192	rs74663751	chr1_3	2	cbSP	1	nan	nan	nan	NaN	NaN	NaN	NaN	NaN
chr1	72442771	72442772	rs573197484	chr1_3	2	cbSP	1	nan	nan	nan	NaN	NaN	NaN	NaN	NaN
chr1	72449534	72449535	rs6681319	chr1_3	2	cbSP	1	nan	nan	nan	NaN	NaN	NaN	NaN	NaN
chr1	72451405	72451406	rs79561965	chr1_3	2	cbSP	1	nan	nan	nan	NaN	NaN	NaN	NaN	NaN
chr1	72455190	72455191	rs2031745	chr1_3	2	cbSP	1	nan	nan	nan	NaN	NaN	NaN	NaN	NaN
chr1	72457886	72457887	rs114430556	chr1_3	2	cbSP	1	nan	nan	nan	NaN	NaN	NaN	NaN	NaN
chr1	72458856	72458857	rs2029154	chr1_3	2	cbSP	1	nan	nan	nan	NaN	NaN	NaN	NaN	NaN
chr1	72460076	72460077	rs2801323	chr1_3	2	cbSP	1	nan	nan	nan	NaN	NaN	NaN	NaN	NaN
chr1	72463258	72463259	rs2450271	chr1_3	2	cbSP	1	nan	nan	nan	NaN	NaN	NaN	NaN	NaN
chr1	72467641	72467642	rs11209886	chr1_3	2	cbSP	1	nan	nan	nan	NaN	NaN	NaN	NaN	NaN
chr1	72468999	72469000	rs12093222	chr1_3	2	cbSP	1	nan	nan	nan	NaN	NaN	NaN	NaN	NaN
chr1	72469892	72469893	rs60161481	chr1_3	2	cbSP	1	nan	nan	nan	NaN	NaN	NaN	NaN	NaN
chr1	72501775	72501776	rs12065683	chr1_3	2	cbSP	1	nan	nan	nan	NaN	NaN	NaN	NaN	NaN
chr1	72505939	72505940	rs17097667	chr1_3	2	cbSP	1	nan	nan	nan	NaN	NaN	NaN	NaN	NaN
chr1	72506535	72506536	rs17092211	chr1_3	2	cbSP	1	nan	nan	nan	NaN	NaN	NaN	NaN	NaN
chr1	72509188	72509189	rs12069434	chr1_3	2	cbSP	1	nan	nan	nan	NaN	NaN	NaN	NaN	NaN
chr1	72512231	72512232	rs530800743	chr1_3	2	cbSP	1	nan	nan	nan	NaN	NaN	NaN	NaN	NaN
chr1	72524978	72524979	rs58133477	chr1_3	2	cbSP	1	nan	nan	nan	NaN	NaN	NaN	NaN	NaN
chr1	72528521	72528522	rs58407537	chr1_3	2	cbSP	1	nan	nan	nan	NaN	NaN	NaN	NaN	NaN
chr1	72612842	72612843	rs116101068	chr1_3	2	cbSP	1	nan	nan	nan	NaN	NaN	NaN	NaN	NaN
chr1	72615647	72615648	rs2630439	chr1_3	2	cbSP	1	nan	nan	nan	NaN	NaN	NaN	NaN	NaN
chr1	72625987	72625988	rs577313413	chr1_3	2	cbSP	1	nan	nan	nan	NaN	NaN	NaN	NaN	NaN
chr2	10380850	10380851	rs181714159	chr2_9	2	cbSP	1	nan	nan	nan	NaN	NaN	NaN	NaN	NaN
chr2	10380852	10380853	rs73914008	chr2_9	2	cbSP	1	nan	nan	nan	NaN	NaN	NaN	NaN	NaN
chr2	10380948	10380949	rs115601640	chr2_9	2	cbSP	1	nan	nan	nan	NaN	NaN	NaN	NaN	NaN
chr2	10380949	10380950	rs116156044	chr2_9	2	cbSP	1	nan	nan	nan	NaN	NaN	NaN	NaN	NaN
chr2	10380952	10380953	rs112701453	chr2_9	2	cbSP	1	nan	nan	nan	NaN	NaN	NaN	NaN	NaN
chr2	10381433	10381434	rs1468780	chr2_9	2	cbSP	1	nan	nan	nan	NaN	NaN	NaN	['promoter_flanking_region', 'RegulatoryFeature']	NaN
chr2	10382074	10382075	rs76042374	chr2_9	2	cbSP	1	nan	nan	nan	NaN	NaN	NaN	['promoter_flanking_region', 'RegulatoryFeature']	NaN
chr2	10382669	10382670	rs55785202	chr2_9	2	cbSP	1	nan	nan	nan	NaN	NaN	NaN	NaN	NaN
chr2	10383429	10383430	rs16856016	chr2_9	2	cbSP	1	nan	nan	nan	NaN	NaN	NaN	NaN	NaN
chr2	10383576	10383577	rs56000347	chr2_9	2	cbSP	1	nan	nan	nan	NaN	NaN	NaN	NaN	NaN
chr2	10383602	10383603	rs55797729	chr2_9	2	cbSP	1	nan	nan	nan	NaN	NaN	NaN	NaN	NaN
chr2	10383762	10383763	rs11681155	chr2_9	2	cbSP	0	nan	12.4637	113181	NaN	NaN	NaN	NaN	NaN
chr2	10383887	10383888	rs11682323	chr2_9	2	cbSP	1	nan	nan	nan	NaN	NaN	NaN	NaN	NaN
chr2	10384244	10384245	rs59710729	chr2_9	2	cbSP	1	nan	nan	nan	NaN	NaN	NaN	NaN	NaN
chr2	10384288	10384289	rs16856020	chr2_9	2	cbSP	1	nan	nan	nan	NaN	NaN	NaN	NaN	NaN
chr2	10384330	10384331	rs55787423	chr2_9	2	cbSP	1	nan	nan	nan	NaN	NaN	NaN	NaN	NaN
chr2	10384722	10384723	rs56149361	chr2_9	2	cbSP	1	nan	nan	nan	NaN	NaN	NaN	NaN	NaN
chr2	10385846	10385847	rs62127656	chr2_9	2	cbSP	1	nan	nan	nan	NaN	NaN	NaN	NaN	NaN
chr2	10386409	10386410	rs11688174	chr2_9	2	cbSP	1	nan	nan	nan	NaN	NaN	NaN	NaN	NaN
chr2	10386687	10386688	rs11677554	chr2_9	2	cbSP	1	nan	nan	nan	NaN	NaN	NaN	NaN	NaN
chr2	10387310	10387311	rs11888584	chr2_9	2	cbSP	0	nan	nan	nan	NaN	NaN	NaN	NaN	NaN
chr2	10388428	10388429	rs7576926	chr2_9	2	cbSP	1	nan	nan	nan	NaN	NaN	NaN	NaN	NaN
chr2	10388669	10388670	rs56306950	chr2_9	2	cbSP	1	nan	nan	nan	NaN	NaN	NaN	NaN	NaN
chr2	10392797	10392798	rs73914014	chr2_9	2	cbSP	1	nan	nan	nan	NaN	NaN	NaN	NaN	NaN
chr2	10392976	10392977	rs7580449	chr2_9	2	cbSP	1	nan	nan	nan	NaN	NaN	NaN	NaN	NaN
chr2	10393037	10393038	rs7583344	chr2_9	2	cbSP	1	nan	nan	nan	NaN	NaN	NaN	NaN	NaN
chr2	10393874	10393875	rs1468781	chr2_9	2	cbSP	1	nan	nan	nan	NaN	NaN	NaN	NaN	NaN
chr2	10393875	10393876	rs1468782	chr2_9	2	cbSP	1	nan	nan	nan	NaN	NaN	NaN	NaN	NaN
chr2	10394347	10394348	rs17379489	chr2_9	2	cbSP	1	nan	nan	nan	NaN	NaN	NaN	NaN	NaN
chr2	10394489	10394490	rs11695911	chr2_9	2	cbSP	1	nan	nan	nan	NaN	NaN	NaN	NaN	NaN
chr2	10394651	10394652	rs11690100	chr2_9	2	cbSP	1	nan	nan	nan	NaN	NaN	NaN	NaN	NaN
chr2	77932188	77932189	rs78916430	chr2_12	2	cbSP	1	nan	nan	nan	NaN	NaN	NaN	NaN	NaN
chr2	77935128	77935129	rs11687583	chr2_12	2	cbSP	1	nan	nan	nan	NaN	NaN	NaN	NaN	NaN
chr2	77936698	77936699	rs78180086	chr2_12	2	cbSP	1	nan	nan	nan	NaN	NaN	NaN	NaN	NaN
chr2	77938610	77938611	rs1487032	chr2_12	2	cbSP	1	nan	nan	nan	NaN	NaN	NaN	NaN	NaN
chr2	77942252	77942253	rs78527309	chr2_12	2	cbSP	1	nan	nan	nan	NaN	NaN	NaN	NaN	NaN
chr2	77949473	77949474	rs12328279	chr2_12	2	cbSP	1	nan	nan	nan	NaN	NaN	NaN	NaN	NaN
chr2	77949745	77949746	rs77459392	chr2_12	2	cbSP	0	nan	2.31993	42618	NaN	NaN	NaN	NaN	NaN
chr2	77949785	77949786	rs28648913	chr2_12	2	cbSP	1	nan	nan	nan	NaN	NaN	NaN	NaN	NaN
chr2	77950400	77950401	rs10179376	chr2_12	2	cbSP	0	nan	nan	nan	NaN	NaN	NaN	NaN	NaN
chr2	77951608	77951609	rs11126632	chr2_12	2	cbSP	1	nan	nan	nan	NaN	NaN	NaN	NaN	NaN
chr2	77951628	77951629	rs11126633	chr2_12	2	cbSP	1	nan	nan	nan	NaN	NaN	NaN	NaN	NaN
chr2	77951765	77951766	rs10183062	chr2_12	2	cbSP	1	nan	nan	nan	NaN	NaN	NaN	NaN	NaN
chr2	77952514	77952515	rs80105462	chr2_12	2	cbSP	1	nan	nan	nan	NaN	NaN	NaN	NaN	NaN
chr2	77953670	77953671	rs115470622	chr2_12	2	cbSP	1	nan	nan	nan	NaN	NaN	NaN	NaN	NaN
chr2	77955698	77955699	rs11691503	chr2_12	2	cbSP	1	nan	nan	nan	NaN	NaN	NaN	NaN	NaN
chr2	77959657	77959658	rs78876578	chr2_12	2	cbSP	1	nan	nan	nan	NaN	NaN	NaN	NaN	NaN
chr2	77961183	77961184	rs139132607	chr2_12	2	cbSP	1	nan	nan	nan	NaN	NaN	NaN	NaN	NaN
chr2	77962054	77962055	rs116468567	chr2_12	2	cbSP	1	nan	nan	nan	NaN	NaN	NaN	NaN	NaN
chr2	77962235	77962236	rs10166757	chr2_12	2	cbSP	1	nan	nan	nan	NaN	NaN	NaN	NaN	NaN
chr2	77962369	77962370	rs190779269	chr2_12	2	cbSP	1	nan	nan	nan	NaN	NaN	NaN	NaN	NaN
chr2	77962370	77962371	rs183384176	chr2_12	2	cbSP	1	nan	nan	nan	NaN	NaN	NaN	NaN	NaN
chr2	77962430	77962431	rs10201728	chr2_12	2	cbSP	1	nan	nan	nan	NaN	NaN	NaN	NaN	NaN
chr2	77963339	77963340	rs10181301	chr2_12	2	cbSP	1	nan	nan	nan	NaN	NaN	NaN	NaN	NaN
chr2	77963664	77963665	rs10205329	chr2_12	2	cbSP	1	nan	nan	nan	NaN	NaN	NaN	NaN	NaN
chr2	77963912	77963913	rs28688255	chr2_12	2	cbSP	1	nan	nan	nan	NaN	NaN	NaN	NaN	NaN
chr2	77964130	77964131	rs28656949	chr2_12	2	cbSP	1	nan	nan	nan	NaN	NaN	NaN	NaN	NaN
chr2	77964132	77964133	rs28577993	chr2_12	2	cbSP	1	nan	nan	nan	NaN	NaN	NaN	NaN	NaN
chr2	77972358	77972359	rs79101664	chr2_12	2	cbSP	1	nan	nan	nan	NaN	NaN	NaN	NaN	NaN
chr2	77974604	77974605	rs56006143	chr2_12	2	cbSP	1	nan	nan	nan	NaN	NaN	NaN	NaN	NaN
chr2	77974972	77974973	rs115577354	chr2_12	2	cbSP	1	nan	nan	nan	NaN	NaN	NaN	NaN	NaN
chr2	77980469	77980470	rs10179533	chr2_12	2	cbSP	1	nan	nan	nan	NaN	NaN	NaN	NaN	NaN
chr2	77980690	77980691	rs13398413	chr2_12	2	cbSP	1	nan	nan	nan	NaN	NaN	NaN	NaN	NaN
chr2	77980912	77980913	rs13398656	chr2_12	2	cbSP	1	nan	nan	nan	NaN	NaN	NaN	NaN	NaN
chr2	77982162	77982163	rs138059446	chr2_12	2	cbSP	1	nan	nan	nan	NaN	NaN	NaN	NaN	NaN
chr2	77982384	77982385	rs370899720	chr2_12	2	cbSP	1	nan	nan	nan	NaN	NaN	NaN	NaN	NaN
chr2	77982424	77982425	rs374556738	chr2_12	2	cbSP	1	nan	nan	nan	NaN	NaN	NaN	NaN	NaN
chr2	77982641	77982642	rs13419038	chr2_12	2	cbSP	1	nan	nan	nan	NaN	NaN	NaN	NaN	NaN
chr2	77983018	77983019	rs10199105	chr2_12	2	cbSP	1	nan	nan	nan	NaN	NaN	NaN	NaN	NaN
chr2	77984476	77984477	rs11693334	chr2_12	2	cbSP	1	nan	nan	nan	NaN	NaN	NaN	NaN	NaN
chr2	77990219	77990220	rs76509088	chr2_12	2	cbSP	1	nan	nan	nan	NaN	NaN	NaN	NaN	NaN
chr2	77993981	77993982	rs149894262	chr2_12	2	cbSP	1	nan	nan	nan	NaN	NaN	NaN	NaN	NaN
chr2	77994099	77994100	rs114219065	chr2_12	2	cbSP	1	nan	nan	nan	NaN	NaN	NaN	NaN	NaN
chr2	77994870	77994871	rs75306509	chr2_12	2	cbSP	1	nan	nan	nan	NaN	NaN	NaN	NaN	NaN
chr2	77995979	77995980	rs11691233	chr2_12	2	cbSP	1	nan	nan	nan	NaN	NaN	NaN	NaN	NaN
chr2	78018163	78018164	rs11688027	chr2_12	2	cbSP	1	nan	nan	nan	['Age at first sexual intercourse', 1e-08]	NaN	NaN	NaN	NaN
chr2	78022252	78022253	rs375312965	chr2_12	2	cbSP	1	nan	nan	nan	NaN	NaN	NaN	NaN	NaN
chr2	124605116	124605117	rs2203545	chr2_15	2	cbSP	1	nan	nan	nan	NaN	NaN	NaN	NaN	NaN
chr2	124639753	124639754	rs2048825	chr2_15	2	cbSP	1	nan	nan	nan	NaN	NaN	NaN	NaN	NaN
chr2	124642897	124642898	rs13383732	chr2_15	2	cbSP	1	nan	nan	nan	NaN	NaN	NaN	NaN	NaN
chr2	124661484	124661485	rs874519	chr2_15	2	cbSP	1	nan	nan	nan	NaN	NaN	NaN	NaN	NaN
chr2	124667298	124667299	rs1214073	chr2_15	2	cbSP	1	nan	nan	nan	NaN	NaN	NaN	NaN	NaN
chr2	124670657	124670658	rs1850167	chr2_15	2	cbSP	1	nan	nan	nan	NaN	NaN	NaN	NaN	NaN
chr2	124672236	124672237	rs1214067	chr2_15	2	cbSP	1	nan	nan	nan	NaN	NaN	NaN	['promoter_flanking_region', 'RegulatoryFeature']	NaN
chr2	124675290	124675291	rs10496621	chr2_15	2	cbSP	1	nan	nan	nan	NaN	NaN	NaN	['promoter_flanking_region', 'RegulatoryFeature']	NaN
chr2	124675556	124675557	rs6746184	chr2_15	2	cbSP	1	nan	nan	nan	NaN	NaN	NaN	NaN	NaN
chr2	124676368	124676369	rs871475	chr2_15	2	cbSP	1	nan	nan	nan	NaN	NaN	NaN	NaN	NaN
chr2	124678598	124678599	rs1214090	chr2_15	2	cbSP	0	nan	16.4241	34814.1	NaN	NaN	NaN	NaN	NaN
chr2	124678971	124678972	rs2704649	chr2_15	2	cbSP	1	nan	nan	nan	NaN	NaN	NaN	NaN	NaN
chr2	124679018	124679019	rs2674908	chr2_15	2	cbSP	1	nan	nan	nan	NaN	NaN	NaN	NaN	NaN
chr2	124680875	124680876	rs1119384	chr2_15	2	cbSP	0	nan	nan	nan	NaN	NaN	NaN	NaN	NaN
chr2	124681795	124681796	rs1588938	chr2_15	2	cbSP	1	nan	nan	nan	NaN	NaN	NaN	NaN	NaN
chr2	124683912	124683913	rs1214131	chr2_15	2	cbSP	1	nan	nan	nan	NaN	NaN	NaN	NaN	NaN
chr2	124684867	124684868	rs68192031	chr2_15	2	cbSP	1	nan	nan	nan	NaN	NaN	NaN	NaN	NaN
chr2	124686729	124686730	rs1214133	chr2_15	2	cbSP	1	nan	nan	nan	NaN	NaN	NaN	NaN	NaN
chr2	124687844	124687845	rs1214100	chr2_15	2	cbSP	1	nan	nan	nan	NaN	NaN	NaN	NaN	NaN
chr2	124688162	124688163	rs1214101	chr2_15	2	cbSP	1	nan	nan	nan	NaN	NaN	NaN	NaN	NaN
chr2	124688515	124688516	rs1214103	chr2_15	2	cbSP	1	nan	nan	nan	NaN	NaN	NaN	NaN	NaN
chr2	124689358	124689359	rs1214104	chr2_15	2	cbSP	1	nan	nan	nan	NaN	NaN	NaN	NaN	NaN
chr2	124689389	124689390	rs1214105	chr2_15	2	cbSP	1	nan	nan	nan	NaN	NaN	NaN	NaN	NaN
chr2	124689836	124689837	rs1214106	chr2_15	2	cbSP	1	nan	nan	nan	NaN	NaN	NaN	NaN	NaN
chr2	124689886	124689887	rs1214107	chr2_15	2	cbSP	1	nan	nan	nan	NaN	NaN	NaN	NaN	NaN
chr2	124689961	124689962	rs1214108	chr2_15	2	cbSP	1	nan	nan	nan	NaN	NaN	NaN	NaN	NaN
chr2	124691074	124691075	rs1214109	chr2_15	2	cbSP	1	nan	nan	nan	NaN	NaN	NaN	NaN	NaN
chr2	124691343	124691344	rs1214110	chr2_15	2	cbSP	1	nan	nan	nan	NaN	NaN	NaN	NaN	NaN
chr2	124691887	124691888	rs1214111	chr2_15	2	cbSP	1	nan	nan	nan	NaN	NaN	NaN	NaN	NaN
chr2	124692070	124692071	rs1214112	chr2_15	2	cbSP	1	nan	nan	nan	NaN	NaN	NaN	NaN	NaN
chr2	124693680	124693681	rs1400063	chr2_15	2	cbSP	1	nan	nan	nan	NaN	NaN	NaN	NaN	NaN
chr2	124694052	124694053	rs1214113	chr2_15	2	cbSP	1	nan	nan	nan	NaN	NaN	NaN	NaN	NaN
chr2	124694691	124694692	rs1214114	chr2_15	2	cbSP	1	nan	nan	nan	NaN	NaN	NaN	NaN	NaN
chr2	124695104	124695105	rs1214115	chr2_15	2	cbSP	1	nan	nan	nan	NaN	NaN	NaN	NaN	NaN
chr2	124695224	124695225	rs1214116	chr2_15	2	cbSP	1	nan	nan	nan	NaN	NaN	NaN	NaN	NaN
chr2	124697034	124697035	rs1214119	chr2_15	2	cbSP	1	nan	nan	nan	NaN	NaN	NaN	NaN	NaN
chr2	124697111	124697112	rs1214120	chr2_15	2	cbSP	1	nan	nan	nan	NaN	NaN	NaN	NaN	NaN
chr2	124697222	124697223	rs1214121	chr2_15	2	cbSP	1	nan	nan	nan	NaN	NaN	NaN	NaN	NaN
chr2	124698080	124698081	rs1214122	chr2_15	2	cbSP	1	nan	nan	nan	NaN	NaN	NaN	NaN	NaN
chr2	124698517	124698518	rs1214123	chr2_15	2	cbSP	1	nan	nan	nan	NaN	NaN	NaN	NaN	NaN
chr2	124698654	124698655	rs1214124	chr2_15	2	cbSP	1	nan	nan	nan	NaN	NaN	NaN	NaN	NaN
chr2	124699231	124699232	rs1214125	chr2_15	2	cbSP	1	nan	nan	nan	NaN	NaN	NaN	NaN	NaN
chr2	124699688	124699689	rs1214126	chr2_15	2	cbSP	1	nan	nan	nan	NaN	NaN	NaN	NaN	NaN
chr2	124699778	124699779	rs67690655	chr2_15	2	cbSP	1	nan	nan	nan	NaN	NaN	NaN	NaN	NaN
chr2	124700212	124700213	rs1214127	chr2_15	2	cbSP	1	nan	nan	nan	NaN	NaN	NaN	NaN	NaN
chr2	124700433	124700434	rs1214128	chr2_15	2	cbSP	1	nan	nan	nan	NaN	NaN	NaN	NaN	NaN
chr2	124700703	124700704	rs6727742	chr2_15	2	cbSP	1	nan	nan	nan	NaN	NaN	NaN	NaN	NaN
chr2	124700927	124700928	rs1214129	chr2_15	2	cbSP	1	nan	nan	nan	NaN	NaN	NaN	NaN	NaN
chr2	124701076	124701077	rs1516073	chr2_15	2	cbSP	1	nan	nan	nan	NaN	NaN	NaN	NaN	NaN
chr2	124701536	124701537	rs1214130	chr2_15	2	cbSP	1	nan	nan	nan	NaN	NaN	NaN	NaN	NaN
chr2	124701855	124701856	rs6760710	chr2_15	2	cbSP	1	nan	nan	nan	NaN	NaN	NaN	NaN	NaN
chr2	124702886	124702887	rs2176210	chr2_15	2	cbSP	1	nan	nan	nan	NaN	NaN	NaN	NaN	NaN
chr2	124704107	124704108	rs1214092	chr2_15	2	cbSP	1	nan	nan	nan	NaN	NaN	NaN	NaN	NaN
chr2	124704871	124704872	rs1214093	chr2_15	2	cbSP	1	nan	nan	nan	NaN	NaN	NaN	NaN	NaN
chr2	124705346	124705347	rs1214094	chr2_15	2	cbSP	1	nan	nan	nan	NaN	NaN	NaN	NaN	NaN
chr2	124705473	124705474	rs1214095	chr2_15	2	cbSP	1	nan	nan	nan	NaN	NaN	NaN	NaN	NaN
chr2	124705510	124705511	rs1214096	chr2_15	2	cbSP	1	nan	nan	nan	NaN	NaN	NaN	NaN	NaN
chr2	124706090	124706091	rs7577143	chr2_15	2	cbSP	1	nan	nan	nan	NaN	NaN	NaN	NaN	NaN
chr2	124706396	124706397	rs1214098	chr2_15	2	cbSP	1	nan	nan	nan	NaN	NaN	NaN	NaN	NaN
chr2	124708671	124708672	rs1214088	chr2_15	2	cbSP	1	nan	nan	nan	NaN	NaN	NaN	NaN	NaN
chr2	124708769	124708770	rs1214087	chr2_15	2	cbSP	1	nan	nan	nan	NaN	NaN	NaN	NaN	NaN
chr2	124709158	124709159	rs1214086	chr2_15	2	cbSP	1	nan	nan	nan	NaN	NaN	NaN	NaN	NaN
chr2	124709249	124709250	rs1214085	chr2_15	2	cbSP	1	nan	nan	nan	NaN	NaN	NaN	NaN	NaN
chr2	124710433	124710434	rs1214083	chr2_15	2	cbSP	1	nan	nan	nan	NaN	NaN	NaN	NaN	NaN
chr2	124710794	124710795	rs1214081	chr2_15	2	cbSP	1	nan	nan	nan	NaN	NaN	NaN	NaN	NaN
chr2	124711668	124711669	rs1214078	chr2_15	2	cbSP	1	nan	nan	nan	NaN	NaN	NaN	['open_chromatin_region', 'RegulatoryFeature']	NaN
chr2	124712854	124712855	rs7557077	chr2_15	2	cbSP	1	nan	nan	nan	NaN	NaN	NaN	NaN	NaN
chr2	124713357	124713358	rs575517894	chr2_15	2	cbSP	1	nan	nan	nan	NaN	NaN	NaN	NaN	NaN
chr2	124713448	124713449	rs373611059	chr2_15	2	cbSP	1	nan	nan	nan	NaN	NaN	NaN	NaN	NaN
chr2	124713472	124713473	rs367751243	chr2_15	2	cbSP	1	nan	nan	nan	NaN	NaN	NaN	NaN	NaN
chr2	124713496	124713497	rs374834434	chr2_15	2	cbSP	1	nan	nan	nan	NaN	NaN	NaN	NaN	NaN
chr2	124713544	124713545	rs111215068	chr2_15	2	cbSP	1	nan	nan	nan	NaN	NaN	NaN	NaN	NaN
chr2	124713787	124713788	rs1599954	chr2_15	2	cbSP	1	nan	nan	nan	NaN	NaN	NaN	NaN	NaN
chr2	124714416	124714417	rs7563776	chr2_15	2	cbSP	1	nan	nan	nan	NaN	NaN	NaN	NaN	NaN
chr2	124715787	124715788	rs17010669	chr2_15	2	cbSP	1	nan	nan	nan	NaN	NaN	NaN	['open_chromatin_region', 'RegulatoryFeature']	NaN
chr2	124716426	124716427	rs13014220	chr2_15	2	cbSP	1	nan	nan	nan	NaN	NaN	NaN	NaN	NaN
chr2	124717157	124717158	rs1214062	chr2_15	2	cbSP	1	nan	nan	nan	NaN	NaN	NaN	NaN	NaN
chr2	124717764	124717765	rs60249630	chr2_15	2	cbSP	1	nan	nan	nan	NaN	NaN	NaN	NaN	NaN
chr2	124718475	124718476	rs66568849	chr2_15	2	cbSP	1	nan	nan	nan	NaN	NaN	NaN	NaN	NaN
chr2	124719058	124719059	rs1214059	chr2_15	2	cbSP	1	nan	nan	nan	NaN	NaN	NaN	NaN	NaN
chr2	124722598	124722599	rs1234547	chr2_15	2	cbSP	1	nan	nan	nan	NaN	NaN	NaN	NaN	NaN
chr2	124723572	124723573	rs1214047	chr2_15	2	cbSP	1	nan	nan	nan	NaN	NaN	NaN	NaN	NaN
chr2	124723713	124723714	rs1214048	chr2_15	2	cbSP	1	nan	nan	nan	NaN	NaN	NaN	NaN	NaN
chr2	124724576	124724577	rs1214051	chr2_15	2	cbSP	1	nan	nan	nan	NaN	NaN	NaN	NaN	NaN
chr2	124726224	124726225	rs1214052	chr2_15	2	cbSP	1	nan	nan	nan	NaN	NaN	NaN	NaN	NaN
chr2	124726564	124726565	rs1214053	chr2_15	2	cbSP	1	nan	nan	nan	NaN	NaN	NaN	NaN	NaN
chr2	124727263	124727264	rs1214054	chr2_15	2	cbSP	1	nan	nan	nan	NaN	NaN	NaN	NaN	NaN
chr2	124727569	124727570	rs1214055	chr2_15	2	cbSP	1	nan	nan	nan	NaN	NaN	NaN	NaN	NaN
chr2	124728243	124728244	rs3109028	chr2_15	2	cbSP	1	nan	nan	nan	NaN	NaN	NaN	NaN	NaN
chr2	124728262	124728263	rs13011798	chr2_15	2	cbSP	1	nan	nan	nan	NaN	NaN	NaN	NaN	NaN
chr2	124729372	124729373	rs56990699	chr2_15	2	cbSP	1	nan	nan	nan	NaN	NaN	NaN	NaN	NaN
chr2	124729477	124729478	rs2674921	chr2_15	2	cbSP	1	nan	nan	nan	NaN	NaN	NaN	NaN	NaN
chr2	124729604	124729605	rs2674922	chr2_15	2	cbSP	1	nan	nan	nan	NaN	NaN	NaN	NaN	NaN
chr2	124730171	124730172	rs960009	chr2_15	2	cbSP	1	nan	nan	nan	NaN	NaN	NaN	NaN	NaN
chr2	124730998	124730999	rs6756614	chr2_15	2	cbSP	1	nan	nan	nan	NaN	NaN	NaN	NaN	NaN
chr2	168291020	168291021	rs534972535	chr2_17	2	ctSP	1	nan	nan	nan	NaN	NaN	NaN	NaN	NaN
chr2	168348851	168348852	rs556356192	chr2_17	2	ctSP	1	nan	nan	nan	NaN	NaN	NaN	NaN	NaN
chr2	168640753	168640754	rs7562394	chr2_17	2	ctSP	1	nan	nan	nan	NaN	NaN	NaN	['promoter_flanking_region', 'RegulatoryFeature']	NaN
chr2	168645201	168645202	rs1867825	chr2_17	2	ctSP	1	nan	nan	nan	NaN	NaN	NaN	NaN	NaN
chr2	168645283	168645284	rs75697425	chr2_17	2	ctSP	1	nan	nan	nan	NaN	NaN	NaN	NaN	NaN
chr2	168646641	168646642	rs79807659	chr2_17	2	ctSP	1	nan	nan	nan	NaN	NaN	NaN	NaN	NaN
chr2	168647180	168647181	rs60032596	chr2_17	2	ctSP	1	nan	nan	nan	NaN	NaN	NaN	NaN	NaN
chr2	168647608	168647609	rs80008990	chr2_17	2	ctSP	1	nan	nan	nan	NaN	NaN	NaN	NaN	NaN
chr2	168648230	168648231	rs11695825	chr2_17	2	ctSP	1	nan	nan	nan	NaN	NaN	NaN	NaN	NaN
chr2	168649087	168649088	rs541637042	chr2_17	2	ctSP	1	nan	nan	nan	NaN	NaN	NaN	NaN	NaN
chr2	168651674	168651675	rs6705218	chr2_17	2	ctSP	1	nan	nan	nan	NaN	NaN	NaN	NaN	NaN
chr2	168652202	168652203	rs1374279	chr2_17	2	ctSP	1	nan	nan	nan	NaN	NaN	NaN	NaN	NaN
chr2	168652707	168652708	rs59901332	chr2_17	2	ctSP	0	nan	nan	nan	NaN	NaN	NaN	NaN	NaN
chr2	168653320	168653321	rs75904417	chr2_17	2	ctSP	1	nan	nan	nan	NaN	NaN	NaN	NaN	NaN
chr2	168653424	168653425	rs1446502	chr2_17	2	ctSP	1	nan	nan	nan	NaN	NaN	NaN	NaN	NaN
chr2	168653554	168653555	rs10930284	chr2_17	2	ctSP	1	nan	nan	nan	NaN	NaN	NaN	NaN	NaN
chr2	168654101	168654102	rs10189936	chr2_17	2	ctSP	1	nan	nan	nan	NaN	NaN	NaN	NaN	NaN
chr2	168654129	168654130	rs10202340	chr2_17	2	ctSP	1	nan	nan	nan	NaN	NaN	NaN	NaN	NaN
chr2	168654131	168654132	rs10190098	chr2_17	2	ctSP	1	nan	nan	nan	NaN	NaN	NaN	NaN	NaN
chr2	168654145	168654146	rs7565118	chr2_17	2	ctSP	1	nan	nan	nan	NaN	NaN	NaN	NaN	NaN
chr2	168654416	168654417	rs13409891	chr2_17	2	ctSP	1	nan	nan	nan	NaN	NaN	NaN	NaN	NaN
chr2	168654449	168654450	rs10166416	chr2_17	2	ctSP	1	nan	nan	nan	NaN	NaN	NaN	NaN	NaN
chr2	168654513	168654514	rs144860645	chr2_17	2	ctSP	1	nan	nan	nan	NaN	NaN	NaN	NaN	NaN
chr2	168654666	168654667	rs7594948	chr2_17	2	ctSP	1	nan	nan	nan	NaN	NaN	NaN	NaN	NaN
chr2	168654737	168654738	rs7595155	chr2_17	2	ctSP	1	nan	nan	nan	NaN	NaN	NaN	NaN	NaN
chr2	168654855	168654856	rs7609155	chr2_17	2	ctSP	1	nan	nan	nan	NaN	NaN	NaN	NaN	NaN
chr2	168654998	168654999	rs7609396	chr2_17	2	ctSP	1	nan	nan	nan	NaN	NaN	NaN	NaN	NaN
chr2	168655421	168655422	rs16854217	chr2_17	2	ctSP	1	nan	nan	nan	NaN	NaN	NaN	NaN	NaN
chr2	168655591	168655592	rs10196226	chr2_17	2	ctSP	1	nan	nan	nan	NaN	NaN	NaN	NaN	NaN
chr2	168655742	168655743	rs11903408	chr2_17	2	ctSP	1	nan	nan	nan	NaN	NaN	NaN	NaN	NaN
chr2	168655813	168655814	rs10208688	chr2_17	2	ctSP	1	nan	nan	nan	NaN	NaN	NaN	NaN	NaN
chr2	168655847	168655848	rs10196281	chr2_17	2	ctSP	1	nan	nan	nan	NaN	NaN	NaN	NaN	NaN
chr2	168655934	168655935	rs10196543	chr2_17	2	ctSP	0	SIGNIF_tf0.5.LWK|SIGNIF_tf0.5_YRI	9.63592	147619	NaN	NaN	['ENSG00000172318.5', 'G/A', 2.62117e-11, 'Brain_Cerebellar_Hemisphere'];['ENSG00000172318.5', 'G/A', 3.63213e-08, 'Brain_Cerebellum']	NaN	NaN
chr2	168656713	168656714	rs67700417	chr2_17	2	ctSP	1	nan	nan	nan	NaN	NaN	NaN	NaN	NaN
chr2	168657057	168657058	rs10199894	chr2_17	2	ctSP	1	nan	nan	nan	NaN	NaN	NaN	NaN	NaN
chr2	168657265	168657266	rs7603248	chr2_17	2	ctSP	1	nan	nan	nan	NaN	NaN	NaN	['enhancer', 'RegulatoryFeature']	NaN
chr2	168657406	168657407	rs7576736	chr2_17	2	ctSP	1	nan	nan	nan	NaN	NaN	NaN	['enhancer', 'RegulatoryFeature']	NaN
chr2	168657504	168657505	rs150855732	chr2_17	2	ctSP	1	nan	nan	nan	NaN	NaN	NaN	NaN	NaN
chr2	168657883	168657884	rs10930285	chr2_17	2	ctSP	1	nan	nan	nan	NaN	NaN	NaN	NaN	NaN
chr2	168657885	168657886	rs10930286	chr2_17	2	ctSP	1	nan	nan	nan	NaN	NaN	NaN	NaN	NaN
chr2	168658474	168658475	rs4667975	chr2_17	2	ctSP	1	nan	nan	nan	NaN	NaN	NaN	['promoter_flanking_region', 'RegulatoryFeature']	NaN
chr2	168658669	168658670	rs4667976	chr2_17	2	ctSP	1	nan	nan	nan	NaN	NaN	NaN	['promoter_flanking_region', 'RegulatoryFeature']	NaN
chr2	168658781	168658782	rs13427223	chr2_17	2	ctSP	1	nan	nan	nan	NaN	NaN	NaN	['promoter_flanking_region', 'RegulatoryFeature']	NaN
chr2	168658867	168658868	rs78786223	chr2_17	2	ctSP	1	nan	nan	nan	NaN	NaN	NaN	NaN	NaN
chr2	168660700	168660701	rs13415184	chr2_17	2	ctSP	1	nan	nan	nan	NaN	NaN	NaN	NaN	NaN
chr2	168660909	168660910	rs148122763	chr2_17	2	ctSP	1	nan	nan	nan	NaN	NaN	NaN	NaN	NaN
chr2	168660946	168660947	rs9679531	chr2_17	2	ctSP	1	nan	nan	nan	NaN	NaN	NaN	NaN	NaN
chr2	168661020	168661021	rs9287888	chr2_17	2	ctSP	1	nan	nan	nan	NaN	NaN	NaN	NaN	NaN
chr2	168662087	168662088	rs10175233	chr2_17	2	ctSP	1	nan	nan	nan	NaN	NaN	NaN	NaN	NaN
chr2	168662907	168662908	rs4667979	chr2_17	2	ctSP	1	nan	nan	nan	NaN	NaN	NaN	NaN	NaN
chr2	168662994	168662995	rs4667980	chr2_17	2	ctSP	1	nan	nan	nan	NaN	NaN	NaN	NaN	NaN
chr2	168663013	168663014	rs4667981	chr2_17	2	ctSP	1	nan	nan	nan	NaN	NaN	NaN	NaN	NaN
chr2	168663105	168663106	rs146525503	chr2_17	2	ctSP	1	nan	nan	nan	NaN	NaN	NaN	NaN	NaN
chr2	168665907	168665908	rs113945254	chr2_17	2	ctSP	1	nan	nan	nan	NaN	NaN	NaN	NaN	NaN
chr2	168666594	168666595	rs142175360	chr2_17	2	ctSP	1	nan	nan	nan	NaN	NaN	NaN	NaN	NaN
chr2	168666669	168666670	rs112479918	chr2_17	2	ctSP	1	nan	nan	nan	NaN	NaN	NaN	NaN	NaN
chr2	168666911	168666912	rs190015839	chr2_17	2	ctSP	1	nan	nan	nan	NaN	NaN	NaN	NaN	NaN
chr2	168669383	168669384	rs76414298	chr2_17	2	ctSP	1	nan	nan	nan	NaN	NaN	NaN	NaN	NaN
chr2	168701023	168701024	rs150948015	chr2_17	2	ctSP	1	nan	nan	nan	NaN	NaN	NaN	NaN	NaN
chr2	168734768	168734769	rs575206517	chr2_17	2	ctSP	1	nan	nan	nan	NaN	NaN	NaN	NaN	NaN
chr2	168766086	168766087	rs73023229	chr2_17	2	ctSP	1	nan	nan	nan	NaN	NaN	NaN	NaN	NaN
chr2	168767502	168767503	rs73023239	chr2_17	2	ctSP	1	nan	nan	nan	NaN	NaN	NaN	NaN	NaN
chr2	168773517	168773518	rs73023247	chr2_17	2	ctSP	1	nan	nan	nan	NaN	NaN	NaN	NaN	NaN
chr2	168774011	168774012	rs113243745	chr2_17	2	ctSP	1	nan	nan	nan	NaN	NaN	NaN	NaN	NaN
chr2	168774210	168774211	rs73023250	chr2_17	2	ctSP	1	nan	nan	nan	NaN	NaN	NaN	NaN	NaN
chr2	168774586	168774587	rs112814375	chr2_17	2	ctSP	1	nan	nan	nan	NaN	NaN	NaN	NaN	NaN
chr2	168775514	168775515	rs73023253	chr2_17	2	ctSP	1	nan	nan	nan	NaN	NaN	NaN	NaN	NaN
chr2	168775970	168775971	rs79379880	chr2_17	2	ctSP	1	nan	nan	nan	NaN	NaN	NaN	NaN	NaN
chr2	168779345	168779346	rs57782537	chr2_17	2	ctSP	1	nan	nan	nan	NaN	NaN	NaN	NaN	NaN
chr2	168779353	168779354	rs58503738	chr2_17	2	ctSP	1	nan	nan	nan	NaN	NaN	NaN	NaN	NaN
chr2	168780085	168780086	rs186951170	chr2_17	2	ctSP	1	nan	nan	nan	NaN	NaN	NaN	NaN	NaN
chr2	168780087	168780088	rs141889844	chr2_17	2	ctSP	1	nan	nan	nan	NaN	NaN	NaN	NaN	NaN
chr2	168780328	168780329	rs73023263	chr2_17	2	ctSP	1	nan	nan	nan	NaN	NaN	NaN	NaN	NaN
chr2	168783683	168783684	rs57480114	chr2_17	2	ctSP	1	nan	nan	nan	NaN	NaN	NaN	NaN	NaN
chr2	168783866	168783867	rs58546245	chr2_17	2	ctSP	1	nan	nan	nan	NaN	NaN	NaN	NaN	NaN
chr2	168784778	168784779	rs73023274	chr2_17	2	ctSP	1	nan	nan	nan	NaN	NaN	NaN	NaN	NaN
chr2	168784903	168784904	rs6745200	chr2_17	2	ctSP	1	nan	nan	nan	NaN	NaN	NaN	NaN	NaN
chr2	168785114	168785115	rs6745424	chr2_17	2	ctSP	1	nan	nan	nan	NaN	NaN	NaN	NaN	NaN
chr2	168789009	168789010	rs73026903	chr2_17	2	ctSP	1	nan	nan	nan	NaN	NaN	NaN	NaN	NaN
chr2	168789680	168789681	rs73026904	chr2_17	2	ctSP	1	nan	nan	nan	NaN	NaN	NaN	NaN	NaN
chr2	168791314	168791315	rs189893119	chr2_17	2	ctSP	1	nan	nan	nan	NaN	NaN	NaN	NaN	NaN
chr2	168793319	168793320	rs73026912	chr2_17	2	ctSP	1	nan	nan	nan	NaN	NaN	NaN	NaN	NaN
chr2	168793775	168793776	rs73026918	chr2_17	2	ctSP	1	nan	nan	nan	NaN	NaN	NaN	NaN	NaN
chr2	168795388	168795389	rs73026922	chr2_17	2	ctSP	1	nan	nan	nan	NaN	NaN	NaN	NaN	NaN
chr2	168817026	168817027	rs73026945	chr2_17	2	ctSP	1	nan	nan	nan	NaN	NaN	NaN	NaN	NaN
chr2	168817249	168817250	rs73026946	chr2_17	2	ctSP	1	nan	nan	nan	NaN	NaN	NaN	NaN	NaN
chr2	168820833	168820834	rs73026952	chr2_17	2	ctSP	1	nan	nan	nan	NaN	NaN	NaN	NaN	NaN
chr2	168823250	168823251	rs73026954	chr2_17	2	ctSP	1	nan	nan	nan	NaN	NaN	NaN	NaN	NaN
chr2	168858751	168858752	rs76890651	chr2_17	2	ctSP	1	nan	nan	nan	NaN	NaN	NaN	NaN	NaN
chr2	168861622	168861623	rs9677475	chr2_17	2	ctSP	1	nan	nan	nan	NaN	NaN	NaN	NaN	NaN
chr2	168863230	168863231	rs6725853	chr2_17	2	ctSP	1	nan	nan	nan	NaN	NaN	NaN	NaN	NaN
chr2	168863653	168863654	rs6754641	chr2_17	2	ctSP	1	nan	nan	nan	NaN	NaN	NaN	NaN	NaN
chr2	168867799	168867800	rs9678614	chr2_17	2	ctSP	1	nan	nan	nan	NaN	NaN	NaN	NaN	NaN
chr2	168875232	168875233	rs7601157	chr2_17	2	ctSP	1	nan	nan	nan	NaN	NaN	NaN	NaN	NaN
chr2	168878349	168878350	rs7559303	chr2_17	2	ctSP	1	nan	nan	nan	NaN	NaN	NaN	NaN	NaN
chr2	168892687	168892688	rs6725077	chr2_17	2	ctSP	1	nan	nan	nan	NaN	NaN	NaN	NaN	NaN
chr2	168896818	168896819	rs57180672	chr2_17	2	ctSP	1	nan	nan	nan	NaN	NaN	NaN	NaN	NaN
chr2	168898373	168898374	rs73017377	chr2_17	2	ctSP	1	nan	nan	nan	NaN	NaN	NaN	NaN	NaN
chr2	168902673	168902674	rs6744026	chr2_17	2	ctSP	1	nan	nan	nan	NaN	NaN	NaN	NaN	NaN
chr2	168904878	168904879	rs57278510	chr2_17	2	ctSP	1	nan	nan	nan	NaN	NaN	NaN	NaN	NaN
chr2	168906849	168906850	rs6731649	chr2_17	2	ctSP	1	nan	nan	nan	NaN	NaN	NaN	NaN	NaN
chr2	168916724	168916725	rs73017384	chr2_17	2	ctSP	1	nan	nan	nan	NaN	NaN	NaN	NaN	NaN
chr2	168918788	168918789	rs73017389	chr2_17	2	ctSP	1	nan	nan	nan	NaN	NaN	NaN	NaN	NaN
chr2	168924438	168924439	rs7579908	chr2_17	2	ctSP	1	nan	nan	nan	NaN	NaN	NaN	NaN	NaN
chr2	168930405	168930406	rs553452083	chr2_17	2	ctSP	1	nan	nan	nan	NaN	NaN	NaN	NaN	NaN
chr2	168949413	168949414	rs116430213	chr2_17	2	ctSP	1	nan	nan	nan	NaN	NaN	NaN	NaN	NaN
chr2	168949702	168949703	rs115802514	chr2_17	2	ctSP	1	nan	nan	nan	NaN	NaN	NaN	NaN	NaN
chr2	168952496	168952497	rs115687912	chr2_17	2	ctSP	1	nan	nan	nan	NaN	NaN	NaN	NaN	NaN
chr2	168963510	168963511	rs6724666	chr2_17	2	ctSP	1	nan	nan	nan	NaN	NaN	NaN	NaN	NaN
chr2	168966935	168966936	rs4667559	chr2_17	2	ctSP	1	nan	nan	nan	NaN	NaN	NaN	NaN	NaN
chr2	168968139	168968140	rs142592634	chr2_17	2	ctSP	1	nan	nan	nan	NaN	NaN	NaN	NaN	NaN
chr2	168969327	168969328	rs73019430	chr2_17	2	ctSP	1	nan	nan	nan	NaN	NaN	NaN	NaN	NaN
chr2	168979332	168979333	rs75024353	chr2_17	2	ctSP	1	nan	nan	nan	NaN	NaN	NaN	NaN	NaN
chr2	168979722	168979723	rs142719469	chr2_17	2	ctSP	1	nan	nan	nan	NaN	NaN	NaN	NaN	NaN
chr2	168982096	168982097	rs73019437	chr2_17	2	ctSP	1	nan	nan	nan	NaN	NaN	NaN	NaN	NaN
chr2	168984554	168984555	rs10209657	chr2_17	2	ctSP	1	nan	nan	nan	NaN	NaN	NaN	NaN	NaN
chr2	168989697	168989698	rs59711987	chr2_17	2	ctSP	1	nan	nan	nan	NaN	NaN	NaN	NaN	NaN
chr2	168990331	168990332	rs58303458	chr2_17	2	ctSP	1	nan	nan	nan	NaN	NaN	NaN	NaN	NaN
chr2	168992474	168992475	rs5008805	chr2_17	2	ctSP	1	nan	nan	nan	NaN	NaN	NaN	NaN	NaN
chr2	169000529	169000530	rs75932342	chr2_17	2	ctSP	1	nan	nan	nan	NaN	NaN	NaN	NaN	NaN
chr2	169023253	169023254	rs6433034	chr2_17	2	ctSP	1	nan	nan	nan	NaN	NaN	NaN	NaN	NaN
chr2	169041535	169041536	rs73971383	chr2_17	2	ctSP	1	nan	nan	nan	NaN	NaN	NaN	NaN	NaN
chr2	169043829	169043830	rs112003628	chr2_17	2	ctSP	1	nan	nan	nan	NaN	NaN	NaN	NaN	NaN
chr2	169044193	169044194	rs181848129	chr2_17	2	ctSP	1	nan	nan	nan	NaN	NaN	NaN	NaN	NaN
chr2	169044932	169044933	rs73031018	chr2_17	2	ctSP	1	nan	nan	nan	NaN	NaN	NaN	NaN	NaN
chr2	169045327	169045328	rs73031020	chr2_17	2	ctSP	1	nan	nan	nan	NaN	NaN	NaN	NaN	NaN
chr2	169046100	169046101	rs183347587	chr2_17	2	ctSP	1	nan	nan	nan	NaN	NaN	NaN	NaN	NaN
chr2	169046101	169046102	rs188902200	chr2_17	2	ctSP	1	nan	nan	nan	NaN	NaN	NaN	NaN	NaN
chr2	169048683	169048684	rs73031025	chr2_17	2	ctSP	1	nan	nan	nan	NaN	NaN	NaN	NaN	NaN
chr2	169050410	169050411	rs142897582	chr2_17	2	ctSP	1	nan	nan	nan	NaN	NaN	NaN	NaN	NaN
chr2	169057229	169057230	rs552704197	chr2_17	2	ctSP	1	nan	nan	nan	NaN	NaN	NaN	NaN	NaN
chr2	169068649	169068650	rs6743667	chr2_17	2	ctSP	1	nan	nan	nan	NaN	NaN	NaN	NaN	NaN
chr2	169069127	169069128	rs73031041	chr2_17	2	ctSP	1	nan	nan	nan	NaN	NaN	NaN	NaN	NaN
chr2	169070768	169070769	rs374259517	chr2_17	2	ctSP	1	nan	nan	nan	NaN	NaN	NaN	NaN	NaN
chr2	169071119	169071120	rs2063964	chr2_17	2	ctSP	1	nan	nan	nan	NaN	NaN	NaN	NaN	NaN
chr2	169071566	169071567	rs75869499	chr2_17	2	ctSP	1	nan	nan	nan	NaN	NaN	NaN	NaN	NaN
chr2	169083298	169083299	rs2030163	chr2_17	2	ctSP	1	nan	nan	nan	NaN	NaN	NaN	NaN	NaN
chr2	169086970	169086971	rs116593591	chr2_17	2	ctSP	1	nan	nan	nan	NaN	NaN	NaN	NaN	NaN
chr2	169097530	169097531	rs146884139	chr2_17	2	ctSP	1	nan	nan	nan	NaN	NaN	NaN	NaN	NaN
chr2	169121614	169121615	rs140168208	chr2_17	2	ctSP	1	nan	nan	nan	NaN	NaN	NaN	NaN	NaN
chr2	169122946	169122947	rs141774443	chr2_17	2	ctSP	1	nan	nan	nan	NaN	NaN	NaN	NaN	NaN
chr2	169143823	169143824	rs146635542	chr2_17	2	ctSP	1	nan	nan	nan	NaN	NaN	NaN	NaN	NaN
chr2	169145901	169145902	rs78537852	chr2_17	2	ctSP	1	nan	nan	nan	NaN	NaN	NaN	NaN	NaN
chr2	199498172	199498173	rs10497818	chr2_18	2	cbSP	1	nan	nan	nan	NaN	NaN	NaN	NaN	['Age when periods started (menarche)', '2714', 1.15076e-11];['Qualifications: College or University degree', '6138_1', 8.77811e-09];['Qualifications: None of the above', '6138_100', 1.87169e-08];['Time spend outdoors in summer', '1050', 1.26396e-08]
chr2	199498920	199498921	rs1809194	chr2_18	2	cbSP	1	nan	nan	nan	NaN	NaN	NaN	NaN	['Age when periods started (menarche)', '2714', 9.04818e-12];['Qualifications: College or University degree', '6138_1', 7.771259999999999e-09];['Qualifications: None of the above', '6138_100', 2.95361e-08];['Time spend outdoors in summer', '1050', 1.15925e-08]
chr2	199499355	199499356	rs11687833	chr2_18	2	cbSP	1	nan	nan	nan	['Experiencing mood swings', 2e-08]	NaN	NaN	NaN	['Age when periods started (menarche)', '2714', 2.14804e-10];['Qualifications: College or University degree', '6138_1', 2.51701e-08];['Number of days/week walked 10+ minutes', '864', 4.04188e-08]
chr2	199499442	199499443	rs9941524	chr2_18	2	cbSP	1	nan	nan	nan	NaN	NaN	NaN	NaN	['Age when periods started (menarche)', '2714', 1.44211e-11];['Qualifications: College or University degree', '6138_1', 1.10046e-08];['Qualifications: None of the above', '6138_100', 3.79991e-08];['Time spend outdoors in summer', '1050', 1.44238e-08]
chr2	199499999	199500000	rs897399	chr2_18	2	cbSP	1	nan	nan	nan	NaN	NaN	NaN	NaN	['Age when periods started (menarche)', '2714', 1.57799e-11];['Qualifications: College or University degree', '6138_1', 1.22624e-08];['Qualifications: None of the above', '6138_100', 4.43413e-08];['Time spend outdoors in summer', '1050', 1.52432e-08]
chr2	199504422	199504423	rs7587930	chr2_18	2	cbSP	1	nan	nan	nan	NaN	NaN	NaN	NaN	['Age when periods started (menarche)', '2714', 1.7109e-10];['Qualifications: College or University degree', '6138_1', 1.15128e-08];['Qualifications: None of the above', '6138_100', 1.23627e-08];['Time spend outdoors in summer', '1050', 1.11281e-09]
chr2	199504764	199504765	rs992005	chr2_18	2	cbSP	1	nan	nan	nan	['Cognitive ability (MTAG)', 1e-08];['Cognitive ability (MTAG)', 1e-08]	NaN	NaN	NaN	['Age when periods started (menarche)', '2714', 1.41103e-11];['Qualifications: College or University degree', '6138_1', 9.03501e-09];['Qualifications: None of the above', '6138_100', 3.68895e-08];['Time spend outdoors in summer', '1050', 1.5268299999999998e-08]
chr2	199506555	199506556	rs7569314	chr2_18	2	cbSP	1	nan	nan	nan	NaN	NaN	NaN	NaN	['Age when periods started (menarche)', '2714', 4.84921e-12];['Qualifications: College or University degree', '6138_1', 1.82065e-08];['Time spend outdoors in summer', '1050', 4.0233099999999986e-08]
chr2	199507940	199507941	rs7602269	chr2_18	2	cbSP	1	nan	nan	nan	NaN	NaN	NaN	NaN	['Age when periods started (menarche)', '2714', 1.29822e-10];['Qualifications: College or University degree', '6138_1', 6.319409999999999e-09];['Qualifications: None of the above', '6138_100', 1.63456e-08];['Time spend outdoors in summer', '1050', 2.40486e-09]
chr2	199513554	199513555	rs7601848	chr2_18	2	cbSP	1	nan	nan	nan	NaN	NaN	NaN	NaN	['Age when periods started (menarche)', '2714', 4.2666599999999995e-12];['Qualifications: College or University degree', '6138_1', 1.76584e-08];['Time spend outdoors in summer', '1050', 2.00433e-08]
chr2	199514274	199514275	rs12693854	chr2_18	2	cbSP	1	nan	nan	nan	['Intelligence (MTAG)', 8e-10]	NaN	NaN	NaN	['Age when periods started (menarche)', '2714', 5.70373e-12];['Qualifications: College or University degree', '6138_1', 1.83889e-08];['Time spend outdoors in summer', '1050', 1.90486e-08]
chr2	199514756	199514757	rs10931822	chr2_18	2	cbSP	1	nan	nan	nan	NaN	NaN	NaN	NaN	['Age when periods started (menarche)', '2714', 9.76797e-12];['Qualifications: College or University degree', '6138_1', 2.14189e-08];['Qualifications: None of the above', '6138_100', 3.64319e-08];['Time spend outdoors in summer', '1050', 1.2018e-08]
chr2	199516058	199516059	rs1455344	chr2_18	2	cbSP	1	nan	nan	nan	['Intelligence', 5e-09]	NaN	NaN	NaN	['Age when periods started (menarche)', '2714', 1.42421e-11];['Qualifications: College or University degree', '6138_1', 2.04838e-08];['Time spend outdoors in summer', '1050', 1.92653e-08]
chr2	199518158	199518159	rs13393754	chr2_18	2	cbSP	1	nan	nan	nan	['Sun-seeking behavior', 4e-08]	NaN	NaN	NaN	['Age when periods started (menarche)', '2714', 8.81386e-11];['Qualifications: College or University degree', '6138_1', 1.18055e-08];['Qualifications: None of the above', '6138_100', 1.7506299999999998e-08];['Time spend outdoors in summer', '1050', 1.58078e-09]
chr2	199519690	199519691	rs1455343	chr2_18	2	cbSP	1	nan	nan	nan	['Mental health study participation (provided email address)', 2e-08]	NaN	NaN	NaN	['Age when periods started (menarche)', '2714', 1.36613e-11];['Qualifications: College or University degree', '6138_1', 2.9321200000000006e-08];['Number of days/week walked 10+ minutes', '864', 1.59875e-09];['Time spend outdoors in summer', '1050', 1.3896600000000003e-08]
chr2	199520403	199520404	rs7562655	chr2_18	2	cbSP	1	nan	nan	nan	NaN	NaN	NaN	NaN	['Age when periods started (menarche)', '2714', 5.7430700000000005e-09];['Qualifications: College or University degree', '6138_1', 5.1303e-09];['Qualifications: None of the above', '6138_100', 2.57928e-08];['Time spend outdoors in summer', '1050', 2.4522e-09]
chr2	199520604	199520605	rs7601948	chr2_18	2	cbSP	1	nan	nan	nan	NaN	NaN	NaN	NaN	['Age when periods started (menarche)', '2714', 1.13925e-10];['Qualifications: College or University degree', '6138_1', 7.17762e-09];['Qualifications: None of the above', '6138_100', 1.1905e-08];['Time spend outdoors in summer', '1050', 1.4211700000000002e-09]
chr2	199521867	199521868	rs1455342	chr2_18	2	cbSP	1	nan	nan	nan	NaN	NaN	NaN	NaN	['Age when periods started (menarche)', '2714', 6.7579999999999985e-12];['Qualifications: College or University degree', '6138_1', 3.10851e-08];['Time spend outdoors in summer', '1050', 2.89816e-08]
chr2	199522841	199522842	rs7592562	chr2_18	2	cbSP	1	nan	nan	nan	NaN	NaN	NaN	NaN	['Age when periods started (menarche)', '2714', 8.522239999999999e-12];['Qualifications: College or University degree', '6138_1', 2.69322e-08];['Time spend outdoors in summer', '1050', 2.88617e-08]
chr2	199522857	199522858	rs9973442	chr2_18	2	cbSP	1	nan	nan	nan	NaN	NaN	NaN	NaN	['Age when periods started (menarche)', '2714', 3.04548e-12];['Qualifications: College or University degree', '6138_1', 2.07713e-08];['Time spend outdoors in summer', '1050', 4.56361e-08]
chr2	199523121	199523122	rs17229285	chr2_18	2	cbSP	1	nan	nan	nan	['Ulcerative colitis', 2e-13];['Ulcerative colitis', 2e-13];['Ulcerative colitis', 3e-14];['Ulcerative colitis', 3e-14];['Smoking initiation (ever regular vs never regular) (MTAG)', 2.9999999999999997e-12];['Smoking initiation (ever regular vs never regular)', 1e-09];['Smoking initiation (ever regular vs never regular)', 1e-09]	NaN	NaN	NaN	['Age when periods started (menarche)', '2714', 7.1992500000000016e-09];['Qualifications: College or University degree', '6138_1', 6.97483e-09];['Qualifications: None of the above', '6138_100', 9.740000000000002e-09];['Average total household income before tax', '738', 1.67257e-08];['Time spend outdoors in summer', '1050', 4.79087e-08]
chr2	199529605	199529606	rs17229432	chr2_18	2	cbSP	1	nan	nan	nan	NaN	NaN	NaN	NaN	['Age when periods started (menarche)', '2714', 4.62368e-12];['Qualifications: College or University degree', '6138_1', 2.36406e-08];['Time spend outdoors in summer', '1050', 2.37717e-08]
chr2	199530323	199530324	rs7566330	chr2_18	2	cbSP	1	nan	nan	nan	NaN	NaN	NaN	NaN	['Age when periods started (menarche)', '2714', 5.9807199999999996e-12];['Qualifications: College or University degree', '6138_1', 1.98705e-08];['Time spend outdoors in summer', '1050', 2.34176e-08]
chr2	199531598	199531599	rs79154702	chr2_18	2	cbSP	1	nan	nan	nan	NaN	NaN	NaN	NaN	['Age when periods started (menarche)', '2714', 1.58733e-11];['Qualifications: College or University degree', '6138_1', 1.85512e-08];['Qualifications: None of the above', '6138_100', 3.2772000000000004e-08];['Time spend outdoors in summer', '1050', 2.04279e-08]
chr2	199532319	199532320	rs35645546	chr2_18	2	cbSP	1	nan	nan	nan	NaN	NaN	NaN	NaN	['Age when periods started (menarche)', '2714', 1.47935e-11];['Qualifications: College or University degree', '6138_1', 3.01259e-08];['Qualifications: None of the above', '6138_100', 4.29107e-08];['Time spend outdoors in summer', '1050', 2.58592e-08]
chr2	199533640	199533641	rs2343636	chr2_18	2	cbSP	1	nan	nan	nan	NaN	NaN	NaN	NaN	['Age when periods started (menarche)', '2714', 9.05943e-11];['Qualifications: College or University degree', '6138_1', 5.13984e-09];['Qualifications: None of the above', '6138_100', 9.24694e-09];['Time spend outdoors in summer', '1050', 3.15721e-09]
chr2	199533653	199533654	rs4266009	chr2_18	2	cbSP	1	nan	nan	nan	NaN	NaN	NaN	NaN	['Age when periods started (menarche)', '2714', 1.4749500000000002e-10];['Qualifications: College or University degree', '6138_1', 8.55583e-09];['Qualifications: None of the above', '6138_100', 9.72121e-09];['Time spend outdoors in summer', '1050', 3.36638e-09]
chr2	199534173	199534174	rs34479423	chr2_18	2	cbSP	1	nan	nan	nan	NaN	NaN	NaN	NaN	['Age when periods started (menarche)', '2714', 1.48588e-10];['Qualifications: College or University degree', '6138_1', 7.29923e-09];['Qualifications: None of the above', '6138_100', 9.51294e-09];['Time spend outdoors in summer', '1050', 3.23446e-09]
chr2	199534280	199534281	rs12997439	chr2_18	2	cbSP	1	nan	nan	nan	NaN	NaN	NaN	NaN	['Age when periods started (menarche)', '2714', 1.5603e-10];['Qualifications: College or University degree', '6138_1', 7.93798e-09];['Qualifications: None of the above', '6138_100', 9.83517e-09];['Time spend outdoors in summer', '1050', 3.05406e-09]
chr2	199534417	199534418	rs13024258	chr2_18	2	cbSP	1	nan	nan	nan	NaN	NaN	NaN	NaN	['Age when periods started (menarche)', '2714', 7.99166e-11];['Qualifications: College or University degree', '6138_1', 9.92481e-09];['Qualifications: None of the above', '6138_100', 1.32149e-08];['Time spend outdoors in summer', '1050', 8.57332e-09]
chr2	199534693	199534694	rs71422701	chr2_18	2	cbSP	1	nan	nan	nan	NaN	NaN	NaN	NaN	['Age when periods started (menarche)', '2714', 9.04904e-11];['Qualifications: College or University degree', '6138_1', 7.78186e-09];['Qualifications: None of the above', '6138_100', 1.46837e-08];['Time spend outdoors in summer', '1050', 8.14678e-09]
chr2	199534949	199534950	rs76315705	chr2_18	2	cbSP	1	nan	nan	nan	NaN	NaN	NaN	NaN	['Age when periods started (menarche)', '2714', 9.68702e-11];['Qualifications: College or University degree', '6138_1', 6.2161e-09];['Qualifications: None of the above', '6138_100', 8.80117e-09];['Time spend outdoors in summer', '1050', 3.56645e-09]
chr2	199535274	199535275	rs10196804	chr2_18	2	cbSP	1	nan	nan	nan	NaN	NaN	NaN	NaN	['Age when periods started (menarche)', '2714', 9.268399999999999e-11];['Qualifications: College or University degree', '6138_1', 1.41002e-08];['Qualifications: None of the above', '6138_100', 1.13016e-08];['Time spend outdoors in summer', '1050', 4.786140000000001e-09]
chr2	199536339	199536340	rs7568972	chr2_18	2	cbSP	1	nan	nan	nan	NaN	NaN	NaN	NaN	['Age when periods started (menarche)', '2714', 1.21318e-11];['Qualifications: College or University degree', '6138_1', 4.17721e-08];['Qualifications: None of the above', '6138_100', 4.64295e-08]
chr2	199536601	199536602	rs11691766	chr2_18	2	cbSP	1	nan	nan	nan	NaN	NaN	NaN	NaN	['Age when periods started (menarche)', '2714', 6.77927e-12];['Qualifications: College or University degree', '6138_1', 2.73142e-08];['Qualifications: None of the above', '6138_100', 4.15527e-08];['Time spend outdoors in summer', '1050', 4.16148e-08]
chr2	199537085	199537086	rs10203265	chr2_18	2	cbSP	1	nan	nan	nan	NaN	NaN	NaN	NaN	['Age when periods started (menarche)', '2714', 6.1391400000000004e-12];['Qualifications: College or University degree', '6138_1', 2.62814e-08];['Qualifications: None of the above', '6138_100', 4.54467e-08];['Time spend outdoors in summer', '1050', 3.4720800000000006e-08]
chr2	199537927	199537928	rs12693855	chr2_18	2	cbSP	1	nan	nan	nan	NaN	NaN	NaN	NaN	['Age when periods started (menarche)', '2714', 8.70904e-11];['Qualifications: College or University degree', '6138_1', 1.77851e-08];['Qualifications: None of the above', '6138_100', 2.28705e-08];['Time spend outdoors in summer', '1050', 1.00759e-08]
chr2	199537980	199537981	rs12693856	chr2_18	2	cbSP	1	nan	nan	nan	NaN	NaN	NaN	NaN	['Age when periods started (menarche)', '2714', 5.86161e-11];['Qualifications: College or University degree', '6138_1', 1.06621e-08];['Qualifications: None of the above', '6138_100', 2.58471e-08];['Time spend outdoors in summer', '1050', 1.06676e-08]
chr2	199538612	199538613	rs10174785	chr2_18	2	cbSP	1	nan	nan	nan	NaN	NaN	NaN	NaN	['Age when periods started (menarche)', '2714', 7.78658e-11];['Qualifications: College or University degree', '6138_1', 1.54382e-08];['Qualifications: None of the above', '6138_100', 1.49356e-08];['Time spend outdoors in summer', '1050', 5.929989999999999e-09]
chr2	199538709	199538710	rs13031573	chr2_18	2	cbSP	1	nan	nan	nan	NaN	NaN	NaN	NaN	['Age when periods started (menarche)', '2714', 7.31857e-11];['Qualifications: College or University degree', '6138_1', 1.65956e-08];['Qualifications: None of the above', '6138_100', 1.62256e-08];['Time spend outdoors in summer', '1050', 6.14035e-09]
chr2	199539084	199539085	rs10210021	chr2_18	2	cbSP	1	nan	nan	nan	NaN	NaN	NaN	NaN	['Age when periods started (menarche)', '2714', 5.68095e-11];['Qualifications: College or University degree', '6138_1', 9.00772e-09];['Qualifications: None of the above', '6138_100', 1.4748e-08];['Time spend outdoors in summer', '1050', 3.38829e-09]
chr2	199539100	199539101	rs10175313	chr2_18	2	cbSP	1	nan	nan	nan	NaN	NaN	NaN	NaN	['Age when periods started (menarche)', '2714', 5.24925e-11];['Qualifications: College or University degree', '6138_1', 1.93088e-08];['Qualifications: None of the above', '6138_100', 2.24687e-08];['Time spend outdoors in summer', '1050', 6.95195e-09]
chr2	199539454	199539455	rs10186646	chr2_18	2	cbSP	1	nan	nan	nan	NaN	NaN	NaN	NaN	['Age when periods started (menarche)', '2714', 5.66487e-11];['Qualifications: College or University degree', '6138_1', 6.237470000000001e-09];['Qualifications: None of the above', '6138_100', 9.281719999999998e-09];['Time spend outdoors in summer', '1050', 6.00709e-09]
chr2	199540531	199540532	rs1350014	chr2_18	2	cbSP	1	nan	nan	nan	NaN	NaN	NaN	NaN	['Age when periods started (menarche)', '2714', 6.17468e-11];['Qualifications: College or University degree', '6138_1', 6.03169e-09];['Qualifications: None of the above', '6138_100', 9.11504e-09];['Time spend outdoors in summer', '1050', 4.4520900000000005e-09]
chr2	199540716	199540717	rs1350013	chr2_18	2	cbSP	1	nan	nan	nan	NaN	NaN	NaN	NaN	['Age when periods started (menarche)', '2714', 1.29694e-10];['Qualifications: College or University degree', '6138_1', 8.39873e-09];['Qualifications: None of the above', '6138_100', 8.657940000000001e-09];['Time spend outdoors in summer', '1050', 4.69358e-09]
chr2	199541014	199541015	rs6711590	chr2_18	2	cbSP	1	nan	nan	nan	NaN	NaN	NaN	NaN	['Age when periods started (menarche)', '2714', 1.12957e-10];['Qualifications: College or University degree', '6138_1', 9.511e-09];['Qualifications: None of the above', '6138_100', 9.19799e-09];['Time spend outdoors in summer', '1050', 4.41378e-09]
chr2	199541174	199541175	rs6725176	chr2_18	2	cbSP	1	nan	nan	nan	NaN	NaN	NaN	NaN	['Age when periods started (menarche)', '2714', 1.12142e-10];['Qualifications: College or University degree', '6138_1', 9.000049999999999e-09];['Qualifications: None of the above', '6138_100', 8.587530000000001e-09];['Time spend outdoors in summer', '1050', 4.58386e-09]
chr2	199541683	199541684	rs13396912	chr2_18	2	cbSP	1	nan	nan	nan	NaN	NaN	NaN	NaN	['Age when periods started (menarche)', '2714', 7.5751e-11];['Qualifications: College or University degree', '6138_1', 1.0945e-08];['Qualifications: None of the above', '6138_100', 7.956630000000001e-09];['Time spend outdoors in summer', '1050', 4.44582e-09]
chr2	199541882	199541883	rs10201987	chr2_18	2	cbSP	1	nan	nan	nan	NaN	NaN	NaN	NaN	['Age when periods started (menarche)', '2714', 1.46476e-11];['Qualifications: College or University degree', '6138_1', 4.15047e-08];['Qualifications: None of the above', '6138_100', 3.53007e-08];['Time spend outdoors in summer', '1050', 4.47201e-08]
chr2	199542311	199542312	rs12693857	chr2_18	2	cbSP	1	nan	nan	nan	NaN	NaN	NaN	NaN	['Age when periods started (menarche)', '2714', 1.57632e-11];['Qualifications: College or University degree', '6138_1', 3.31417e-08];['Qualifications: None of the above', '6138_100', 3.05942e-08];['Time spend outdoors in summer', '1050', 3.8324e-08]
chr2	199542356	199542357	rs13385754	chr2_18	2	cbSP	1	nan	nan	nan	NaN	NaN	NaN	NaN	['Age when periods started (menarche)', '2714', 1.69978e-11];['Qualifications: College or University degree', '6138_1', 3.09005e-08];['Qualifications: None of the above', '6138_100', 3.14549e-08];['Time spend outdoors in summer', '1050', 3.43896e-08]
chr2	199542427	199542428	rs13423255	chr2_18	2	cbSP	1	nan	nan	nan	NaN	NaN	NaN	NaN	['Age when periods started (menarche)', '2714', 1.7573e-11];['Qualifications: College or University degree', '6138_1', 3.08781e-08];['Qualifications: None of the above', '6138_100', 2.98811e-08];['Time spend outdoors in summer', '1050', 3.60537e-08]
chr2	199542505	199542506	rs12693858	chr2_18	2	cbSP	1	nan	nan	nan	NaN	['Number of days/week walked 10+ minutes', '864-0.0', 5.62e-10]	NaN	NaN	['Age when periods started (menarche)', '2714', 3.80763e-11];['Qualifications: College or University degree', '6138_1', 3.14599e-08];['Qualifications: None of the above', '6138_100', 2.58373e-08]
chr2	199542618	199542619	rs34309101	chr2_18	2	cbSP	1	nan	nan	nan	NaN	NaN	NaN	NaN	['Age when periods started (menarche)', '2714', 2.51146e-11];['Qualifications: College or University degree', '6138_1', 2.7068e-08];['Qualifications: None of the above', '6138_100', 2.41692e-08];['Time spend outdoors in summer', '1050', 4.31047e-08]
chr2	199542717	199542718	rs1455335	chr2_18	2	cbSP	1	nan	nan	nan	['Smoking status', 5e-08]	NaN	NaN	NaN	['Age when periods started (menarche)', '2714', 1.41282e-11];['Qualifications: None of the above', '6138_100', 1.05133e-08];['Number of days/week walked 10+ minutes', '864', 9.494040000000002e-09];['Time spend outdoors in summer', '1050', 1.83668e-08]
chr2	199542836	199542837	rs1455334	chr2_18	2	cbSP	1	nan	nan	nan	NaN	NaN	NaN	NaN	['Age when periods started (menarche)', '2714', 1.2630999999999998e-11];['Qualifications: None of the above', '6138_100', 1.13263e-08];['Number of days/week walked 10+ minutes', '864', 8.91218e-09];['Time spend outdoors in summer', '1050', 2.43183e-08]
chr2	199543058	199543059	rs12693859	chr2_18	2	cbSP	1	nan	nan	nan	NaN	NaN	NaN	NaN	['Age when periods started (menarche)', '2714', 1.6513e-11];['Number of days/week walked 10+ minutes', '864', 8.98202e-09];['Qualifications: None of the above', '6138_100', 7.75363e-09];['Time spend outdoors in summer', '1050', 2.5598400000000004e-08]
chr2	199543379	199543380	rs13426764	chr2_18	2	cbSP	0	SIGNIF_tf0.5_TSI	5.5191	130738	NaN	NaN	NaN	NaN	['Age when periods started (menarche)', '2714', 1.27221e-11];['Qualifications: None of the above', '6138_100', 9.73909e-09];['Time spend outdoors in summer', '1050', 2.53082e-08];['Number of days/week walked 10+ minutes', '864', 8.74001e-09]
chr2	199544090	199544091	rs11694806	chr2_18	2	cbSP	0	SIGNIF_tf0.5_TSI	0.90734	115630	NaN	NaN	NaN	NaN	['Age when periods started (menarche)', '2714', 1.73917e-11];['Qualifications: College or University degree', '6138_1', 2.71427e-08];['Time spend outdoors in summer', '1050', 4.19323e-08];['Qualifications: None of the above', '6138_100', 1.99019e-08]
chr2	199544555	199544556	rs2343637	chr2_18	2	cbSP	1	nan	nan	nan	NaN	NaN	NaN	NaN	['Age when periods started (menarche)', '2714', 1.0288000000000001e-11];['Qualifications: None of the above', '6138_100', 1.6460900000000002e-08]
chr2	199545017	199545018	rs12693860	chr2_18	2	cbSP	1	nan	nan	nan	NaN	NaN	NaN	NaN	['Age when periods started (menarche)', '2714', 5.86449e-11];['Qualifications: College or University degree', '6138_1', 2.31065e-08];['Time spend outdoors in summer', '1050', 3.5091999999999994e-09];['Number of days/week walked 10+ minutes', '864', 2.42222e-08];['Qualifications: None of the above', '6138_100', 2.82138e-09]
chr2	199545314	199545315	rs6741429	chr2_18	2	cbSP	1	nan	nan	nan	NaN	NaN	NaN	NaN	['Age when periods started (menarche)', '2714', 1.62684e-11];['Qualifications: College or University degree', '6138_1', 3.96788e-08];['Time spend outdoors in summer', '1050', 9.92001e-09];['Number of days/week walked 10+ minutes', '864', 1.20098e-08];['Qualifications: None of the above', '6138_100', 5.116079999999999e-09]
chr2	199545370	199545371	rs6741542	chr2_18	2	cbSP	1	nan	nan	nan	NaN	NaN	NaN	NaN	['Age when periods started (menarche)', '2714', 1.16859e-10];['Time spend outdoors in summer', '1050', 1.7593399999999996e-09];['Qualifications: College or University degree', '6138_1', 1.78463e-08];['Number of days/week walked 10+ minutes', '864', 3.02956e-08];['Qualifications: None of the above', '6138_100', 3.36715e-09]
chr2	199549308	199549309	rs2007176	chr2_18	2	cbSP	1	nan	nan	nan	NaN	NaN	NaN	NaN	['Age when periods started (menarche)', '2714', 2.08267e-10];['Time spend outdoors in summer', '1050', 5.06998e-09];['Qualifications: College or University degree', '6138_1', 2.17372e-08];['Qualifications: None of the above', '6138_100', 1.48858e-08]
chr2	199551213	199551214	rs7420621	chr2_18	2	cbSP	1	nan	nan	nan	NaN	NaN	NaN	NaN	['Age when periods started (menarche)', '2714', 1.53505e-10];['Time spend outdoors in summer', '1050', 7.16303e-09];['Qualifications: College or University degree', '6138_1', 1.98526e-08];['Qualifications: None of the above', '6138_100', 9.86331e-09]
chr2	199552192	199552193	rs113756952	chr2_18	2	cbSP	1	nan	nan	nan	NaN	NaN	NaN	NaN	['Age when periods started (menarche)', '2714', 9.75731e-09];['Qualifications: College or University degree', '6138_1', 6.623479999999999e-09];['Average total household income before tax', '738', 2.63605e-08];['Qualifications: None of the above', '6138_100', 2.7218200000000004e-09]
chr2	199552560	199552561	rs13000380	chr2_18	2	cbSP	1	nan	nan	nan	NaN	NaN	NaN	NaN	['Age when periods started (menarche)', '2714', 4.80683e-11];['Time spend outdoors in summer', '1050', 1.0083e-08];['Qualifications: College or University degree', '6138_1', 3.22369e-09];['Qualifications: None of the above', '6138_100', 1.659e-08]
chr2	199553431	199553432	rs34532566	chr2_18	2	cbSP	1	nan	nan	nan	NaN	NaN	NaN	NaN	['Age when periods started (menarche)', '2714', 6.48069e-11];['Time spend outdoors in summer', '1050', 7.14531e-09];['Qualifications: College or University degree', '6138_1', 4.42103e-09];['Number of days/week walked 10+ minutes', '864', 3.23725e-08];['Qualifications: None of the above', '6138_100', 1.142e-08]
chr2	199553599	199553600	rs35390433	chr2_18	2	cbSP	1	nan	nan	nan	['Cognitive performance', 2e-09];['Cognitive performance', 2e-09];['Cognitive aspects of educational attainment', 3e-09];['Cognitive aspects of educational attainment', 3e-09]	NaN	NaN	NaN	['Age when periods started (menarche)', '2714', 8.22355e-11];['Time spend outdoors in summer', '1050', 3.70965e-09];['Qualifications: College or University degree', '6138_1', 1.11694e-08];['Number of days/week walked 10+ minutes', '864', 1.9532e-08];['Qualifications: None of the above', '6138_100', 7.81423e-09]
chr2	199553891	199553892	rs34349601	chr2_18	2	cbSP	1	nan	nan	nan	NaN	NaN	NaN	NaN	['Age when periods started (menarche)', '2714', 6.04369e-11];['Time spend outdoors in summer', '1050', 4.23384e-09];['Qualifications: College or University degree', '6138_1', 8.113739999999999e-09];['Number of days/week walked 10+ minutes', '864', 1.43098e-08];['Qualifications: None of the above', '6138_100', 8.83375e-09]
chr2	199554280	199554281	rs7578102	chr2_18	2	cbSP	1	nan	nan	nan	NaN	NaN	NaN	NaN	['Time spend outdoors in summer', '1050', 4.08176e-09];['Age when periods started (menarche)', '2714', 4.25325e-11];['Qualifications: College or University degree', '6138_1', 8.786659999999999e-09];['Number of days/week walked 10+ minutes', '864', 1.44936e-08];['Qualifications: None of the above', '6138_100', 1.03604e-08]
chr2	199555015	199555016	rs79993383	chr2_18	2	cbSP	1	nan	nan	nan	NaN	NaN	NaN	NaN	['Time spend outdoors in summer', '1050', 6.88316e-09];['Age when periods started (menarche)', '2714', 1.3812100000000002e-10];['Qualifications: College or University degree', '6138_1', 1.73954e-08];['Qualifications: None of the above', '6138_100', 1.8033e-08]
chr2	199555018	199555019	rs7581489	chr2_18	2	cbSP	1	nan	nan	nan	NaN	NaN	NaN	NaN	['Time spend outdoors in summer', '1050', 6.60608e-09];['Age when periods started (menarche)', '2714', 1.5271100000000002e-10];['Qualifications: College or University degree', '6138_1', 1.8774e-08];['Qualifications: None of the above', '6138_100', 1.69773e-08]
chr2	199555171	199555172	rs74860168	chr2_18	2	cbSP	1	nan	nan	nan	NaN	NaN	NaN	NaN	['Time spend outdoors in summer', '1050', 1.0246e-08];['Qualifications: College or University degree', '6138_1', 1.13685e-08];['Age when periods started (menarche)', '2714', 8.96131e-11];['Qualifications: None of the above', '6138_100', 1.60757e-08]
chr2	199557724	199557725	rs17826222	chr2_18	2	cbSP	1	nan	nan	nan	NaN	NaN	NaN	NaN	['Time spend outdoors in summer', '1050', 1.95938e-08];['Age when periods started (menarche)', '2714', 3.71457e-10];['Number of days/week walked 10+ minutes', '864', 4.18627e-09]
chr2	199557970	199557971	rs13410413	chr2_18	2	cbSP	1	nan	nan	nan	NaN	NaN	NaN	['enhancer', 'RegulatoryFeature']	['Time spend outdoors in summer', '1050', 2.43636e-08];['Age when periods started (menarche)', '2714', 3.67033e-10];['Number of days/week walked 10+ minutes', '864', 5.134410000000001e-09]
chr2	199558178	199558179	rs17826270	chr2_18	2	cbSP	1	nan	nan	nan	NaN	NaN	NaN	NaN	['Time spend outdoors in summer', '1050', 2.55051e-08];['Age when periods started (menarche)', '2714', 4.0774e-10];['Number of days/week walked 10+ minutes', '864', 5.49504e-09]
chr2	199558874	199558875	rs66729503	chr2_18	2	cbSP	1	nan	nan	nan	NaN	NaN	NaN	NaN	['Time spend outdoors in summer', '1050', 2.70534e-08];['Age when periods started (menarche)', '2714', 1.78263e-09];['Number of days/week walked 10+ minutes', '864', 9.29212e-09]
chr2	199558920	199558921	rs17229594	chr2_18	2	cbSP	1	nan	nan	nan	NaN	NaN	NaN	NaN	['Time spend outdoors in summer', '1050', 2.71921e-08];['Age when periods started (menarche)', '2714', 1.79418e-09];['Number of days/week walked 10+ minutes', '864', 9.92697e-09]
chr2	199559176	199559177	rs10931828	chr2_18	2	cbSP	1	nan	nan	nan	NaN	NaN	NaN	NaN	['Age when periods started (menarche)', '2714', 4.1568500000000006e-08];['Qualifications: None of the above', '6138_100', 2.97037e-08]
chr2	199561325	199561326	rs17229728	chr2_18	2	cbSP	1	nan	nan	nan	NaN	NaN	NaN	NaN	['Time spend outdoors in summer', '1050', 1.2722e-08];['Age when periods started (menarche)', '2714', 2.37498e-09];['Number of days/week walked 10+ minutes', '864', 1.40528e-08]
chr2	199561359	199561360	rs17229763	chr2_18	2	cbSP	1	nan	nan	nan	NaN	NaN	NaN	NaN	['Time spend outdoors in summer', '1050', 1.31945e-08];['Age when periods started (menarche)', '2714', 2.5968600000000005e-09];['Number of days/week walked 10+ minutes', '864', 1.42412e-08]
chr2	199561759	199561760	rs17826492	chr2_18	2	cbSP	1	nan	nan	nan	NaN	NaN	NaN	NaN	['Time spend outdoors in summer', '1050', 1.70378e-08];['Age when periods started (menarche)', '2714', 8.841569999999998e-10];['Number of days/week walked 10+ minutes', '864', 1.3318e-08]
chr2	199562943	199562944	rs6757686	chr2_18	2	cbSP	1	nan	nan	nan	NaN	NaN	NaN	NaN	['Time spend outdoors in summer', '1050', 1.49124e-08];['Age when periods started (menarche)', '2714', 3.83256e-09];['Number of days/week walked 10+ minutes', '864', 1.97006e-08]
chr2	199562965	199562966	rs10202115	chr2_18	2	cbSP	1	nan	nan	nan	NaN	NaN	NaN	NaN	['Time spend outdoors in summer', '1050', 1.46008e-08];['Age when periods started (menarche)', '2714', 2.06657e-09];['Number of days/week walked 10+ minutes', '864', 1.34049e-08]
chr2	199567686	199567687	rs6434978	chr2_18	2	cbSP	1	nan	nan	nan	["Chronic inflammatory diseases (ankylosing spondylitis, Crohn's disease, psoriasis, primary sclerosing cholangitis, ulcerative colitis) (pleiotropy)", 1e-10];["Chronic inflammatory diseases (ankylosing spondylitis, Crohn's disease, psoriasis, primary sclerosing cholangitis, ulcerative colitis) (pleiotropy)", 1e-10];["Chronic inflammatory diseases (ankylosing spondylitis, Crohn's disease, psorias…	NaN	NaN	NaN	['Age when periods started (menarche)', '2714', 9.992999999999998e-10]
chr2	199569316	199569317	rs67434847	chr2_18	2	cbSP	1	nan	nan	nan	NaN	NaN	NaN	NaN	['Age when periods started (menarche)', '2714', 9.31662e-10]
chr2	199570717	199570718	rs6434979	chr2_18	2	cbSP	1	nan	nan	nan	NaN	NaN	NaN	NaN	['Age when periods started (menarche)', '2714', 8.34429e-10]
chr2	199571749	199571750	rs1356485	chr2_18	2	cbSP	1	nan	nan	nan	NaN	NaN	NaN	NaN	['Age when periods started (menarche)', '2714', 1.4885000000000002e-09]
chr2	199572091	199572092	rs6757941	chr2_18	2	cbSP	1	nan	nan	nan	NaN	NaN	NaN	NaN	['Age when periods started (menarche)', '2714', 1.28108e-09]
chr2	199572549	199572550	rs6434980	chr2_18	2	cbSP	1	nan	nan	nan	NaN	NaN	NaN	NaN	['Age when periods started (menarche)', '2714', 1.29247e-09]
chr2	199572780	199572781	rs1356493	chr2_18	2	cbSP	1	nan	nan	nan	['Worry/vulnerability (special factor of neuroticism)', 3e-08]	NaN	NaN	NaN	['Age when periods started (menarche)', '2714', 9.63264e-10]
chr2	199581513	199581514	rs1878668	chr2_18	2	cbSP	1	nan	nan	nan	['Household income (MTAG)', 6e-11]	NaN	NaN	NaN	['Age when periods started (menarche)', '2714', 1.55403e-09]
chr2	199584178	199584179	rs34119476	chr2_18	2	cbSP	1	nan	nan	nan	NaN	NaN	NaN	NaN	['Age when periods started (menarche)', '2714', 1.39554e-10]
chr2	199588260	199588261	rs199804030	chr2_18	2	cbSP	1	nan	nan	nan	NaN	NaN	NaN	NaN	['Age when periods started (menarche)', '2714', 1.7056000000000003e-10]
chr2	222098117	222098118	rs2893646	chr2_20	2	cbSP	1	nan	nan	nan	NaN	NaN	NaN	NaN	NaN
chr2	222104302	222104303	rs13414219	chr2_20	2	cbSP	1	nan	nan	nan	NaN	NaN	NaN	NaN	NaN
chr2	222105140	222105141	rs7578054	chr2_20	2	cbSP	1	nan	nan	nan	NaN	NaN	NaN	NaN	NaN
chr2	222108425	222108426	rs10498104	chr2_20	2	cbSP	1	nan	nan	nan	NaN	NaN	NaN	NaN	NaN
chr2	222110857	222110858	rs7580353	chr2_20	2	cbSP	1	nan	nan	nan	NaN	NaN	NaN	NaN	NaN
chr2	222111190	222111191	rs7607367	chr2_20	2	cbSP	0	nan	11.1041	41530.2	NaN	NaN	['ENSG00000116106.11', 'C/T', 2.62137e-05, 'Thyroid']	NaN	NaN
chr2	222111526	222111527	rs13407026	chr2_20	2	cbSP	1	nan	nan	nan	NaN	NaN	NaN	NaN	NaN
chr2	222111950	222111951	rs1946595	chr2_20	2	cbSP	1	nan	nan	nan	NaN	NaN	NaN	NaN	NaN
chr2	222113205	222113206	rs11886107	chr2_20	2	cbSP	0	nan	3.12312	41844.6	NaN	NaN	['ENSG00000116106.11', 'A/G', 2.62137e-05, 'Thyroid']	NaN	NaN
chr2	222115428	222115429	rs7569560	chr2_20	2	cbSP	1	nan	nan	nan	NaN	NaN	NaN	NaN	NaN
chr2	222115484	222115485	rs7569651	chr2_20	2	cbSP	1	nan	nan	nan	NaN	NaN	NaN	NaN	NaN
chr2	222115666	222115667	rs28645699	chr2_20	2	cbSP	1	nan	nan	nan	NaN	NaN	NaN	NaN	NaN
chr2	222116606	222116607	rs7421499	chr2_20	2	cbSP	1	nan	nan	nan	NaN	NaN	NaN	NaN	NaN
chr2	222117926	222117927	rs7594260	chr2_20	2	cbSP	1	nan	nan	nan	NaN	NaN	NaN	NaN	NaN
chr2	222119828	222119829	rs1432254	chr2_20	2	cbSP	1	nan	nan	nan	NaN	NaN	NaN	['promoter_flanking_region', 'RegulatoryFeature']	NaN
chr2	222120413	222120414	rs10170506	chr2_20	2	cbSP	1	nan	nan	nan	NaN	NaN	NaN	['promoter_flanking_region', 'RegulatoryFeature']	NaN
chr2	222120847	222120848	rs13423224	chr2_20	2	cbSP	1	nan	nan	nan	NaN	NaN	NaN	['promoter_flanking_region', 'RegulatoryFeature']	NaN
chr2	222123148	222123149	rs7593432	chr2_20	2	cbSP	1	nan	nan	nan	NaN	NaN	NaN	NaN	NaN
chr2	222123348	222123349	rs1835809	chr2_20	2	cbSP	1	nan	nan	nan	NaN	NaN	NaN	NaN	NaN
chr2	222124203	222124204	rs62178758	chr2_20	2	cbSP	1	nan	nan	nan	NaN	NaN	NaN	NaN	['Hair colour (natural, before greying): Black', '1747_5', 2.55062e-08];['Hair colour (natural, before greying): Dark brown', '1747_4', 5.72197e-23];['Hair colour (natural, before greying): Blonde', '1747_1', 7.474039999999997e-26]
chr2	222124922	222124923	rs9678636	chr2_20	2	cbSP	1	nan	nan	nan	NaN	NaN	NaN	NaN	NaN
chr2	222125790	222125791	rs11683157	chr2_20	2	cbSP	1	nan	nan	nan	NaN	NaN	NaN	NaN	NaN
chr2	222126295	222126296	rs60586546	chr2_20	2	cbSP	1	nan	nan	nan	NaN	NaN	NaN	NaN	NaN
chr2	222126596	222126597	rs13407134	chr2_20	2	cbSP	1	nan	nan	nan	NaN	NaN	NaN	NaN	NaN
chr2	222126956	222126957	rs11888630	chr2_20	2	cbSP	1	nan	nan	nan	NaN	NaN	NaN	NaN	NaN
chr2	222126976	222126977	rs7567595	chr2_20	2	cbSP	1	nan	nan	nan	NaN	NaN	NaN	NaN	NaN
chr2	222128711	222128712	rs11891472	chr2_20	2	cbSP	1	nan	nan	nan	NaN	NaN	NaN	NaN	NaN
chr2	222129283	222129284	rs1432261	chr2_20	2	cbSP	1	nan	nan	nan	NaN	NaN	NaN	['CTCF_binding_site', 'RegulatoryFeature']	NaN
chr2	222129524	222129525	rs4592844	chr2_20	2	cbSP	1	nan	nan	nan	NaN	NaN	NaN	NaN	NaN
chr2	222131415	222131416	rs1036144	chr2_20	2	cbSP	1	nan	nan	nan	NaN	NaN	NaN	NaN	NaN
chr2	222131910	222131911	rs6436245	chr2_20	2	cbSP	1	nan	nan	nan	NaN	NaN	NaN	NaN	NaN
chr2	222132038	222132039	rs7593159	chr2_20	2	cbSP	1	nan	nan	nan	NaN	NaN	NaN	NaN	NaN
chr2	222135379	222135380	rs1002741	chr2_20	2	cbSP	1	nan	nan	nan	NaN	NaN	NaN	NaN	NaN
chr2	222135583	222135584	rs13030202	chr2_20	2	cbSP	1	nan	nan	nan	NaN	NaN	NaN	NaN	NaN
chr2	222139435	222139436	rs10198617	chr2_20	2	cbSP	1	nan	nan	nan	NaN	NaN	NaN	NaN	['Hair colour (natural, before greying): Dark brown', '1747_4', 1.10667e-16];['Hair colour (natural, before greying): Blonde', '1747_1', 2.82101e-19]
chr2	237299902	237299903	rs187612442	chr2_21	2	cbSP	1	nan	nan	nan	NaN	NaN	NaN	NaN	NaN
chr2	237322747	237322748	rs188541006	chr2_21	2	cbSP	1	nan	nan	nan	NaN	NaN	NaN	NaN	NaN
chr2	237404112	237404113	rs190377601	chr2_21	2	cbSP	1	nan	nan	nan	NaN	NaN	NaN	NaN	NaN
chr2	237445681	237445682	rs76198880	chr2_21	2	cbSP	1	nan	nan	nan	NaN	NaN	NaN	NaN	NaN
chr2	237475565	237475566	rs181382283	chr2_21	2	cbSP	1	nan	nan	nan	NaN	NaN	NaN	NaN	NaN
chr2	237484855	237484856	rs10184764	chr2_21	2	cbSP	1	nan	nan	nan	NaN	NaN	NaN	['promoter', 'RegulatoryFeature'];['CTCF_binding_site', 'RegulatoryFeature']	NaN
chr2	237485380	237485381	rs62189798	chr2_21	2	cbSP	1	nan	nan	nan	NaN	NaN	NaN	NaN	NaN
chr2	237486159	237486160	rs9808217	chr2_21	2	cbSP	1	nan	nan	nan	NaN	NaN	NaN	NaN	NaN
chr2	237486711	237486712	rs71424925	chr2_21	2	cbSP	1	nan	nan	nan	NaN	NaN	NaN	['promoter', 'RegulatoryFeature']	NaN
chr2	237488497	237488498	rs149606691	chr2_21	2	cbSP	1	nan	nan	nan	NaN	NaN	NaN	NaN	NaN
chr2	237491046	237491047	rs34953987	chr2_21	2	cbSP	1	nan	nan	nan	NaN	NaN	NaN	NaN	NaN
chr2	237494288	237494289	rs11688053	chr2_21	2	cbSP	1	nan	nan	nan	NaN	NaN	NaN	NaN	NaN
chr2	237494953	237494954	rs62189825	chr2_21	2	cbSP	1	nan	nan	nan	NaN	NaN	NaN	NaN	NaN
chr2	237495451	237495452	rs34446892	chr2_21	2	cbSP	1	nan	nan	nan	NaN	NaN	NaN	NaN	NaN
chr2	237510022	237510023	rs58464259	chr2_21	2	cbSP	1	nan	nan	nan	NaN	NaN	NaN	['enhancer', 'RegulatoryFeature']	NaN
chr2	237510399	237510400	rs80133365	chr2_21	2	cbSP	1	nan	nan	nan	NaN	NaN	NaN	NaN	NaN
chr2	237515838	237515839	rs751120	chr2_21	2	cbSP	1	nan	nan	nan	NaN	NaN	NaN	NaN	NaN
chr2	237517550	237517551	rs11691679	chr2_21	2	cbSP	1	nan	nan	nan	NaN	NaN	NaN	NaN	NaN
chr2	237520460	237520461	rs148830672	chr2_21	2	cbSP	1	nan	nan	nan	NaN	NaN	NaN	NaN	NaN
chr2	237521537	237521538	rs149571637	chr2_21	2	cbSP	1	nan	nan	nan	NaN	NaN	NaN	NaN	NaN
chr2	237522075	237522076	rs79026534	chr2_21	2	cbSP	1	nan	nan	nan	NaN	NaN	NaN	NaN	NaN
chr2	237522182	237522183	rs76488741	chr2_21	2	cbSP	1	nan	nan	nan	NaN	NaN	NaN	NaN	NaN
chr2	237522640	237522641	rs7574312	chr2_21	2	cbSP	1	nan	nan	nan	NaN	NaN	NaN	NaN	NaN
chr2	237523041	237523042	rs7583976	chr2_21	2	cbSP	1	nan	nan	nan	NaN	NaN	NaN	NaN	NaN
chr2	237524107	237524108	rs11693056	chr2_21	2	cbSP	1	nan	nan	nan	NaN	NaN	NaN	NaN	NaN
chr2	237524744	237524745	rs59896633	chr2_21	2	cbSP	1	nan	nan	nan	NaN	NaN	NaN	NaN	NaN
chr2	237525254	237525255	rs7582475	chr2_21	2	cbSP	1	nan	nan	nan	NaN	NaN	NaN	NaN	NaN
chr2	237525629	237525630	rs73131762	chr2_21	2	cbSP	1	nan	nan	nan	NaN	NaN	NaN	NaN	NaN
chr2	237525892	237525893	rs6736272	chr2_21	2	cbSP	1	nan	nan	nan	NaN	NaN	NaN	NaN	NaN
chr2	237527423	237527424	rs6431480	chr2_21	2	cbSP	1	nan	nan	nan	NaN	NaN	NaN	NaN	NaN
chr2	237528779	237528780	rs60019402	chr2_21	2	cbSP	1	nan	nan	nan	NaN	NaN	NaN	NaN	NaN
chr2	237529331	237529332	rs7606770	chr2_21	2	cbSP	1	nan	nan	nan	NaN	NaN	NaN	NaN	NaN
chr2	237529750	237529751	rs79954794	chr2_21	2	cbSP	1	nan	nan	nan	NaN	NaN	NaN	NaN	NaN
chr2	237530614	237530615	rs13420397	chr2_21	2	cbSP	1	nan	nan	nan	NaN	NaN	NaN	['enhancer', 'RegulatoryFeature']	NaN
chr2	237531086	237531087	rs76172293	chr2_21	2	cbSP	1	nan	nan	nan	NaN	NaN	NaN	NaN	NaN
chr2	237531113	237531114	rs11690653	chr2_21	2	cbSP	1	nan	nan	nan	NaN	NaN	NaN	NaN	NaN
chr2	237531482	237531483	rs7585426	chr2_21	2	cbSP	1	nan	nan	nan	NaN	NaN	NaN	NaN	NaN
chr2	237531693	237531694	rs7585430	chr2_21	2	cbSP	1	nan	nan	nan	NaN	NaN	NaN	NaN	NaN
chr2	237531743	237531744	rs7588292	chr2_21	2	cbSP	1	nan	nan	nan	NaN	NaN	NaN	NaN	NaN
chr2	237531787	237531788	rs7588302	chr2_21	2	cbSP	1	nan	nan	nan	NaN	NaN	NaN	NaN	NaN
chr2	237531805	237531806	rs73997471	chr2_21	2	cbSP	1	nan	nan	nan	NaN	NaN	NaN	NaN	NaN
chr2	237531823	237531824	rs7588320	chr2_21	2	cbSP	1	nan	nan	nan	NaN	NaN	NaN	NaN	NaN
chr2	237531980	237531981	rs7597673	chr2_21	2	cbSP	1	nan	nan	nan	NaN	NaN	NaN	NaN	NaN
chr2	237532042	237532043	rs60348216	chr2_21	2	cbSP	1	nan	nan	nan	NaN	NaN	NaN	NaN	NaN
chr2	237532171	237532172	rs55973429	chr2_21	2	cbSP	1	nan	nan	nan	NaN	NaN	NaN	NaN	NaN
chr2	237532516	237532517	rs118005986	chr2_21	2	cbSP	1	nan	nan	nan	NaN	NaN	NaN	NaN	NaN
chr2	237532917	237532918	rs73997486	chr2_21	2	cbSP	1	nan	nan	nan	NaN	NaN	NaN	NaN	NaN
chr2	237533142	237533143	rs73997488	chr2_21	2	cbSP	1	nan	nan	nan	NaN	NaN	NaN	NaN	NaN
chr2	237533828	237533829	rs60033478	chr2_21	2	cbSP	1	nan	nan	nan	NaN	NaN	NaN	NaN	NaN
chr2	237533984	237533985	rs60827745	chr2_21	2	cbSP	1	nan	nan	nan	NaN	NaN	NaN	NaN	NaN
chr2	237534330	237534331	rs73131800	chr2_21	2	cbSP	1	nan	nan	nan	NaN	NaN	NaN	NaN	NaN
chr2	237534348	237534349	rs59406520	chr2_21	2	cbSP	1	nan	nan	nan	NaN	NaN	NaN	NaN	NaN
chr2	237534399	237534400	rs73131802	chr2_21	2	cbSP	1	nan	nan	nan	NaN	NaN	NaN	NaN	NaN
chr2	237534978	237534979	rs59798650	chr2_21	2	cbSP	1	nan	nan	nan	NaN	NaN	NaN	NaN	NaN
chr2	237535061	237535062	rs74571727	chr2_21	2	cbSP	0	nan	2.17812	102787	NaN	NaN	NaN	['CTCF_binding_site', 'RegulatoryFeature']	NaN
chr2	237535154	237535155	rs7609173	chr2_21	2	cbSP	0	nan	nan	nan	NaN	NaN	NaN	NaN	NaN
chr2	237535242	237535243	rs7597208	chr2_21	2	cbSP	1	nan	nan	nan	NaN	NaN	NaN	NaN	NaN
chr2	237535260	237535261	rs7609314	chr2_21	2	cbSP	1	nan	nan	nan	NaN	NaN	NaN	NaN	NaN
chr2	237535263	237535264	rs7583612	chr2_21	2	cbSP	1	nan	nan	nan	NaN	NaN	NaN	NaN	NaN
chr2	237535268	237535269	rs116870686	chr2_21	2	cbSP	1	nan	nan	nan	NaN	NaN	NaN	NaN	NaN
chr2	237535462	237535463	rs1869098	chr2_21	2	cbSP	1	nan	nan	nan	NaN	NaN	NaN	NaN	NaN
chr2	237535577	237535578	rs1869097	chr2_21	2	cbSP	1	nan	nan	nan	NaN	NaN	NaN	NaN	NaN
chr2	237535829	237535830	rs1869096	chr2_21	2	cbSP	1	nan	nan	nan	NaN	NaN	NaN	NaN	NaN
chr2	237536155	237536156	rs61055315	chr2_21	2	cbSP	1	nan	nan	nan	NaN	NaN	NaN	NaN	NaN
chr2	237536452	237536453	rs11676390	chr2_21	2	cbSP	1	nan	nan	nan	NaN	NaN	NaN	NaN	NaN
chr2	237537157	237537158	rs117525050	chr2_21	2	cbSP	1	nan	nan	nan	NaN	NaN	NaN	NaN	NaN
chr2	237537371	237537372	rs117871866	chr2_21	2	cbSP	1	nan	nan	nan	NaN	NaN	NaN	NaN	NaN
chr2	237537463	237537464	rs7591333	chr2_21	2	cbSP	1	nan	nan	nan	NaN	NaN	NaN	NaN	NaN
chr2	237537470	237537471	rs7563998	chr2_21	2	cbSP	1	nan	nan	nan	NaN	NaN	NaN	NaN	NaN
chr2	237537564	237537565	rs149026436	chr2_21	2	cbSP	1	nan	nan	nan	NaN	NaN	NaN	NaN	NaN
chr2	237537565	237537566	rs182115547	chr2_21	2	cbSP	1	nan	nan	nan	NaN	NaN	NaN	NaN	NaN
chr2	237537607	237537608	rs191622060	chr2_21	2	cbSP	1	nan	nan	nan	NaN	NaN	NaN	NaN	NaN
chr2	237537630	237537631	rs113526442	chr2_21	2	cbSP	1	nan	nan	nan	NaN	NaN	NaN	NaN	NaN
chr2	237537942	237537943	rs7608195	chr2_21	2	cbSP	1	nan	nan	nan	NaN	NaN	NaN	NaN	NaN
chr2	237539216	237539217	rs113962993	chr2_21	2	cbSP	1	nan	nan	nan	NaN	NaN	NaN	NaN	NaN
chr2	237539331	237539332	rs76645992	chr2_21	2	cbSP	1	nan	nan	nan	NaN	NaN	NaN	NaN	NaN
chr2	237539828	237539829	rs73133517	chr2_21	2	cbSP	1	nan	nan	nan	NaN	NaN	NaN	NaN	NaN
chr2	237540301	237540302	rs79899748	chr2_21	2	cbSP	1	nan	nan	nan	NaN	NaN	NaN	NaN	NaN
chr2	237541125	237541126	rs55940278	chr2_21	2	cbSP	1	nan	nan	nan	NaN	NaN	NaN	NaN	NaN
chr2	237541885	237541886	rs58775048	chr2_21	2	cbSP	1	nan	nan	nan	NaN	NaN	NaN	NaN	NaN
chr2	237541961	237541962	rs61276040	chr2_21	2	cbSP	1	nan	nan	nan	NaN	NaN	NaN	NaN	NaN
chr2	237544797	237544798	rs545575658	chr2_21	2	cbSP	1	nan	nan	nan	NaN	NaN	NaN	NaN	NaN
chr2	237557322	237557323	rs145961133	chr2_21	2	cbSP	1	nan	nan	nan	NaN	NaN	NaN	NaN	NaN
chr2	237596179	237596180	rs533388386	chr2_21	2	cbSP	1	nan	nan	nan	NaN	NaN	NaN	['enhancer', 'RegulatoryFeature']	NaN
chr2	241113451	241113452	rs6738859	chr2_22	3	ctSP	1	nan	nan	nan	NaN	NaN	NaN	NaN	NaN
chr2	241113584	241113585	rs73008792	chr2_22	3	ctSP	1	nan	nan	nan	NaN	NaN	NaN	NaN	NaN
chr2	241113669	241113670	rs13424851	chr2_22	3	ctSP	1	nan	nan	nan	NaN	NaN	NaN	NaN	NaN
chr2	241113837	241113838	rs28578330	chr2_22	3	ctSP	1	nan	nan	nan	NaN	NaN	NaN	NaN	NaN
chr2	241114179	241114180	rs1495923	chr2_22	3	ctSP	1	nan	nan	nan	NaN	NaN	NaN	NaN	NaN
chr2	241114428	241114429	rs28375260	chr2_22	3	ctSP	1	nan	nan	nan	NaN	NaN	NaN	NaN	NaN
chr2	241114550	241114551	rs11676020	chr2_22	3	ctSP	1	nan	nan	nan	NaN	NaN	NaN	NaN	NaN
chr2	241114872	241114873	rs7592376	chr2_22	3	ctSP	1	nan	nan	nan	NaN	NaN	NaN	['open_chromatin_region', 'RegulatoryFeature']	NaN
chr2	241114970	241114971	rs112468743	chr2_22	3	ctSP	1	nan	nan	nan	NaN	NaN	NaN	NaN	NaN
chr2	241114973	241114974	rs75789425	chr2_22	3	ctSP	1	nan	nan	nan	NaN	NaN	NaN	NaN	NaN
chr2	241114974	241114975	rs76705788	chr2_22	3	ctSP	1	nan	nan	nan	NaN	NaN	NaN	NaN	NaN
chr2	241115006	241115007	rs7589186	chr2_22	3	ctSP	1	nan	nan	nan	NaN	NaN	NaN	NaN	NaN
chr2	241115073	241115074	rs7595142	chr2_22	3	ctSP	1	nan	nan	nan	NaN	NaN	NaN	NaN	NaN
chr2	241115174	241115175	rs7576347	chr2_22	3	ctSP	1	nan	nan	nan	NaN	NaN	NaN	NaN	NaN
chr2	241115249	241115250	rs7592125	chr2_22	3	ctSP	1	nan	nan	nan	NaN	NaN	NaN	NaN	NaN
chr2	241115285	241115286	rs4853994	chr2_22	3	ctSP	1	nan	nan	nan	NaN	NaN	NaN	NaN	NaN
chr2	241115330	241115331	rs4853993	chr2_22	3	ctSP	1	nan	nan	nan	NaN	NaN	NaN	NaN	NaN
chr2	241115391	241115392	rs4853957	chr2_22	3	ctSP	1	nan	nan	nan	NaN	NaN	NaN	NaN	NaN
chr2	241115554	241115555	rs4853992	chr2_22	3	ctSP	1	nan	nan	nan	NaN	NaN	NaN	NaN	NaN
chr2	241115570	241115571	rs4853956	chr2_22	3	ctSP	1	nan	nan	nan	NaN	NaN	NaN	NaN	NaN
chr2	241115612	241115613	rs4853955	chr2_22	3	ctSP	1	nan	nan	nan	NaN	NaN	NaN	NaN	NaN
chr2	241116259	241116260	rs11687436	chr2_22	3	ctSP	1	nan	nan	nan	NaN	NaN	NaN	NaN	NaN
chr2	241116293	241116294	rs11695587	chr2_22	3	ctSP	1	nan	nan	nan	NaN	NaN	NaN	NaN	NaN
chr2	241116327	241116328	rs13432013	chr2_22	3	ctSP	1	nan	nan	nan	NaN	NaN	NaN	NaN	NaN
chr2	241116428	241116429	rs13426442	chr2_22	3	ctSP	1	nan	nan	nan	NaN	NaN	NaN	NaN	NaN
chr2	241116489	241116490	rs13431451	chr2_22	3	ctSP	1	nan	nan	nan	NaN	NaN	NaN	NaN	NaN
chr2	241116644	241116645	rs13416616	chr2_22	3	ctSP	1	nan	nan	nan	NaN	NaN	NaN	NaN	NaN
chr2	241116719	241116720	rs13384066	chr2_22	3	ctSP	1	nan	nan	nan	NaN	NaN	NaN	NaN	NaN
chr2	241116753	241116754	rs6731007	chr2_22	3	ctSP	1	nan	nan	nan	NaN	NaN	NaN	NaN	NaN
chr2	241116755	241116756	rs6747654	chr2_22	3	ctSP	1	nan	nan	nan	NaN	NaN	NaN	NaN	NaN
chr2	241116770	241116771	rs6742101	chr2_22	3	ctSP	1	nan	nan	nan	NaN	NaN	NaN	NaN	NaN
chr2	241116786	241116787	rs6731014	chr2_22	3	ctSP	1	nan	nan	nan	NaN	NaN	NaN	NaN	NaN
chr2	241116798	241116799	rs6731023	chr2_22	3	ctSP	1	nan	nan	nan	NaN	NaN	NaN	NaN	NaN
chr2	241116891	241116892	rs6751432	chr2_22	3	ctSP	1	nan	nan	nan	NaN	NaN	NaN	NaN	NaN
chr2	241116928	241116929	rs6747907	chr2_22	3	ctSP	1	nan	nan	nan	NaN	NaN	NaN	NaN	NaN
chr2	241117032	241117033	rs6750901	chr2_22	3	ctSP	1	nan	nan	nan	NaN	NaN	NaN	NaN	NaN
chr2	241117517	241117518	rs4853990	chr2_22	3	ctSP	1	nan	nan	nan	NaN	NaN	NaN	NaN	NaN
chr2	241117577	241117578	rs4853989	chr2_22	3	ctSP	1	nan	nan	nan	NaN	NaN	NaN	NaN	NaN
chr2	241117963	241117964	rs13420576	chr2_22	3	ctSP	1	nan	nan	nan	NaN	NaN	NaN	NaN	NaN
chr2	241118098	241118099	rs56333302	chr2_22	3	ctSP	1	nan	nan	nan	NaN	NaN	NaN	['CTCF_binding_site', 'RegulatoryFeature']	NaN
chr2	241118164	241118165	rs55962823	chr2_22	3	ctSP	1	nan	nan	nan	NaN	NaN	NaN	['CTCF_binding_site', 'RegulatoryFeature']	NaN
chr2	241118224	241118225	rs56048712	chr2_22	3	ctSP	1	nan	nan	nan	NaN	NaN	NaN	['CTCF_binding_site', 'RegulatoryFeature']	NaN
chr2	241118321	241118322	rs55682133	chr2_22	3	ctSP	1	nan	nan	nan	NaN	NaN	NaN	['CTCF_binding_site', 'RegulatoryFeature']	NaN
chr2	241118578	241118579	rs66689618	chr2_22	3	ctSP	1	nan	nan	nan	NaN	NaN	NaN	NaN	NaN
chr2	241118642	241118643	rs66478946	chr2_22	3	ctSP	1	nan	nan	nan	NaN	NaN	NaN	['CTCF_binding_site', 'RegulatoryFeature']	NaN
chr2	241118772	241118773	rs62184671	chr2_22	3	ctSP	1	nan	nan	nan	NaN	NaN	NaN	['CTCF_binding_site', 'RegulatoryFeature']	NaN
chr2	241118792	241118793	rs74002414	chr2_22	3	ctSP	1	nan	nan	nan	NaN	NaN	NaN	['CTCF_binding_site', 'RegulatoryFeature']	NaN
chr2	241118897	241118898	rs67611898	chr2_22	3	ctSP	1	nan	nan	nan	NaN	NaN	NaN	NaN	NaN
chr2	241118988	241118989	rs62184672	chr2_22	3	ctSP	1	nan	nan	nan	NaN	NaN	NaN	NaN	NaN
chr2	241119095	241119096	rs62184673	chr2_22	3	ctSP	1	nan	nan	nan	NaN	NaN	NaN	NaN	NaN
chr2	241119211	241119212	rs62184674	chr2_22	3	ctSP	1	nan	nan	nan	NaN	NaN	NaN	['enhancer', 'RegulatoryFeature']	NaN
chr2	241119304	241119305	rs62184675	chr2_22	3	ctSP	1	nan	nan	nan	NaN	NaN	NaN	['enhancer', 'RegulatoryFeature']	NaN
chr2	241119539	241119540	rs59763573	chr2_22	3	ctSP	1	nan	nan	nan	NaN	NaN	NaN	['enhancer', 'RegulatoryFeature']	NaN
chr2	241119625	241119626	rs59894862	chr2_22	3	ctSP	1	nan	nan	nan	NaN	NaN	NaN	['enhancer', 'RegulatoryFeature']	NaN
chr2	241119641	241119642	rs62184677	chr2_22	3	ctSP	1	nan	nan	nan	NaN	NaN	NaN	['enhancer', 'RegulatoryFeature']	NaN
chr2	241119881	241119882	rs11675699	chr2_22	3	ctSP	1	nan	nan	nan	NaN	NaN	NaN	['enhancer', 'RegulatoryFeature']	NaN
chr2	241119890	241119891	rs11677915	chr2_22	3	ctSP	1	nan	nan	nan	NaN	NaN	NaN	['enhancer', 'RegulatoryFeature']	NaN
chr2	241120016	241120017	rs7607961	chr2_22	3	ctSP	1	nan	nan	nan	NaN	NaN	NaN	NaN	NaN
chr2	241120102	241120103	rs7585676	chr2_22	3	ctSP	1	nan	nan	nan	NaN	NaN	NaN	NaN	NaN
chr2	241120185	241120186	rs7575274	chr2_22	3	ctSP	1	nan	nan	nan	NaN	NaN	NaN	NaN	NaN
chr2	241120188	241120189	rs7575275	chr2_22	3	ctSP	1	nan	nan	nan	NaN	NaN	NaN	NaN	NaN
chr2	241120338	241120339	rs6437297	chr2_22	3	ctSP	1	nan	nan	nan	NaN	NaN	NaN	NaN	NaN
chr2	241120400	241120401	rs6437298	chr2_22	3	ctSP	1	nan	nan	nan	NaN	NaN	NaN	['CTCF_binding_site', 'RegulatoryFeature']	NaN
chr2	241120695	241120696	rs10179561	chr2_22	3	ctSP	1	nan	nan	nan	NaN	NaN	NaN	['CTCF_binding_site', 'RegulatoryFeature']	NaN
chr2	241120713	241120714	rs6725520	chr2_22	3	ctSP	1	nan	nan	nan	NaN	NaN	NaN	['CTCF_binding_site', 'RegulatoryFeature']	NaN
chr2	241120743	241120744	rs6742504	chr2_22	3	ctSP	1	nan	nan	nan	NaN	NaN	NaN	['CTCF_binding_site', 'RegulatoryFeature']	NaN
chr2	241120785	241120786	rs6746001	chr2_22	3	ctSP	1	nan	nan	nan	NaN	NaN	NaN	['CTCF_binding_site', 'RegulatoryFeature']	NaN
chr2	241120786	241120787	rs6736900	chr2_22	3	ctSP	1	nan	nan	nan	NaN	NaN	NaN	['CTCF_binding_site', 'RegulatoryFeature']	NaN
chr2	241120828	241120829	rs11695283	chr2_22	3	ctSP	1	nan	nan	nan	NaN	NaN	NaN	NaN	NaN
chr2	241120893	241120894	rs11695290	chr2_22	3	ctSP	1	nan	nan	nan	NaN	NaN	NaN	NaN	NaN
chr2	241120933	241120934	rs79487710	chr2_22	3	ctSP	1	nan	nan	nan	NaN	NaN	NaN	NaN	NaN
chr2	241121114	241121115	rs9288731	chr2_22	3	ctSP	1	nan	nan	nan	NaN	NaN	NaN	NaN	NaN
chr2	241121122	241121123	rs9288732	chr2_22	3	ctSP	1	nan	nan	nan	NaN	NaN	NaN	NaN	NaN
chr2	241121149	241121150	rs9288733	chr2_22	3	ctSP	1	nan	nan	nan	NaN	NaN	NaN	NaN	NaN
chr2	241121172	241121173	rs10172466	chr2_22	3	ctSP	1	nan	nan	nan	NaN	NaN	NaN	NaN	NaN
chr2	241121257	241121258	rs75933299	chr2_22	3	ctSP	1	nan	nan	nan	NaN	NaN	NaN	NaN	NaN
chr2	241121261	241121262	rs35120743	chr2_22	3	ctSP	1	nan	nan	nan	NaN	NaN	NaN	NaN	NaN
chr2	241121300	241121301	rs11677527	chr2_22	3	ctSP	1	nan	nan	nan	NaN	NaN	NaN	NaN	NaN
chr2	241121346	241121347	rs11677535	chr2_22	3	ctSP	1	nan	nan	nan	NaN	NaN	NaN	NaN	NaN
chr2	241121410	241121411	rs11674289	chr2_22	3	ctSP	1	nan	nan	nan	NaN	NaN	NaN	NaN	NaN
chr2	241121552	241121553	rs10933572	chr2_22	3	ctSP	1	nan	nan	nan	NaN	NaN	NaN	NaN	NaN
chr2	241121673	241121674	rs11682324	chr2_22	3	ctSP	1	nan	nan	nan	NaN	NaN	NaN	NaN	NaN
chr2	241121694	241121695	rs28535893	chr2_22	3	ctSP	1	nan	nan	nan	NaN	NaN	NaN	NaN	NaN
chr2	241121740	241121741	rs10182890	chr2_22	3	ctSP	1	nan	nan	nan	NaN	NaN	NaN	NaN	NaN
chr2	241121830	241121831	rs10180059	chr2_22	3	ctSP	1	nan	nan	nan	NaN	NaN	NaN	NaN	NaN
chr2	241122016	241122017	rs10175689	chr2_22	3	ctSP	1	nan	nan	nan	NaN	NaN	NaN	NaN	NaN
chr2	241122076	241122077	rs10166264	chr2_22	3	ctSP	0	SIGNIF_tf0.5.LWK|SIGNIF_tf0.5_YRI	nan	nan	NaN	NaN	NaN	NaN	NaN
chr2	241122177	241122178	rs10175796	chr2_22	3	ctSP	1	nan	nan	nan	NaN	NaN	NaN	NaN	NaN
chr2	241122247	241122248	rs6749985	chr2_22	3	ctSP	1	nan	nan	nan	NaN	NaN	NaN	NaN	NaN
chr2	241122912	241122913	rs62184678	chr2_22	3	ctSP	1	nan	nan	nan	NaN	NaN	NaN	['open_chromatin_region', 'RegulatoryFeature']	NaN
chr2	241123297	241123298	rs59043333	chr2_22	3	ctSP	0	SIGNIF_tf0.5.LWK|SIGNIF_tf0.5_YRI	56.6005	205229	NaN	NaN	NaN	NaN	NaN
chr2	241123330	241123331	rs7602285	chr2_22	3	ctSP	1	nan	nan	nan	NaN	NaN	NaN	NaN	NaN
chr2	241123331	241123332	rs59647838	chr2_22	3	ctSP	1	nan	nan	nan	NaN	NaN	NaN	NaN	NaN
chr2	241123365	241123366	rs72994743	chr2_22	3	ctSP	1	nan	nan	nan	NaN	NaN	NaN	NaN	NaN
chr2	241123435	241123436	rs35270808	chr2_22	3	ctSP	1	nan	nan	nan	NaN	NaN	NaN	NaN	NaN
chr2	241123457	241123458	rs72994746	chr2_22	3	ctSP	1	nan	nan	nan	NaN	NaN	NaN	NaN	NaN
chr2	241123458	241123459	rs72994748	chr2_22	3	ctSP	1	nan	nan	nan	NaN	NaN	NaN	NaN	NaN
chr2	241123545	241123546	rs7605872	chr2_22	3	ctSP	1	nan	nan	nan	['Gut microbiota (bacterial taxa)', 4e-08];['Gut microbiota (bacterial taxa)', 4e-08]	NaN	NaN	NaN	NaN
chr2	241123602	241123603	rs7597331	chr2_22	3	ctSP	1	nan	nan	nan	NaN	NaN	NaN	NaN	NaN
chr2	241123647	241123648	rs7597421	chr2_22	3	ctSP	1	nan	nan	nan	NaN	NaN	NaN	NaN	NaN
chr2	241123756	241123757	rs7602725	chr2_22	3	ctSP	1	nan	nan	nan	NaN	NaN	NaN	NaN	NaN
chr2	241123807	241123808	rs7587174	chr2_22	3	ctSP	1	nan	nan	nan	NaN	NaN	NaN	NaN	NaN
chr2	241123836	241123837	rs7597638	chr2_22	3	ctSP	1	nan	nan	nan	NaN	NaN	NaN	NaN	NaN
chr2	241123844	241123845	rs72994757	chr2_22	3	ctSP	0	SIGNIF_tf0.5.LWK|SIGNIF_tf0.5_YRI	-0.920805	204331	NaN	NaN	NaN	NaN	NaN
chr2	241123861	241123862	rs7606242	chr2_22	3	ctSP	1	nan	nan	nan	NaN	NaN	NaN	NaN	NaN
chr2	241124030	241124031	rs7590068	chr2_22	3	ctSP	1	nan	nan	nan	NaN	NaN	NaN	NaN	NaN
chr2	241124188	241124189	rs7590209	chr2_22	3	ctSP	1	nan	nan	nan	NaN	NaN	NaN	NaN	NaN
chr2	241124329	241124330	rs34819611	chr2_22	3	ctSP	1	nan	nan	nan	NaN	NaN	NaN	NaN	NaN
chr2	241124460	241124461	rs36006357	chr2_22	3	ctSP	1	nan	nan	nan	NaN	NaN	NaN	NaN	NaN
chr2	241124516	241124517	rs35167493	chr2_22	3	ctSP	1	nan	nan	nan	NaN	NaN	NaN	NaN	NaN
chr2	241124640	241124641	rs34450038	chr2_22	3	ctSP	1	nan	nan	nan	NaN	NaN	NaN	NaN	NaN
chr2	241124667	241124668	rs35283606	chr2_22	3	ctSP	1	nan	nan	nan	NaN	NaN	NaN	NaN	NaN
chr2	241124727	241124728	rs11896505	chr2_22	3	ctSP	1	nan	nan	nan	NaN	NaN	NaN	NaN	NaN
chr2	241124731	241124732	rs201778420	chr2_22	3	ctSP	1	nan	nan	nan	NaN	NaN	NaN	NaN	NaN
chr2	241124781	241124782	rs79748726	chr2_22	3	ctSP	1	nan	nan	nan	NaN	NaN	NaN	NaN	NaN
chr2	241124788	241124789	rs563242510	chr2_22	3	ctSP	1	nan	nan	nan	NaN	NaN	NaN	NaN	NaN
chr2	241125014	241125015	rs72996731	chr2_22	3	ctSP	1	nan	nan	nan	NaN	NaN	NaN	NaN	NaN
chr2	241125026	241125027	rs67681833	chr2_22	3	ctSP	1	nan	nan	nan	NaN	NaN	NaN	NaN	NaN
chr2	241125086	241125087	rs62184682	chr2_22	3	ctSP	1	nan	nan	nan	NaN	NaN	NaN	NaN	NaN
chr2	241125351	241125352	rs62184688	chr2_22	3	ctSP	1	nan	nan	nan	NaN	NaN	NaN	NaN	NaN
chr2	241125383	241125384	rs62184735	chr2_22	3	ctSP	1	nan	nan	nan	NaN	NaN	NaN	NaN	NaN
chr2	241125448	241125449	rs62184736	chr2_22	3	ctSP	1	nan	nan	nan	NaN	NaN	NaN	NaN	NaN
chr2	241125476	241125477	rs13421989	chr2_22	3	ctSP	1	nan	nan	nan	NaN	NaN	NaN	NaN	NaN
chr2	241125618	241125619	rs13422201	chr2_22	3	ctSP	1	nan	nan	nan	NaN	NaN	NaN	NaN	NaN
chr2	241125815	241125816	rs13430637	chr2_22	3	ctSP	1	nan	nan	nan	NaN	NaN	NaN	NaN	NaN
chr2	241126594	241126595	rs28573266	chr2_22	3	ctSP	1	nan	nan	nan	NaN	NaN	NaN	NaN	NaN
chr2	241126870	241126871	rs13415987	chr2_22	3	ctSP	1	nan	nan	nan	NaN	NaN	NaN	NaN	NaN
chr2	241126934	241126935	rs28581704	chr2_22	3	ctSP	1	nan	nan	nan	NaN	NaN	NaN	NaN	NaN
chr2	241127934	241127935	rs1908625	chr2_22	3	ctSP	1	nan	nan	nan	NaN	NaN	NaN	NaN	NaN
chr2	241128199	241128200	rs7567895	chr2_22	3	ctSP	1	nan	nan	nan	NaN	NaN	NaN	NaN	NaN
chr3	25353795	25353796	rs754975	chr3_24	2	cbSP	1	nan	nan	nan	NaN	NaN	NaN	NaN	NaN
chr3	25363331	25363332	rs11708300	chr3_24	2	cbSP	1	nan	nan	nan	NaN	NaN	NaN	NaN	NaN
chr3	25363619	25363620	rs9877461	chr3_24	2	cbSP	1	nan	nan	nan	NaN	NaN	NaN	NaN	NaN
chr3	25363942	25363943	rs9822411	chr3_24	2	cbSP	1	nan	nan	nan	NaN	NaN	NaN	NaN	NaN
chr3	25364175	25364176	rs11917967	chr3_24	2	cbSP	1	nan	nan	nan	NaN	NaN	NaN	NaN	NaN
chr3	25364232	25364233	rs76908521	chr3_24	2	cbSP	1	nan	nan	nan	NaN	NaN	NaN	NaN	NaN
chr3	25364288	25364289	rs17016187	chr3_24	2	cbSP	1	nan	nan	nan	NaN	NaN	NaN	NaN	NaN
chr3	25365010	25365011	rs2164476	chr3_24	2	cbSP	1	nan	nan	nan	NaN	NaN	NaN	NaN	NaN
chr3	25365274	25365275	rs76243897	chr3_24	2	cbSP	1	nan	nan	nan	NaN	NaN	NaN	['enhancer', 'RegulatoryFeature']	NaN
chr3	25365285	25365286	rs77309070	chr3_24	2	cbSP	1	nan	nan	nan	NaN	NaN	NaN	['enhancer', 'RegulatoryFeature']	NaN
chr3	25366204	25366205	rs1561116	chr3_24	2	cbSP	1	nan	nan	nan	NaN	NaN	NaN	NaN	NaN
chr3	25366404	25366405	rs1984597	chr3_24	2	cbSP	1	nan	nan	nan	NaN	['Arm fat mass (right)', '23120-0.0', 3.04e-08];['Whole body fat mass', '23100-0.0', 9.23e-10];['Leg predicted mass (left)', '23118-0.0', 1.34e-08];['Waist circumference', '48-0.0', 1.59e-08];['Weight', '21002-0.0', 2.01e-10];['Standing height', '50-0.0', 3.07e-08];['Trunk fat mass', '23128-0.0', 1.14e-11];['Trunk fat percentage', '23127-0.0', 1.33e-08];['Arm fat mass (left)', '23124-0.0', 2.28e-…	NaN	NaN	NaN
chr3	25366732	25366733	rs9837851	chr3_24	2	cbSP	1	nan	nan	nan	NaN	NaN	NaN	NaN	NaN
chr3	25366886	25366887	rs9818293	chr3_24	2	cbSP	1	nan	nan	nan	NaN	NaN	NaN	NaN	NaN
chr3	25367140	25367141	rs17016204	chr3_24	2	cbSP	1	nan	nan	nan	NaN	NaN	NaN	NaN	NaN
chr3	25368354	25368355	rs57386420	chr3_24	2	cbSP	1	nan	nan	nan	NaN	NaN	NaN	NaN	NaN
chr3	25368722	25368723	rs59087853	chr3_24	2	cbSP	1	nan	nan	nan	NaN	NaN	NaN	NaN	NaN
chr3	25369059	25369060	rs9832914	chr3_24	2	cbSP	1	nan	nan	nan	NaN	NaN	NaN	NaN	NaN
chr3	25369347	25369348	rs9833653	chr3_24	2	cbSP	1	nan	nan	nan	NaN	NaN	NaN	NaN	NaN
chr3	25369693	25369694	rs6806988	chr3_24	2	cbSP	1	nan	nan	nan	NaN	NaN	NaN	NaN	NaN
chr3	25370041	25370042	rs6799057	chr3_24	2	cbSP	1	nan	nan	nan	NaN	NaN	NaN	NaN	NaN
chr3	25370622	25370623	rs138818958	chr3_24	2	cbSP	1	nan	nan	nan	NaN	NaN	NaN	NaN	NaN
chr3	25370879	25370880	rs144224197	chr3_24	2	cbSP	1	nan	nan	nan	NaN	NaN	NaN	NaN	NaN
chr3	25370894	25370895	rs9848967	chr3_24	2	cbSP	1	nan	nan	nan	NaN	NaN	NaN	NaN	NaN
chr3	25371093	25371094	rs9852984	chr3_24	2	cbSP	1	nan	nan	nan	NaN	NaN	NaN	NaN	NaN
chr3	25371184	25371185	rs9815892	chr3_24	2	cbSP	1	nan	nan	nan	NaN	NaN	NaN	NaN	NaN
chr3	25371601	25371602	rs9816512	chr3_24	2	cbSP	1	nan	nan	nan	NaN	NaN	NaN	NaN	NaN
chr3	25371611	25371612	rs9816521	chr3_24	2	cbSP	1	nan	nan	nan	NaN	NaN	NaN	NaN	NaN
chr3	25371674	25371675	rs11707346	chr3_24	2	cbSP	1	nan	nan	nan	NaN	NaN	NaN	NaN	NaN
chr3	25371734	25371735	rs6796134	chr3_24	2	cbSP	1	nan	nan	nan	NaN	NaN	NaN	NaN	NaN
chr3	25372201	25372202	rs9858501	chr3_24	2	cbSP	1	nan	nan	nan	NaN	NaN	NaN	NaN	NaN
chr3	25372360	25372361	rs6790649	chr3_24	2	cbSP	1	nan	nan	nan	NaN	NaN	NaN	NaN	NaN
chr3	25372671	25372672	rs6788260	chr3_24	2	cbSP	1	nan	nan	nan	NaN	NaN	NaN	NaN	NaN
chr3	25372832	25372833	rs9859468	chr3_24	2	cbSP	1	nan	nan	nan	NaN	NaN	NaN	NaN	NaN
chr3	25373026	25373027	rs9859796	chr3_24	2	cbSP	1	nan	nan	nan	NaN	NaN	NaN	NaN	NaN
chr3	25373904	25373905	rs6792022	chr3_24	2	cbSP	1	nan	nan	nan	NaN	NaN	NaN	NaN	NaN
chr3	25373905	25373906	rs6794637	chr3_24	2	cbSP	1	nan	nan	nan	NaN	NaN	NaN	NaN	NaN
chr3	25374031	25374032	rs6781934	chr3_24	2	cbSP	1	nan	nan	nan	NaN	NaN	NaN	NaN	NaN
chr3	25374118	25374119	rs6794641	chr3_24	2	cbSP	1	nan	nan	nan	NaN	NaN	NaN	NaN	NaN
chr3	25374703	25374704	rs9852354	chr3_24	2	cbSP	1	nan	nan	nan	NaN	NaN	NaN	NaN	NaN
chr3	25374789	25374790	rs9870001	chr3_24	2	cbSP	1	nan	nan	nan	NaN	NaN	NaN	NaN	NaN
chr3	25375354	25375355	rs9874712	chr3_24	2	cbSP	1	nan	nan	nan	NaN	NaN	NaN	NaN	NaN
chr3	25375620	25375621	rs9837715	chr3_24	2	cbSP	1	nan	nan	nan	NaN	NaN	NaN	NaN	NaN
chr3	25375790	25375791	rs9837763	chr3_24	2	cbSP	1	nan	nan	nan	NaN	NaN	NaN	NaN	NaN
chr3	25376100	25376101	rs9842356	chr3_24	2	cbSP	1	nan	nan	nan	NaN	NaN	NaN	NaN	NaN
chr3	25376536	25376537	rs1483837	chr3_24	2	cbSP	1	nan	nan	nan	NaN	NaN	NaN	NaN	NaN
chr3	25376752	25376753	rs375461074	chr3_24	2	cbSP	1	nan	nan	nan	NaN	NaN	NaN	NaN	NaN
chr3	25376755	25376756	rs534434634	chr3_24	2	cbSP	1	nan	nan	nan	NaN	NaN	NaN	NaN	NaN
chr3	25376756	25376757	rs554216867	chr3_24	2	cbSP	1	nan	nan	nan	NaN	NaN	NaN	NaN	NaN
chr3	25376778	25376779	rs11720675	chr3_24	2	cbSP	1	nan	nan	nan	NaN	NaN	NaN	NaN	NaN
chr3	25377423	25377424	rs1436251	chr3_24	2	cbSP	0	nan	7.42831	72923.9	NaN	NaN	NaN	NaN	NaN
chr3	25377588	25377589	rs9848513	chr3_24	2	cbSP	0	nan	7.4278	72751.6	NaN	NaN	NaN	NaN	NaN
chr3	25377636	25377637	rs78022710	chr3_24	2	cbSP	1	nan	nan	nan	NaN	NaN	NaN	NaN	NaN
chr3	25377759	25377760	rs1905465	chr3_24	2	cbSP	1	nan	nan	nan	NaN	NaN	NaN	NaN	NaN
chr3	25377785	25377786	rs7649070	chr3_24	2	cbSP	1	nan	nan	nan	NaN	NaN	NaN	NaN	NaN
chr3	25378485	25378486	rs6550961	chr3_24	2	cbSP	1	nan	nan	nan	NaN	NaN	NaN	NaN	NaN
chr3	25379133	25379134	rs6799363	chr3_24	2	cbSP	1	nan	nan	nan	NaN	NaN	NaN	NaN	NaN
chr3	25379230	25379231	rs6774199	chr3_24	2	cbSP	1	nan	nan	nan	NaN	NaN	NaN	NaN	NaN
chr3	25381351	25381352	rs74347859	chr3_24	2	cbSP	1	nan	nan	nan	NaN	NaN	NaN	NaN	NaN
chr3	25381963	25381964	rs6550962	chr3_24	2	cbSP	1	nan	nan	nan	NaN	NaN	NaN	NaN	NaN
chr3	25382067	25382068	rs6550963	chr3_24	2	cbSP	1	nan	nan	nan	NaN	NaN	NaN	NaN	NaN
chr3	25382691	25382692	rs79287399	chr3_24	2	cbSP	1	nan	nan	nan	NaN	NaN	NaN	NaN	NaN
chr3	25382816	25382817	rs77820862	chr3_24	2	cbSP	1	nan	nan	nan	NaN	NaN	NaN	NaN	NaN
chr3	25384138	25384139	rs57697446	chr3_24	2	cbSP	1	nan	nan	nan	NaN	NaN	NaN	NaN	NaN
chr3	25385110	25385111	rs7615094	chr3_24	2	cbSP	1	nan	nan	nan	NaN	NaN	NaN	NaN	NaN
chr3	25385414	25385415	rs7623030	chr3_24	2	cbSP	1	nan	nan	nan	NaN	NaN	NaN	NaN	NaN
chr3	25385648	25385649	rs7615609	chr3_24	2	cbSP	1	nan	nan	nan	NaN	NaN	NaN	NaN	NaN
chr3	25386017	25386018	rs11709169	chr3_24	2	cbSP	1	nan	nan	nan	NaN	NaN	NaN	NaN	NaN
chr3	25386324	25386325	rs11717848	chr3_24	2	cbSP	1	nan	nan	nan	NaN	NaN	NaN	NaN	NaN
chr3	25386591	25386592	rs6771956	chr3_24	2	cbSP	1	nan	nan	nan	NaN	NaN	NaN	NaN	NaN
chr3	25386645	25386646	rs11718046	chr3_24	2	cbSP	1	nan	nan	nan	NaN	NaN	NaN	NaN	NaN
chr3	25388855	25388856	rs6550966	chr3_24	2	cbSP	1	nan	nan	nan	NaN	NaN	NaN	NaN	NaN
chr3	25389503	25389504	rs11721271	chr3_24	2	cbSP	1	nan	nan	nan	NaN	NaN	NaN	NaN	NaN
chr3	25391347	25391348	rs11709732	chr3_24	2	cbSP	1	nan	nan	nan	NaN	NaN	NaN	NaN	NaN
chr3	25392579	25392580	rs17016260	chr3_24	2	cbSP	1	nan	nan	nan	NaN	NaN	NaN	NaN	NaN
chr3	25392771	25392772	rs11718836	chr3_24	2	cbSP	1	nan	nan	nan	NaN	NaN	NaN	NaN	NaN
chr3	25396864	25396865	rs17588596	chr3_24	2	cbSP	1	nan	nan	nan	NaN	NaN	NaN	NaN	NaN
chr3	25398512	25398513	rs7637182	chr3_24	2	cbSP	1	nan	nan	nan	NaN	NaN	NaN	NaN	NaN
chr3	25398880	25398881	rs142001230	chr3_24	2	cbSP	1	nan	nan	nan	NaN	NaN	NaN	NaN	NaN
chr3	25399880	25399881	rs9834082	chr3_24	2	cbSP	1	nan	nan	nan	NaN	NaN	NaN	NaN	NaN
chr3	25400005	25400006	rs140244335	chr3_24	2	cbSP	1	nan	nan	nan	NaN	NaN	NaN	NaN	NaN
chr3	25401098	25401099	rs59816658	chr3_24	2	cbSP	1	nan	nan	nan	NaN	NaN	NaN	NaN	NaN
chr3	25402081	25402082	rs116605026	chr3_24	2	cbSP	1	nan	nan	nan	NaN	NaN	NaN	NaN	NaN
chr3	25402973	25402974	rs11716202	chr3_24	2	cbSP	1	nan	nan	nan	NaN	NaN	NaN	NaN	NaN
chr3	25403206	25403207	rs11713396	chr3_24	2	cbSP	1	nan	nan	nan	NaN	NaN	NaN	['CTCF_binding_site', 'RegulatoryFeature']	NaN
chr3	36183870	36183871	rs13068500	chr3_25	2	cbSP	1	nan	nan	nan	NaN	NaN	NaN	NaN	NaN
chr3	36183905	36183906	rs7625562	chr3_25	2	cbSP	1	nan	nan	nan	NaN	NaN	NaN	NaN	NaN
chr3	36184293	36184294	rs11707761	chr3_25	2	cbSP	1	nan	nan	nan	NaN	NaN	NaN	NaN	NaN
chr3	36186143	36186144	rs11916736	chr3_25	2	cbSP	1	nan	nan	nan	NaN	NaN	NaN	NaN	NaN
chr3	36186172	36186173	rs9876218	chr3_25	2	cbSP	1	nan	nan	nan	NaN	NaN	NaN	NaN	NaN
chr3	36186774	36186775	rs35094663	chr3_25	2	cbSP	1	nan	nan	nan	NaN	NaN	NaN	NaN	NaN
chr3	36187153	36187154	rs1450002	chr3_25	2	cbSP	1	nan	nan	nan	NaN	NaN	NaN	NaN	NaN
chr3	36187484	36187485	rs78413294	chr3_25	2	cbSP	1	nan	nan	nan	NaN	NaN	NaN	NaN	NaN
chr3	36187526	36187527	rs12233377	chr3_25	2	cbSP	1	nan	nan	nan	NaN	NaN	NaN	NaN	NaN
chr3	36187622	36187623	rs6782320	chr3_25	2	cbSP	1	nan	nan	nan	NaN	NaN	NaN	NaN	NaN
chr3	36188047	36188048	rs11129698	chr3_25	2	cbSP	1	nan	nan	nan	NaN	NaN	NaN	NaN	NaN
chr3	36188722	36188723	rs71328131	chr3_25	2	cbSP	1	nan	nan	nan	NaN	NaN	NaN	NaN	NaN
chr3	36189215	36189216	rs4678850	chr3_25	2	cbSP	1	nan	nan	nan	NaN	NaN	NaN	NaN	NaN
chr3	36190153	36190154	rs13073797	chr3_25	2	cbSP	1	nan	nan	nan	NaN	NaN	NaN	NaN	NaN
chr3	36190205	36190206	rs13073648	chr3_25	2	cbSP	1	nan	nan	nan	NaN	NaN	NaN	NaN	NaN
chr3	36190650	36190651	rs4678851	chr3_25	2	cbSP	1	nan	nan	nan	NaN	NaN	NaN	NaN	NaN
chr3	36191256	36191257	rs188641086	chr3_25	2	cbSP	1	nan	nan	nan	NaN	NaN	NaN	NaN	NaN
chr3	36191257	36191258	rs193164265	chr3_25	2	cbSP	1	nan	nan	nan	NaN	NaN	NaN	NaN	NaN
chr3	36191584	36191585	rs6796271	chr3_25	2	cbSP	1	nan	nan	nan	NaN	NaN	NaN	NaN	NaN
chr3	36191944	36191945	rs61050332	chr3_25	2	cbSP	1	nan	nan	nan	NaN	NaN	NaN	NaN	NaN
chr3	36192112	36192113	rs17034462	chr3_25	2	cbSP	1	nan	nan	nan	NaN	NaN	NaN	NaN	NaN
chr3	36192175	36192176	rs1450004	chr3_25	2	cbSP	1	nan	nan	nan	NaN	NaN	NaN	NaN	NaN
chr3	36192556	36192557	rs7621380	chr3_25	2	cbSP	1	nan	nan	nan	NaN	NaN	NaN	NaN	NaN
chr3	36192620	36192621	rs7643634	chr3_25	2	cbSP	1	nan	nan	nan	NaN	NaN	NaN	NaN	NaN
chr3	36193065	36193066	rs10510677	chr3_25	2	cbSP	1	nan	nan	nan	NaN	NaN	NaN	NaN	NaN
chr3	36193318	36193319	rs59174768	chr3_25	2	cbSP	1	nan	nan	nan	NaN	NaN	NaN	NaN	NaN
chr3	36193325	36193326	rs57979041	chr3_25	2	cbSP	1	nan	nan	nan	NaN	NaN	NaN	NaN	NaN
chr3	36193365	36193366	rs72855287	chr3_25	2	cbSP	1	nan	nan	nan	NaN	NaN	NaN	NaN	NaN
chr3	36193390	36193391	rs35983287	chr3_25	2	cbSP	1	nan	nan	nan	NaN	NaN	NaN	NaN	NaN
chr3	36193436	36193437	rs72855288	chr3_25	2	cbSP	1	nan	nan	nan	NaN	NaN	NaN	NaN	NaN
chr3	36193465	36193466	rs74918479	chr3_25	2	cbSP	1	nan	nan	nan	NaN	NaN	NaN	NaN	NaN
chr3	36193522	36193523	rs60112870	chr3_25	2	cbSP	1	nan	nan	nan	NaN	NaN	NaN	NaN	NaN
chr3	36193593	36193594	rs57521975	chr3_25	2	cbSP	1	nan	nan	nan	NaN	NaN	NaN	NaN	NaN
chr3	36193947	36193948	rs57621776	chr3_25	2	cbSP	1	nan	nan	nan	NaN	NaN	NaN	NaN	NaN
chr3	36194023	36194024	rs60477592	chr3_25	2	cbSP	1	nan	nan	nan	NaN	NaN	NaN	NaN	NaN
chr3	36194024	36194025	rs11129699	chr3_25	2	cbSP	1	nan	nan	nan	NaN	NaN	NaN	NaN	NaN
chr3	36194166	36194167	rs1450005	chr3_25	2	cbSP	1	nan	nan	nan	NaN	NaN	NaN	NaN	NaN
chr3	36194247	36194248	rs5004875	chr3_25	2	cbSP	1	nan	nan	nan	NaN	NaN	NaN	NaN	NaN
chr3	36194256	36194257	rs2044767	chr3_25	2	cbSP	1	nan	nan	nan	NaN	NaN	NaN	NaN	NaN
chr3	36194378	36194379	rs2044768	chr3_25	2	cbSP	1	nan	nan	nan	NaN	NaN	NaN	NaN	NaN
chr3	36194505	36194506	rs2044769	chr3_25	2	cbSP	1	nan	nan	nan	NaN	NaN	NaN	NaN	NaN
chr3	36194818	36194819	rs72855292	chr3_25	2	cbSP	1	nan	nan	nan	NaN	NaN	NaN	NaN	NaN
chr3	36194888	36194889	rs72855293	chr3_25	2	cbSP	1	nan	nan	nan	NaN	NaN	NaN	NaN	NaN
chr3	36194940	36194941	rs75049176	chr3_25	2	cbSP	1	nan	nan	nan	NaN	NaN	NaN	NaN	NaN
chr3	36195390	36195391	rs79181617	chr3_25	2	cbSP	1	nan	nan	nan	NaN	NaN	NaN	NaN	NaN
chr3	36195607	36195608	rs72855297	chr3_25	2	cbSP	1	nan	nan	nan	NaN	NaN	NaN	NaN	NaN
chr3	36195640	36195641	rs112112586	chr3_25	2	cbSP	1	nan	nan	nan	NaN	NaN	NaN	NaN	NaN
chr3	36195645	36195646	rs58901475	chr3_25	2	cbSP	1	nan	nan	nan	NaN	NaN	NaN	NaN	NaN
chr3	36195698	36195699	rs59055941	chr3_25	2	cbSP	1	nan	nan	nan	NaN	NaN	NaN	NaN	NaN
chr3	36195724	36195725	rs60950198	chr3_25	2	cbSP	1	nan	nan	nan	NaN	NaN	NaN	NaN	NaN
chr3	36195735	36195736	rs56846201	chr3_25	2	cbSP	1	nan	nan	nan	NaN	NaN	NaN	NaN	NaN
chr3	36195761	36195762	rs58875185	chr3_25	2	cbSP	1	nan	nan	nan	NaN	NaN	NaN	NaN	NaN
chr3	36196171	36196172	rs78266009	chr3_25	2	cbSP	1	nan	nan	nan	NaN	NaN	NaN	NaN	NaN
chr3	36196281	36196282	rs11709343	chr3_25	2	cbSP	1	nan	nan	nan	NaN	NaN	NaN	NaN	NaN
chr3	36196289	36196290	rs1901023	chr3_25	2	cbSP	1	nan	nan	nan	NaN	NaN	NaN	NaN	NaN
chr3	36196301	36196302	rs1901024	chr3_25	2	cbSP	1	nan	nan	nan	NaN	NaN	NaN	NaN	NaN
chr3	36196548	36196549	rs72855301	chr3_25	2	cbSP	1	nan	nan	nan	NaN	NaN	NaN	NaN	NaN
chr3	36196863	36196864	rs7623921	chr3_25	2	cbSP	1	nan	nan	nan	NaN	NaN	NaN	NaN	NaN
chr3	36197019	36197020	rs74568781	chr3_25	2	cbSP	1	nan	nan	nan	NaN	NaN	NaN	NaN	NaN
chr3	36197195	36197196	rs2884850	chr3_25	2	cbSP	1	nan	nan	nan	NaN	NaN	NaN	NaN	NaN
chr3	36197238	36197239	rs2359969	chr3_25	2	cbSP	1	nan	nan	nan	NaN	NaN	NaN	NaN	NaN
chr3	36197276	36197277	rs2359970	chr3_25	2	cbSP	1	nan	nan	nan	NaN	NaN	NaN	NaN	NaN
chr3	36197390	36197391	rs2359972	chr3_25	2	cbSP	1	nan	nan	nan	NaN	NaN	NaN	NaN	NaN
chr3	36197434	36197435	rs2359973	chr3_25	2	cbSP	1	nan	nan	nan	NaN	NaN	NaN	NaN	NaN
chr3	36197669	36197670	rs4588309	chr3_25	2	cbSP	1	nan	nan	nan	NaN	NaN	NaN	NaN	NaN
chr3	36197768	36197769	rs34809257	chr3_25	2	cbSP	1	nan	nan	nan	NaN	NaN	NaN	NaN	NaN
chr3	36197830	36197831	rs79026972	chr3_25	2	cbSP	1	nan	nan	nan	NaN	NaN	NaN	NaN	NaN
chr3	36197874	36197875	rs77615505	chr3_25	2	cbSP	1	nan	nan	nan	NaN	NaN	NaN	NaN	NaN
chr3	36197912	36197913	rs34222592	chr3_25	2	cbSP	1	nan	nan	nan	NaN	NaN	NaN	NaN	NaN
chr3	36198315	36198316	rs76585663	chr3_25	2	cbSP	1	nan	nan	nan	NaN	NaN	NaN	NaN	['Job SOC coding: Driving instructors', '22617_8215', 3.35198e-08];['Job coding: driving instructor, hgv instructor', '22601_82152612', 1.60825e-08]
chr3	36198355	36198356	rs77442064	chr3_25	2	cbSP	1	nan	nan	nan	NaN	NaN	NaN	NaN	NaN
chr3	36198527	36198528	rs74683700	chr3_25	2	cbSP	1	nan	nan	nan	NaN	NaN	NaN	NaN	NaN
chr3	36198852	36198853	rs80054200	chr3_25	2	cbSP	1	nan	nan	nan	NaN	NaN	NaN	NaN	NaN
chr3	36199514	36199515	rs6805153	chr3_25	2	cbSP	1	nan	nan	nan	NaN	NaN	NaN	NaN	NaN
chr3	36199717	36199718	rs1901025	chr3_25	2	cbSP	1	nan	nan	nan	NaN	NaN	NaN	NaN	NaN
chr3	36199725	36199726	rs1901026	chr3_25	2	cbSP	1	nan	nan	nan	NaN	NaN	NaN	NaN	NaN
chr3	36199795	36199796	rs1901027	chr3_25	2	cbSP	1	nan	nan	nan	NaN	NaN	NaN	NaN	NaN
chr3	36199822	36199823	rs1901028	chr3_25	2	cbSP	1	nan	nan	nan	NaN	NaN	NaN	NaN	NaN
chr3	36199890	36199891	rs74815970	chr3_25	2	cbSP	1	nan	nan	nan	NaN	NaN	NaN	NaN	NaN
chr3	36199962	36199963	rs79779857	chr3_25	2	cbSP	1	nan	nan	nan	NaN	NaN	NaN	NaN	NaN
chr3	36200112	36200113	rs74282005	chr3_25	2	cbSP	1	nan	nan	nan	NaN	NaN	NaN	NaN	NaN
chr3	36200381	36200382	rs77991091	chr3_25	2	cbSP	1	nan	nan	nan	NaN	NaN	NaN	NaN	NaN
chr3	36200393	36200394	rs17030138	chr3_25	2	cbSP	1	nan	nan	nan	NaN	NaN	NaN	NaN	NaN
chr3	36200503	36200504	rs17030140	chr3_25	2	cbSP	1	nan	nan	nan	NaN	NaN	NaN	NaN	NaN
chr3	36200542	36200543	rs78076899	chr3_25	2	cbSP	1	nan	nan	nan	NaN	NaN	NaN	NaN	NaN
chr3	36200970	36200971	rs1349291	chr3_25	2	cbSP	1	nan	nan	nan	NaN	NaN	NaN	NaN	NaN
chr3	36200988	36200989	rs1349292	chr3_25	2	cbSP	1	nan	nan	nan	NaN	NaN	NaN	NaN	NaN
chr3	36201059	36201060	rs1349293	chr3_25	2	cbSP	1	nan	nan	nan	NaN	NaN	NaN	NaN	NaN
chr3	36201553	36201554	rs6763672	chr3_25	2	cbSP	1	nan	nan	nan	NaN	NaN	NaN	NaN	NaN
chr3	36201740	36201741	rs6776529	chr3_25	2	cbSP	1	nan	nan	nan	NaN	NaN	NaN	NaN	NaN
chr3	36202179	36202180	rs76181324	chr3_25	2	cbSP	1	nan	nan	nan	NaN	NaN	NaN	NaN	NaN
chr3	36202194	36202195	rs78462038	chr3_25	2	cbSP	1	nan	nan	nan	NaN	NaN	NaN	NaN	NaN
chr3	36202204	36202205	rs76675470	chr3_25	2	cbSP	1	nan	nan	nan	NaN	NaN	NaN	NaN	NaN
chr3	36202534	36202535	rs78372182	chr3_25	2	cbSP	1	nan	nan	nan	NaN	NaN	NaN	NaN	NaN
chr3	36202827	36202828	rs74417760	chr3_25	2	cbSP	1	nan	nan	nan	NaN	NaN	NaN	NaN	NaN
chr3	36203514	36203515	rs75359630	chr3_25	2	cbSP	1	nan	nan	nan	NaN	NaN	NaN	NaN	NaN
chr3	36203694	36203695	rs76458172	chr3_25	2	cbSP	1	nan	nan	nan	NaN	NaN	NaN	NaN	NaN
chr3	36203707	36203708	rs74492959	chr3_25	2	cbSP	1	nan	nan	nan	NaN	NaN	NaN	NaN	NaN
chr3	36203766	36203767	rs76101930	chr3_25	2	cbSP	1	nan	nan	nan	NaN	NaN	NaN	NaN	NaN
chr3	36203984	36203985	rs80146468	chr3_25	2	cbSP	1	nan	nan	nan	NaN	NaN	NaN	NaN	NaN
chr3	36204060	36204061	rs1868595	chr3_25	2	cbSP	1	nan	nan	nan	NaN	NaN	NaN	NaN	NaN
chr3	36204315	36204316	rs13063735	chr3_25	2	cbSP	1	nan	nan	nan	NaN	NaN	NaN	NaN	NaN
chr3	36204390	36204391	rs79544248	chr3_25	2	cbSP	1	nan	nan	nan	NaN	NaN	NaN	NaN	NaN
chr3	36204462	36204463	rs13078784	chr3_25	2	cbSP	0	nan	13.8564	70352	NaN	NaN	['ENSG00000144681.10', 'T/C', 5.56309e-06, 'Cells_Cultured_fibroblasts']	NaN	NaN
chr3	36204535	36204536	rs79152277	chr3_25	2	cbSP	0	nan	nan	nan	NaN	NaN	NaN	NaN	NaN
chr3	36204716	36204717	rs77734649	chr3_25	2	cbSP	1	nan	nan	nan	NaN	NaN	NaN	NaN	NaN
chr3	36204754	36204755	rs78651340	chr3_25	2	cbSP	1	nan	nan	nan	NaN	NaN	NaN	NaN	NaN
chr3	36205002	36205003	rs35082872	chr3_25	2	cbSP	1	nan	nan	nan	NaN	NaN	NaN	NaN	NaN
chr3	36205123	36205124	rs78106117	chr3_25	2	cbSP	1	nan	nan	nan	NaN	NaN	NaN	NaN	NaN
chr3	36205298	36205299	rs76456205	chr3_25	2	cbSP	1	nan	nan	nan	NaN	NaN	NaN	NaN	NaN
chr3	36205347	36205348	rs949764	chr3_25	2	cbSP	1	nan	nan	nan	NaN	NaN	NaN	NaN	NaN
chr3	36205452	36205453	rs949763	chr3_25	2	cbSP	1	nan	nan	nan	NaN	NaN	NaN	NaN	NaN
chr3	36205503	36205504	rs79807281	chr3_25	2	cbSP	1	nan	nan	nan	NaN	NaN	NaN	NaN	NaN
chr3	36205521	36205522	rs949684	chr3_25	2	cbSP	1	nan	nan	nan	NaN	NaN	NaN	NaN	NaN
chr3	36205631	36205632	rs74364333	chr3_25	2	cbSP	1	nan	nan	nan	NaN	NaN	NaN	NaN	NaN
chr3	36205781	36205782	rs74994407	chr3_25	2	cbSP	1	nan	nan	nan	NaN	NaN	NaN	NaN	NaN
chr3	36205796	36205797	rs76056272	chr3_25	2	cbSP	1	nan	nan	nan	NaN	NaN	NaN	NaN	NaN
chr3	36205917	36205918	rs77177626	chr3_25	2	cbSP	1	nan	nan	nan	NaN	NaN	NaN	NaN	NaN
chr3	36205919	36205920	rs76128724	chr3_25	2	cbSP	1	nan	nan	nan	NaN	NaN	NaN	NaN	NaN
chr3	36206138	36206139	rs74443248	chr3_25	2	cbSP	1	nan	nan	nan	NaN	NaN	NaN	NaN	NaN
chr3	36206240	36206241	rs4678852	chr3_25	2	cbSP	1	nan	nan	nan	NaN	NaN	NaN	NaN	NaN
chr3	36206278	36206279	rs4678853	chr3_25	2	cbSP	1	nan	nan	nan	NaN	NaN	NaN	NaN	NaN
chr3	36206702	36206703	rs74282007	chr3_25	2	cbSP	1	nan	nan	nan	NaN	NaN	NaN	NaN	NaN
chr3	36206745	36206746	rs77753985	chr3_25	2	cbSP	1	nan	nan	nan	NaN	NaN	NaN	NaN	NaN
chr3	36206834	36206835	rs76141692	chr3_25	2	cbSP	1	nan	nan	nan	NaN	NaN	NaN	NaN	NaN
chr3	36206851	36206852	rs79126462	chr3_25	2	cbSP	1	nan	nan	nan	NaN	NaN	NaN	NaN	NaN
chr3	36206873	36206874	rs77704564	chr3_25	2	cbSP	1	nan	nan	nan	NaN	NaN	NaN	NaN	NaN
chr3	36207005	36207006	rs77900613	chr3_25	2	cbSP	1	nan	nan	nan	NaN	NaN	NaN	NaN	NaN
chr3	36207006	36207007	rs1450006	chr3_25	2	cbSP	1	nan	nan	nan	NaN	NaN	NaN	NaN	NaN
chr3	36207007	36207008	rs1450007	chr3_25	2	cbSP	1	nan	nan	nan	NaN	NaN	NaN	NaN	NaN
chr3	36207166	36207167	rs79207404	chr3_25	2	cbSP	1	nan	nan	nan	NaN	NaN	NaN	NaN	NaN
chr3	36207315	36207316	rs75153212	chr3_25	2	cbSP	1	nan	nan	nan	NaN	NaN	NaN	NaN	NaN
chr3	36207480	36207481	rs74404329	chr3_25	2	cbSP	1	nan	nan	nan	NaN	NaN	NaN	NaN	NaN
chr3	36207545	36207546	rs79727638	chr3_25	2	cbSP	1	nan	nan	nan	NaN	NaN	NaN	NaN	NaN
chr3	36207839	36207840	rs77287438	chr3_25	2	cbSP	1	nan	nan	nan	NaN	NaN	NaN	NaN	NaN
chr3	36207851	36207852	rs78308914	chr3_25	2	cbSP	1	nan	nan	nan	NaN	NaN	NaN	NaN	NaN
chr3	36208112	36208113	rs75867335	chr3_25	2	cbSP	1	nan	nan	nan	NaN	NaN	NaN	NaN	NaN
chr3	36208118	36208119	rs76645709	chr3_25	2	cbSP	1	nan	nan	nan	NaN	NaN	NaN	NaN	NaN
chr3	36208161	36208162	rs13098317	chr3_25	2	cbSP	1	nan	nan	nan	NaN	NaN	NaN	['promoter_flanking_region', 'RegulatoryFeature']	NaN
chr3	36208285	36208286	rs74918224	chr3_25	2	cbSP	1	nan	nan	nan	NaN	NaN	NaN	NaN	NaN
chr3	36208350	36208351	rs11925214	chr3_25	2	cbSP	1	nan	nan	nan	NaN	NaN	NaN	['promoter_flanking_region', 'RegulatoryFeature']	NaN
chr3	36208472	36208473	rs75992473	chr3_25	2	cbSP	1	nan	nan	nan	NaN	NaN	NaN	NaN	NaN
chr3	36208541	36208542	rs11925993	chr3_25	2	cbSP	1	nan	nan	nan	NaN	NaN	NaN	['promoter_flanking_region', 'RegulatoryFeature']	NaN
chr3	36208542	36208543	rs11925994	chr3_25	2	cbSP	1	nan	nan	nan	NaN	NaN	NaN	['promoter_flanking_region', 'RegulatoryFeature']	NaN
chr3	36208691	36208692	rs1868596	chr3_25	2	cbSP	1	nan	nan	nan	NaN	NaN	NaN	NaN	NaN
chr3	36208730	36208731	rs74789786	chr3_25	2	cbSP	1	nan	nan	nan	NaN	NaN	NaN	NaN	NaN
chr3	36208855	36208856	rs1868597	chr3_25	2	cbSP	1	nan	nan	nan	NaN	NaN	NaN	NaN	NaN
chr3	36209120	36209121	rs79378031	chr3_25	2	cbSP	1	nan	nan	nan	NaN	NaN	NaN	NaN	NaN
chr3	36209157	36209158	rs1868598	chr3_25	2	cbSP	1	nan	nan	nan	NaN	NaN	NaN	NaN	NaN
chr3	36209271	36209272	rs77343356	chr3_25	2	cbSP	1	nan	nan	nan	NaN	NaN	NaN	NaN	NaN
chr3	36209369	36209370	rs78255225	chr3_25	2	cbSP	1	nan	nan	nan	NaN	NaN	NaN	NaN	NaN
chr3	36209515	36209516	rs75810921	chr3_25	2	cbSP	1	nan	nan	nan	NaN	NaN	NaN	NaN	NaN
chr3	36209563	36209564	rs62243974	chr3_25	2	cbSP	1	nan	nan	nan	NaN	NaN	NaN	NaN	NaN
chr3	36209574	36209575	rs72868771	chr3_25	2	cbSP	1	nan	nan	nan	NaN	NaN	NaN	NaN	NaN
chr3	36209576	36209577	rs67775021	chr3_25	2	cbSP	1	nan	nan	nan	NaN	NaN	NaN	NaN	NaN
chr3	36209628	36209629	rs34147932	chr3_25	2	cbSP	1	nan	nan	nan	NaN	NaN	NaN	NaN	NaN
chr3	36209665	36209666	rs67135749	chr3_25	2	cbSP	1	nan	nan	nan	NaN	NaN	NaN	NaN	NaN
chr3	36209714	36209715	rs559576297	chr3_25	2	cbSP	1	nan	nan	nan	NaN	NaN	NaN	NaN	NaN
chr3	36209716	36209717	rs67847077	chr3_25	2	cbSP	1	nan	nan	nan	NaN	NaN	NaN	NaN	NaN
chr3	36209734	36209735	rs373444383	chr3_25	2	cbSP	1	nan	nan	nan	NaN	NaN	NaN	NaN	NaN
chr3	36209783	36209784	rs186936447	chr3_25	2	cbSP	1	nan	nan	nan	NaN	NaN	NaN	NaN	NaN
chr3	36209841	36209842	rs191347643	chr3_25	2	cbSP	1	nan	nan	nan	NaN	NaN	NaN	NaN	NaN
chr3	36209874	36209875	rs538957768	chr3_25	2	cbSP	1	nan	nan	nan	NaN	NaN	NaN	NaN	NaN
chr3	36210610	36210611	rs7622743	chr3_25	2	cbSP	1	nan	nan	nan	NaN	NaN	NaN	NaN	NaN
chr3	36210706	36210707	rs370483109	chr3_25	2	cbSP	1	nan	nan	nan	NaN	NaN	NaN	NaN	NaN
chr3	36210744	36210745	rs7644724	chr3_25	2	cbSP	1	nan	nan	nan	NaN	NaN	NaN	NaN	NaN
chr3	36210840	36210841	rs7644828	chr3_25	2	cbSP	1	nan	nan	nan	NaN	NaN	NaN	NaN	NaN
chr3	36210934	36210935	rs7634584	chr3_25	2	cbSP	1	nan	nan	nan	NaN	NaN	NaN	NaN	NaN
chr3	36211039	36211040	rs75956075	chr3_25	2	cbSP	1	nan	nan	nan	NaN	NaN	NaN	NaN	NaN
chr3	36211109	36211110	rs7645120	chr3_25	2	cbSP	1	nan	nan	nan	NaN	NaN	NaN	NaN	NaN
chr3	36211197	36211198	rs13093775	chr3_25	2	cbSP	1	nan	nan	nan	NaN	NaN	NaN	NaN	NaN
chr3	36211214	36211215	rs13093783	chr3_25	2	cbSP	1	nan	nan	nan	NaN	NaN	NaN	NaN	NaN
chr3	36211279	36211280	rs34264993	chr3_25	2	cbSP	1	nan	nan	nan	NaN	NaN	NaN	NaN	NaN
chr3	36211294	36211295	rs35581048	chr3_25	2	cbSP	1	nan	nan	nan	NaN	NaN	NaN	NaN	NaN
chr3	36211342	36211343	rs7623430	chr3_25	2	cbSP	1	nan	nan	nan	NaN	NaN	NaN	NaN	NaN
chr3	36211353	36211354	rs76939804	chr3_25	2	cbSP	1	nan	nan	nan	NaN	NaN	NaN	NaN	NaN
chr3	36211428	36211429	rs74565484	chr3_25	2	cbSP	1	nan	nan	nan	NaN	NaN	NaN	NaN	NaN
chr3	36211469	36211470	rs75574352	chr3_25	2	cbSP	1	nan	nan	nan	NaN	NaN	NaN	NaN	NaN
chr3	36211522	36211523	rs11720944	chr3_25	2	cbSP	1	nan	nan	nan	NaN	NaN	NaN	NaN	NaN
chr3	36211669	36211670	rs77190977	chr3_25	2	cbSP	1	nan	nan	nan	NaN	NaN	NaN	NaN	NaN
chr3	36211769	36211770	rs78606154	chr3_25	2	cbSP	1	nan	nan	nan	NaN	NaN	NaN	NaN	NaN
chr3	36212223	36212224	rs150548073	chr3_25	2	cbSP	1	nan	nan	nan	NaN	NaN	NaN	NaN	NaN
chr3	36212232	36212233	rs139456685	chr3_25	2	cbSP	1	nan	nan	nan	NaN	NaN	NaN	NaN	NaN
chr3	36212301	36212302	rs143120626	chr3_25	2	cbSP	1	nan	nan	nan	NaN	NaN	NaN	NaN	NaN
chr3	36212351	36212352	rs189965709	chr3_25	2	cbSP	1	nan	nan	nan	NaN	NaN	NaN	NaN	NaN
chr3	36212356	36212357	rs35858783	chr3_25	2	cbSP	1	nan	nan	nan	NaN	NaN	NaN	NaN	NaN
chr3	36212444	36212445	rs34891548	chr3_25	2	cbSP	1	nan	nan	nan	NaN	NaN	NaN	NaN	NaN
chr3	36212451	36212452	rs9831489	chr3_25	2	cbSP	1	nan	nan	nan	NaN	NaN	NaN	NaN	NaN
chr3	36212747	36212748	rs76738618	chr3_25	2	cbSP	1	nan	nan	nan	NaN	NaN	NaN	NaN	NaN
chr3	36212753	36212754	rs80266836	chr3_25	2	cbSP	1	nan	nan	nan	NaN	NaN	NaN	NaN	NaN
chr3	36212801	36212802	rs75620486	chr3_25	2	cbSP	1	nan	nan	nan	NaN	NaN	NaN	NaN	NaN
chr3	36212843	36212844	rs34867906	chr3_25	2	cbSP	1	nan	nan	nan	NaN	NaN	NaN	NaN	NaN
chr3	36212896	36212897	rs79026367	chr3_25	2	cbSP	1	nan	nan	nan	NaN	NaN	NaN	NaN	NaN
chr3	36212960	36212961	rs77613826	chr3_25	2	cbSP	1	nan	nan	nan	NaN	NaN	NaN	NaN	NaN
chr3	36213224	36213225	rs78492885	chr3_25	2	cbSP	1	nan	nan	nan	NaN	NaN	NaN	NaN	NaN
chr3	36213307	36213308	rs7629613	chr3_25	2	cbSP	1	nan	nan	nan	NaN	NaN	NaN	['enhancer', 'RegulatoryFeature']	NaN
chr3	36213324	36213325	rs7641114	chr3_25	2	cbSP	1	nan	nan	nan	NaN	NaN	NaN	['enhancer', 'RegulatoryFeature']	NaN
chr3	36213396	36213397	rs4435578	chr3_25	2	cbSP	1	nan	nan	nan	NaN	NaN	NaN	['enhancer', 'RegulatoryFeature']	NaN
chr3	36213415	36213416	rs1901029	chr3_25	2	cbSP	1	nan	nan	nan	NaN	NaN	NaN	NaN	NaN
chr3	36213555	36213556	rs76305122	chr3_25	2	cbSP	1	nan	nan	nan	NaN	NaN	NaN	NaN	NaN
chr3	36213691	36213692	rs1901030	chr3_25	2	cbSP	1	nan	nan	nan	NaN	NaN	NaN	NaN	NaN
chr3	36213907	36213908	rs4592977	chr3_25	2	cbSP	1	nan	nan	nan	NaN	NaN	NaN	NaN	NaN
chr3	36214101	36214102	rs1450009	chr3_25	2	cbSP	1	nan	nan	nan	NaN	NaN	NaN	NaN	NaN
chr3	36214102	36214103	rs4552304	chr3_25	2	cbSP	1	nan	nan	nan	NaN	NaN	NaN	NaN	NaN
chr3	36214103	36214104	rs4426634	chr3_25	2	cbSP	1	nan	nan	nan	NaN	NaN	NaN	NaN	NaN
chr3	36214151	36214152	rs4440078	chr3_25	2	cbSP	1	nan	nan	nan	NaN	NaN	NaN	NaN	NaN
chr3	36214196	36214197	rs1450010	chr3_25	2	cbSP	1	nan	nan	nan	NaN	NaN	NaN	NaN	NaN
chr3	36214216	36214217	rs4428130	chr3_25	2	cbSP	1	nan	nan	nan	NaN	NaN	NaN	NaN	NaN
chr3	36214305	36214306	rs74967267	chr3_25	2	cbSP	1	nan	nan	nan	NaN	NaN	NaN	NaN	NaN
chr3	36214329	36214330	rs79581819	chr3_25	2	cbSP	1	nan	nan	nan	NaN	NaN	NaN	NaN	NaN
chr3	36214364	36214365	rs1450011	chr3_25	2	cbSP	1	nan	nan	nan	NaN	NaN	NaN	NaN	NaN
chr3	36214482	36214483	rs78073082	chr3_25	2	cbSP	1	nan	nan	nan	NaN	NaN	NaN	NaN	NaN
chr3	36214600	36214601	rs4678854	chr3_25	2	cbSP	1	nan	nan	nan	NaN	NaN	NaN	NaN	NaN
chr3	36214745	36214746	rs7635367	chr3_25	2	cbSP	1	nan	nan	nan	NaN	NaN	NaN	NaN	NaN
chr3	36214750	36214751	rs7646931	chr3_25	2	cbSP	1	nan	nan	nan	NaN	NaN	NaN	NaN	NaN
chr3	36215008	36215009	rs7647206	chr3_25	2	cbSP	1	nan	nan	nan	NaN	NaN	NaN	NaN	NaN
chr3	36215065	36215066	rs76932832	chr3_25	2	cbSP	1	nan	nan	nan	NaN	NaN	NaN	NaN	NaN
chr3	36215091	36215092	rs76432700	chr3_25	2	cbSP	1	nan	nan	nan	NaN	NaN	NaN	NaN	NaN
chr3	36215143	36215144	rs75387265	chr3_25	2	cbSP	1	nan	nan	nan	NaN	NaN	NaN	NaN	NaN
chr3	36215307	36215308	rs79847791	chr3_25	2	cbSP	1	nan	nan	nan	NaN	NaN	NaN	NaN	NaN
chr3	36215383	36215384	rs10433544	chr3_25	2	cbSP	1	nan	nan	nan	NaN	NaN	NaN	NaN	NaN
chr3	36215838	36215839	rs188793214	chr3_25	2	cbSP	1	nan	nan	nan	NaN	NaN	NaN	NaN	NaN
chr3	36216124	36216125	rs11719658	chr3_25	2	cbSP	1	nan	nan	nan	NaN	NaN	NaN	NaN	NaN
chr3	36216153	36216154	rs11708124	chr3_25	2	cbSP	1	nan	nan	nan	NaN	NaN	NaN	NaN	NaN
chr3	36216156	36216157	rs11719589	chr3_25	2	cbSP	1	nan	nan	nan	NaN	NaN	NaN	NaN	NaN
chr3	36216390	36216391	rs76478670	chr3_25	2	cbSP	1	nan	nan	nan	NaN	NaN	NaN	NaN	NaN
chr3	36217994	36217995	rs75475346	chr3_25	2	cbSP	1	nan	nan	nan	NaN	NaN	NaN	NaN	NaN
chr3	36218411	36218412	rs79952754	chr3_25	2	cbSP	1	nan	nan	nan	NaN	NaN	NaN	NaN	NaN
chr3	36218693	36218694	rs1450012	chr3_25	2	cbSP	1	nan	nan	nan	NaN	NaN	NaN	NaN	NaN
chr3	36219068	36219069	rs80018291	chr3_25	2	cbSP	1	nan	nan	nan	NaN	NaN	NaN	NaN	NaN
chr3	36219249	36219250	rs76949678	chr3_25	2	cbSP	1	nan	nan	nan	NaN	NaN	NaN	NaN	NaN
chr3	36219250	36219251	rs75964315	chr3_25	2	cbSP	1	nan	nan	nan	NaN	NaN	NaN	NaN	NaN
chr3	36220073	36220074	rs78649752	chr3_25	2	cbSP	1	nan	nan	nan	NaN	NaN	NaN	NaN	NaN
chr3	36220363	36220364	rs79570400	chr3_25	2	cbSP	1	nan	nan	nan	NaN	NaN	NaN	NaN	NaN
chr3	36220910	36220911	rs78105187	chr3_25	2	cbSP	1	nan	nan	nan	NaN	NaN	NaN	NaN	NaN
chr3	36221179	36221180	rs77327836	chr3_25	2	cbSP	1	nan	nan	nan	NaN	NaN	NaN	NaN	NaN
chr3	36221725	36221726	rs78937463	chr3_25	2	cbSP	1	nan	nan	nan	NaN	NaN	NaN	NaN	NaN
chr3	36222099	36222100	rs76587692	chr3_25	2	cbSP	1	nan	nan	nan	NaN	NaN	NaN	NaN	NaN
chr3	36223198	36223199	rs78075338	chr3_25	2	cbSP	1	nan	nan	nan	NaN	NaN	NaN	NaN	NaN
chr3	36223947	36223948	rs76031906	chr3_25	2	cbSP	1	nan	nan	nan	NaN	NaN	NaN	NaN	NaN
chr3	36224546	36224547	rs74442489	chr3_25	2	cbSP	1	nan	nan	nan	NaN	NaN	NaN	NaN	NaN
chr3	36225058	36225059	rs74823878	chr3_25	2	cbSP	1	nan	nan	nan	NaN	NaN	NaN	NaN	NaN
chr3	36226468	36226469	rs79426387	chr3_25	2	cbSP	1	nan	nan	nan	NaN	NaN	NaN	NaN	NaN
chr3	36226704	36226705	rs77703063	chr3_25	2	cbSP	1	nan	nan	nan	NaN	NaN	NaN	NaN	NaN
chr3	36226784	36226785	rs17034543	chr3_25	2	cbSP	1	nan	nan	nan	NaN	NaN	NaN	NaN	NaN
chr3	36227080	36227081	rs79206432	chr3_25	2	cbSP	1	nan	nan	nan	NaN	NaN	NaN	NaN	NaN
chr3	36227987	36227988	rs147289485	chr3_25	2	cbSP	1	nan	nan	nan	NaN	NaN	NaN	NaN	NaN
chr3	36228334	36228335	rs80299505	chr3_25	2	cbSP	1	nan	nan	nan	NaN	NaN	NaN	NaN	NaN
chr3	36228554	36228555	rs111706900	chr3_25	2	cbSP	1	nan	nan	nan	NaN	NaN	NaN	NaN	NaN
chr3	36228573	36228574	rs114441240	chr3_25	2	cbSP	1	nan	nan	nan	NaN	NaN	NaN	NaN	NaN
chr3	36228868	36228869	rs112525366	chr3_25	2	cbSP	1	nan	nan	nan	NaN	NaN	NaN	NaN	NaN
chr3	36229031	36229032	rs149689838	chr3_25	2	cbSP	1	nan	nan	nan	NaN	NaN	NaN	NaN	NaN
chr3	36229136	36229137	rs112041008	chr3_25	2	cbSP	1	nan	nan	nan	NaN	NaN	NaN	NaN	NaN
chr3	36229428	36229429	rs78640768	chr3_25	2	cbSP	1	nan	nan	nan	NaN	NaN	NaN	NaN	NaN
chr3	36230468	36230469	rs116911421	chr3_25	2	cbSP	1	nan	nan	nan	NaN	NaN	NaN	NaN	NaN
chr3	36231177	36231178	rs111615737	chr3_25	2	cbSP	1	nan	nan	nan	NaN	NaN	NaN	NaN	NaN
chr3	36231694	36231695	rs111629490	chr3_25	2	cbSP	1	nan	nan	nan	NaN	NaN	NaN	NaN	NaN
chr3	36234303	36234304	rs77706636	chr3_25	2	cbSP	1	nan	nan	nan	NaN	NaN	NaN	NaN	NaN
chr3	36234941	36234942	rs76100944	chr3_25	2	cbSP	1	nan	nan	nan	NaN	NaN	NaN	NaN	NaN
chr3	36235103	36235104	rs79051597	chr3_25	2	cbSP	1	nan	nan	nan	NaN	NaN	NaN	NaN	NaN
chr3	36235182	36235183	rs77342447	chr3_25	2	cbSP	1	nan	nan	nan	NaN	NaN	NaN	NaN	NaN
chr3	36235385	36235386	rs78255451	chr3_25	2	cbSP	1	nan	nan	nan	NaN	NaN	NaN	NaN	NaN
chr3	36235831	36235832	rs79171077	chr3_25	2	cbSP	1	nan	nan	nan	NaN	NaN	NaN	NaN	NaN
chr3	36235907	36235908	rs77735137	chr3_25	2	cbSP	1	nan	nan	nan	NaN	NaN	NaN	NaN	NaN
chr3	36235995	36235996	rs79197838	chr3_25	2	cbSP	1	nan	nan	nan	NaN	NaN	NaN	NaN	NaN
chr3	36236435	36236436	rs17034564	chr3_25	2	cbSP	1	nan	nan	nan	NaN	NaN	NaN	NaN	NaN
chr3	36236888	36236889	rs76459696	chr3_25	2	cbSP	1	nan	nan	nan	NaN	NaN	NaN	NaN	NaN
chr3	36237415	36237416	rs76957663	chr3_25	2	cbSP	1	nan	nan	nan	NaN	NaN	NaN	NaN	NaN
chr3	36238007	36238008	rs74565511	chr3_25	2	cbSP	1	nan	nan	nan	NaN	NaN	NaN	NaN	NaN
chr3	36238046	36238047	rs75149233	chr3_25	2	cbSP	1	nan	nan	nan	NaN	NaN	NaN	NaN	NaN
chr3	36238433	36238434	rs76681815	chr3_25	2	cbSP	1	nan	nan	nan	NaN	NaN	NaN	NaN	NaN
chr3	36239214	36239215	rs79879626	chr3_25	2	cbSP	1	nan	nan	nan	NaN	NaN	NaN	NaN	NaN
chr3	36239486	36239487	rs77250431	chr3_25	2	cbSP	1	nan	nan	nan	NaN	NaN	NaN	NaN	NaN
chr3	36240386	36240387	rs78740845	chr3_25	2	cbSP	1	nan	nan	nan	NaN	NaN	NaN	NaN	NaN
chr3	36240821	36240822	rs79025450	chr3_25	2	cbSP	1	nan	nan	nan	NaN	NaN	NaN	NaN	NaN
chr3	36240890	36240891	rs77613983	chr3_25	2	cbSP	1	nan	nan	nan	NaN	NaN	NaN	NaN	NaN
chr3	36241737	36241738	rs17034579	chr3_25	2	cbSP	1	nan	nan	nan	NaN	NaN	NaN	NaN	NaN
chr3	36242746	36242747	rs80051809	chr3_25	2	cbSP	1	nan	nan	nan	NaN	NaN	NaN	NaN	NaN
chr3	36243006	36243007	rs74703614	chr3_25	2	cbSP	1	nan	nan	nan	NaN	NaN	NaN	NaN	NaN
chr3	36244228	36244229	rs76513241	chr3_25	2	cbSP	1	nan	nan	nan	NaN	NaN	NaN	NaN	NaN
chr3	36244369	36244370	rs74814843	chr3_25	2	cbSP	1	nan	nan	nan	NaN	NaN	NaN	NaN	NaN
chr3	36244703	36244704	rs75867833	chr3_25	2	cbSP	1	nan	nan	nan	NaN	NaN	NaN	NaN	NaN
chr3	36245109	36245110	rs76290463	chr3_25	2	cbSP	1	nan	nan	nan	NaN	NaN	NaN	NaN	NaN
chr3	36245415	36245416	rs77945344	chr3_25	2	cbSP	1	nan	nan	nan	NaN	NaN	NaN	NaN	NaN
chr3	36247392	36247393	rs80248904	chr3_25	2	cbSP	1	nan	nan	nan	NaN	NaN	NaN	NaN	NaN
chr3	36247515	36247516	rs75559804	chr3_25	2	cbSP	1	nan	nan	nan	NaN	NaN	NaN	NaN	NaN
chr3	36248214	36248215	rs17034590	chr3_25	2	cbSP	1	nan	nan	nan	NaN	NaN	NaN	NaN	NaN
chr3	36248324	36248325	rs79617714	chr3_25	2	cbSP	1	nan	nan	nan	NaN	NaN	NaN	NaN	NaN
chr3	36250384	36250385	rs74318551	chr3_25	2	cbSP	1	nan	nan	nan	NaN	NaN	NaN	NaN	NaN
chr3	36253252	36253253	rs77485632	chr3_25	2	cbSP	1	nan	nan	nan	NaN	NaN	NaN	NaN	NaN
chr3	36254375	36254376	rs75358781	chr3_25	2	cbSP	1	nan	nan	nan	NaN	NaN	NaN	NaN	NaN
chr3	36254937	36254938	rs76476008	chr3_25	2	cbSP	1	nan	nan	nan	NaN	NaN	NaN	NaN	NaN
chr3	36255070	36255071	rs72496987	chr3_25	2	cbSP	1	nan	nan	nan	NaN	NaN	NaN	NaN	NaN
chr3	36255130	36255131	rs72496988	chr3_25	2	cbSP	1	nan	nan	nan	NaN	NaN	NaN	NaN	NaN
chr3	36255186	36255187	rs72496989	chr3_25	2	cbSP	1	nan	nan	nan	NaN	NaN	NaN	NaN	NaN
chr3	36255226	36255227	rs74954681	chr3_25	2	cbSP	1	nan	nan	nan	NaN	NaN	NaN	NaN	NaN
chr3	36255416	36255417	rs77254208	chr3_25	2	cbSP	1	nan	nan	nan	NaN	NaN	NaN	NaN	NaN
chr3	36255837	36255838	rs72496990	chr3_25	2	cbSP	1	nan	nan	nan	NaN	NaN	NaN	NaN	NaN
chr3	36256260	36256261	rs77002830	chr3_25	2	cbSP	1	nan	nan	nan	NaN	NaN	NaN	NaN	NaN
chr3	36258357	36258358	rs138554242	chr3_25	2	cbSP	1	nan	nan	nan	NaN	NaN	NaN	NaN	NaN
chr3	36258843	36258844	rs74190506	chr3_25	2	cbSP	1	nan	nan	nan	NaN	NaN	NaN	NaN	NaN
chr3	36260789	36260790	rs77040253	chr3_25	2	cbSP	1	nan	nan	nan	NaN	NaN	NaN	NaN	NaN
chr3	36260964	36260965	rs10510681	chr3_25	2	cbSP	1	nan	nan	nan	NaN	NaN	NaN	NaN	NaN
chr3	36261660	36261661	rs78738360	chr3_25	2	cbSP	1	nan	nan	nan	NaN	NaN	NaN	NaN	NaN
chr3	36261888	36261889	rs80341484	chr3_25	2	cbSP	1	nan	nan	nan	NaN	NaN	NaN	NaN	NaN
chr3	36262716	36262717	rs17034634	chr3_25	2	cbSP	1	nan	nan	nan	NaN	NaN	NaN	NaN	NaN
chr3	36263436	36263437	rs74989690	chr3_25	2	cbSP	1	nan	nan	nan	NaN	NaN	NaN	NaN	NaN
chr3	36269038	36269039	rs77797282	chr3_25	2	cbSP	1	nan	nan	nan	NaN	NaN	NaN	NaN	NaN
chr3	36269553	36269554	rs79714386	chr3_25	2	cbSP	1	nan	nan	nan	NaN	NaN	NaN	NaN	NaN
chr3	36270626	36270627	rs74282012	chr3_25	2	cbSP	1	nan	nan	nan	NaN	NaN	NaN	NaN	NaN
chr3	36270821	36270822	rs76540886	chr3_25	2	cbSP	1	nan	nan	nan	NaN	NaN	NaN	NaN	NaN
chr3	36274379	36274380	rs73830913	chr3_25	2	cbSP	1	nan	nan	nan	NaN	NaN	NaN	NaN	NaN
chr3	36274797	36274798	rs6802969	chr3_25	2	cbSP	1	nan	nan	nan	NaN	NaN	NaN	NaN	NaN
chr3	36275282	36275283	rs6790769	chr3_25	2	cbSP	1	nan	nan	nan	NaN	NaN	NaN	NaN	NaN
chr3	36275512	36275513	rs60245503	chr3_25	2	cbSP	1	nan	nan	nan	NaN	NaN	NaN	NaN	NaN
chr3	36278556	36278557	rs7652952	chr3_25	2	cbSP	1	nan	nan	nan	NaN	NaN	NaN	NaN	NaN
chr3	36278639	36278640	rs7630985	chr3_25	2	cbSP	1	nan	nan	nan	NaN	NaN	NaN	NaN	NaN
chr3	36279161	36279162	rs75203297	chr3_25	2	cbSP	1	nan	nan	nan	NaN	NaN	NaN	NaN	NaN
chr3	36280945	36280946	rs140149708	chr3_25	2	cbSP	1	nan	nan	nan	NaN	NaN	NaN	NaN	NaN
chr3	36281216	36281217	rs79744629	chr3_25	2	cbSP	1	nan	nan	nan	NaN	NaN	NaN	NaN	NaN
chr3	36283416	36283417	rs1479141	chr3_25	2	cbSP	1	nan	nan	nan	NaN	NaN	NaN	NaN	NaN
chr3	36285641	36285642	rs73830920	chr3_25	2	cbSP	1	nan	nan	nan	NaN	NaN	NaN	NaN	NaN
chr3	36285680	36285681	rs80264142	chr3_25	2	cbSP	1	nan	nan	nan	NaN	NaN	NaN	NaN	NaN
chr3	36286327	36286328	rs73830921	chr3_25	2	cbSP	1	nan	nan	nan	NaN	NaN	NaN	NaN	NaN
chr3	36287241	36287242	rs17034671	chr3_25	2	cbSP	1	nan	nan	nan	NaN	NaN	NaN	NaN	NaN
chr3	36287327	36287328	rs17034672	chr3_25	2	cbSP	1	nan	nan	nan	NaN	NaN	NaN	NaN	NaN
chr3	36287847	36287848	rs73830922	chr3_25	2	cbSP	1	nan	nan	nan	NaN	NaN	NaN	NaN	NaN
chr3	36289523	36289524	rs7644905	chr3_25	2	cbSP	1	nan	nan	nan	NaN	NaN	NaN	NaN	NaN
chr3	36290161	36290162	rs73827803	chr3_25	2	cbSP	1	nan	nan	nan	NaN	NaN	NaN	NaN	NaN
chr3	36291539	36291540	rs7639436	chr3_25	2	cbSP	1	nan	nan	nan	NaN	NaN	NaN	NaN	NaN
chr3	36292388	36292389	rs57303154	chr3_25	2	cbSP	1	nan	nan	nan	NaN	NaN	NaN	NaN	NaN
chr3	36292706	36292707	rs7642821	chr3_25	2	cbSP	1	nan	nan	nan	NaN	NaN	NaN	NaN	NaN
chr3	36293515	36293516	rs6777297	chr3_25	2	cbSP	1	nan	nan	nan	NaN	NaN	NaN	NaN	NaN
chr3	36294015	36294016	rs76290919	chr3_25	2	cbSP	1	nan	nan	nan	NaN	NaN	NaN	NaN	NaN
chr3	36295096	36295097	rs55974616	chr3_25	2	cbSP	1	nan	nan	nan	NaN	NaN	NaN	NaN	NaN
chr3	36295244	36295245	rs59997753	chr3_25	2	cbSP	1	nan	nan	nan	NaN	NaN	NaN	NaN	NaN
chr3	36295465	36295466	rs77231380	chr3_25	2	cbSP	1	nan	nan	nan	NaN	NaN	NaN	NaN	NaN
chr3	36295559	36295560	rs78634637	chr3_25	2	cbSP	1	nan	nan	nan	NaN	NaN	NaN	NaN	NaN
chr3	36295793	36295794	rs7629974	chr3_25	2	cbSP	1	nan	nan	nan	NaN	NaN	NaN	NaN	NaN
chr3	36296855	36296856	rs56404368	chr3_25	2	cbSP	1	nan	nan	nan	NaN	NaN	NaN	NaN	NaN
chr3	36297694	36297695	rs78162076	chr3_25	2	cbSP	1	nan	nan	nan	NaN	NaN	NaN	NaN	NaN
chr3	36300484	36300485	rs79176682	chr3_25	2	cbSP	1	nan	nan	nan	NaN	NaN	NaN	NaN	NaN
chr3	36304402	36304403	rs76398109	chr3_25	2	cbSP	1	nan	nan	nan	NaN	NaN	NaN	NaN	NaN
chr3	36305105	36305106	rs143339406	chr3_25	2	cbSP	1	nan	nan	nan	NaN	NaN	NaN	NaN	NaN
chr3	36305749	36305750	rs1080364	chr3_25	2	cbSP	1	nan	nan	nan	NaN	NaN	NaN	NaN	NaN
chr3	65610285	65610286	rs57823528	chr3_26	2	cbSP	1	nan	nan	nan	NaN	NaN	NaN	NaN	NaN
chr3	65611601	65611602	rs17073219	chr3_26	2	cbSP	1	nan	nan	nan	NaN	NaN	NaN	NaN	NaN
chr3	65611827	65611828	rs17073221	chr3_26	2	cbSP	1	nan	nan	nan	NaN	NaN	NaN	NaN	NaN
chr3	65612091	65612092	rs76148916	chr3_26	2	cbSP	1	nan	nan	nan	NaN	NaN	NaN	NaN	NaN
chr3	65612129	65612130	rs112836184	chr3_26	2	cbSP	1	nan	nan	nan	NaN	NaN	NaN	NaN	NaN
chr3	65612392	65612393	rs17073225	chr3_26	2	cbSP	1	nan	nan	nan	NaN	NaN	NaN	NaN	NaN
chr3	65612701	65612702	rs17031796	chr3_26	2	cbSP	1	nan	nan	nan	NaN	NaN	NaN	['enhancer', 'RegulatoryFeature']	NaN
chr3	65612770	65612771	rs61088656	chr3_26	2	cbSP	1	nan	nan	nan	NaN	NaN	NaN	['enhancer', 'RegulatoryFeature']	NaN
chr3	65612985	65612986	rs60581715	chr3_26	2	cbSP	1	nan	nan	nan	NaN	NaN	NaN	['enhancer', 'RegulatoryFeature']	NaN
chr3	65613310	65613311	rs113493604	chr3_26	2	cbSP	1	nan	nan	nan	NaN	NaN	NaN	['enhancer', 'RegulatoryFeature']	NaN
chr3	65613326	65613327	rs3953372	chr3_26	2	cbSP	1	nan	nan	nan	NaN	NaN	NaN	['enhancer', 'RegulatoryFeature']	NaN
chr3	65613385	65613386	rs2371952	chr3_26	2	cbSP	1	nan	nan	nan	NaN	NaN	NaN	['enhancer', 'RegulatoryFeature']	NaN
chr3	65613581	65613582	rs76089079	chr3_26	2	cbSP	1	nan	nan	nan	NaN	NaN	NaN	NaN	NaN
chr3	65613714	65613715	rs75413910	chr3_26	2	cbSP	1	nan	nan	nan	NaN	NaN	NaN	NaN	NaN
chr3	65614109	65614110	rs78485486	chr3_26	2	cbSP	1	nan	nan	nan	NaN	NaN	NaN	NaN	NaN
chr3	65614264	65614265	rs76706730	chr3_26	2	cbSP	1	nan	nan	nan	NaN	NaN	NaN	NaN	NaN
chr3	65614393	65614394	rs76493021	chr3_26	2	cbSP	0	nan	nan	nan	NaN	NaN	NaN	NaN	NaN
chr3	65614511	65614512	rs79251535	chr3_26	2	cbSP	1	nan	nan	nan	NaN	NaN	NaN	NaN	NaN
chr3	65614594	65614595	rs4374476	chr3_26	2	cbSP	0	nan	3.28874	12643.4	NaN	NaN	NaN	NaN	NaN
chr3	65614908	65614909	rs76248203	chr3_26	2	cbSP	1	nan	nan	nan	NaN	NaN	NaN	['open_chromatin_region', 'RegulatoryFeature']	NaN
chr3	65615031	65615032	rs77038612	chr3_26	2	cbSP	1	nan	nan	nan	NaN	NaN	NaN	NaN	NaN
chr3	65615077	65615078	rs78873531	chr3_26	2	cbSP	1	nan	nan	nan	NaN	NaN	NaN	NaN	NaN
chr3	65615080	65615081	rs75346051	chr3_26	2	cbSP	1	nan	nan	nan	NaN	NaN	NaN	NaN	NaN
chr3	65615210	65615211	rs57690029	chr3_26	2	cbSP	1	nan	nan	nan	NaN	NaN	NaN	NaN	NaN
chr3	65615324	65615325	rs59806634	chr3_26	2	cbSP	1	nan	nan	nan	NaN	NaN	NaN	NaN	NaN
chr3	65615802	65615803	rs56916672	chr3_26	2	cbSP	1	nan	nan	nan	NaN	NaN	NaN	NaN	NaN
chr3	65617716	65617717	rs9822319	chr3_26	2	cbSP	1	nan	nan	nan	NaN	NaN	NaN	NaN	NaN
chr3	65617745	65617746	rs76394881	chr3_26	2	cbSP	1	nan	nan	nan	NaN	NaN	NaN	NaN	NaN
chr3	65617769	65617770	rs79775833	chr3_26	2	cbSP	1	nan	nan	nan	NaN	NaN	NaN	NaN	NaN
chr3	65618551	65618552	rs61006787	chr3_26	2	cbSP	1	nan	nan	nan	NaN	NaN	NaN	['enhancer', 'RegulatoryFeature']	NaN
chr3	65619321	65619322	rs1880525	chr3_26	2	cbSP	1	nan	nan	nan	NaN	NaN	NaN	['enhancer', 'RegulatoryFeature']	NaN
chr3	65619511	65619512	rs9828928	chr3_26	2	cbSP	1	nan	nan	nan	NaN	NaN	NaN	['enhancer', 'RegulatoryFeature']	NaN
chr3	65619588	65619589	rs9809287	chr3_26	2	cbSP	1	nan	nan	nan	NaN	NaN	NaN	['enhancer', 'RegulatoryFeature']	NaN
chr3	65619665	65619666	rs9813068	chr3_26	2	cbSP	1	nan	nan	nan	NaN	NaN	NaN	NaN	NaN
chr3	65620507	65620508	rs74327476	chr3_26	2	cbSP	1	nan	nan	nan	NaN	NaN	NaN	NaN	NaN
chr3	65620695	65620696	rs74939568	chr3_26	2	cbSP	1	nan	nan	nan	NaN	NaN	NaN	NaN	NaN
chr3	65620940	65620941	rs10428144	chr3_26	2	cbSP	1	nan	nan	nan	NaN	NaN	NaN	NaN	NaN
chr3	65620944	65620945	rs58241372	chr3_26	2	cbSP	1	nan	nan	nan	NaN	NaN	NaN	NaN	NaN
chr3	65620983	65620984	rs10428146	chr3_26	2	cbSP	1	nan	nan	nan	NaN	NaN	NaN	NaN	NaN
chr3	65621010	65621011	rs60039930	chr3_26	2	cbSP	1	nan	nan	nan	NaN	NaN	NaN	NaN	NaN
chr3	65621819	65621820	rs79250508	chr3_26	2	cbSP	1	nan	nan	nan	NaN	NaN	NaN	NaN	NaN
chr3	65622606	65622607	rs79268863	chr3_26	2	cbSP	1	nan	nan	nan	NaN	NaN	NaN	NaN	NaN
chr3	65622776	65622777	rs59761393	chr3_26	2	cbSP	1	nan	nan	nan	NaN	NaN	NaN	NaN	NaN
chr3	65622973	65622974	rs57580740	chr3_26	2	cbSP	1	nan	nan	nan	NaN	NaN	NaN	NaN	NaN
chr3	65623695	65623696	rs75761648	chr3_26	2	cbSP	1	nan	nan	nan	NaN	NaN	NaN	NaN	NaN
chr3	65624576	65624577	rs9855758	chr3_26	2	cbSP	1	nan	nan	nan	NaN	NaN	NaN	NaN	NaN
chr3	143636420	143636421	rs2885198	chr3_28	2	ctSP	1	nan	nan	nan	['Educational attainment (MTAG)', 1e-10];['Cognitive performance (MTAG)', 5e-09];['Educational attainment (years of education)', 5e-10];['Educational attainment (years of education)', 5e-10]	NaN	NaN	NaN	['Qualifications: College or University degree', '6138_1', 5.539550000000001e-10]
chr3	143637022	143637023	rs1027727	chr3_28	2	ctSP	1	nan	nan	nan	NaN	NaN	NaN	NaN	NaN
chr3	143637186	143637187	rs1027726	chr3_28	2	ctSP	1	nan	nan	nan	NaN	NaN	NaN	NaN	NaN
chr3	143638761	143638762	rs6798775	chr3_28	2	ctSP	1	nan	nan	nan	NaN	NaN	NaN	NaN	NaN
chr3	143639475	143639476	rs9821242	chr3_28	2	ctSP	1	nan	nan	nan	NaN	NaN	NaN	['promoter_flanking_region', 'RegulatoryFeature']	NaN
chr3	143641631	143641632	rs6766439	chr3_28	2	ctSP	1	nan	nan	nan	NaN	NaN	NaN	['promoter_flanking_region', 'RegulatoryFeature']	NaN
chr3	143642326	143642327	rs2361211	chr3_28	2	ctSP	1	nan	nan	nan	NaN	NaN	NaN	['promoter_flanking_region', 'RegulatoryFeature']	NaN
chr3	143645241	143645242	rs4350918	chr3_28	2	ctSP	1	nan	nan	nan	NaN	NaN	NaN	['enhancer', 'RegulatoryFeature']	NaN
chr3	143653479	143653480	rs9812335	chr3_28	2	ctSP	1	nan	nan	nan	NaN	NaN	NaN	NaN	NaN
chr3	143653876	143653877	rs765695	chr3_28	2	ctSP	1	nan	nan	nan	NaN	NaN	NaN	NaN	NaN
chr3	143654049	143654050	rs956666	chr3_28	2	ctSP	1	nan	nan	nan	NaN	NaN	NaN	NaN	NaN
chr3	143654534	143654535	rs9835170	chr3_28	2	ctSP	1	nan	nan	nan	NaN	NaN	NaN	NaN	NaN
chr3	143654541	143654542	rs1504596	chr3_28	2	ctSP	1	nan	nan	nan	NaN	NaN	NaN	NaN	NaN
chr3	143655414	143655415	rs6440205	chr3_28	2	ctSP	1	nan	nan	nan	NaN	NaN	NaN	NaN	NaN
chr3	143655567	143655568	rs6796686	chr3_28	2	ctSP	1	nan	nan	nan	NaN	NaN	NaN	NaN	NaN
chr3	143655927	143655928	rs6796975	chr3_28	2	ctSP	1	nan	nan	nan	NaN	NaN	NaN	NaN	NaN
chr3	143656004	143656005	rs13068148	chr3_28	2	ctSP	1	nan	nan	nan	NaN	NaN	NaN	NaN	NaN
chr3	143656333	143656334	rs6797210	chr3_28	2	ctSP	1	nan	nan	nan	NaN	NaN	NaN	NaN	NaN
chr3	143657483	143657484	rs2370174	chr3_28	2	ctSP	1	nan	nan	nan	NaN	NaN	NaN	NaN	NaN
chr3	143657806	143657807	rs34743418	chr3_28	2	ctSP	1	nan	nan	nan	NaN	NaN	NaN	NaN	NaN
chr3	143658419	143658420	rs1595208	chr3_28	2	ctSP	1	nan	nan	nan	NaN	NaN	NaN	NaN	NaN
chr3	143658502	143658503	rs1595209	chr3_28	2	ctSP	1	nan	nan	nan	NaN	NaN	NaN	NaN	NaN
chr3	143658933	143658934	rs7650459	chr3_28	2	ctSP	1	nan	nan	nan	NaN	NaN	NaN	NaN	NaN
chr3	143658961	143658962	rs9870551	chr3_28	2	ctSP	1	nan	nan	nan	NaN	NaN	NaN	NaN	NaN
chr3	143659316	143659317	rs6771579	chr3_28	2	ctSP	1	nan	nan	nan	NaN	NaN	NaN	NaN	NaN
chr3	143659636	143659637	rs1080239	chr3_28	2	ctSP	1	nan	nan	nan	NaN	NaN	NaN	NaN	NaN
chr3	143659923	143659924	rs6810207	chr3_28	2	ctSP	1	nan	nan	nan	NaN	NaN	NaN	NaN	NaN
chr3	143660269	143660270	rs6786427	chr3_28	2	ctSP	1	nan	nan	nan	NaN	NaN	NaN	NaN	NaN
chr3	143660653	143660654	rs2134917	chr3_28	2	ctSP	1	nan	nan	nan	NaN	NaN	NaN	NaN	NaN
chr3	143660710	143660711	rs2134918	chr3_28	2	ctSP	1	nan	nan	nan	NaN	NaN	NaN	NaN	NaN
chr3	143661677	143661678	rs1504597	chr3_28	2	ctSP	1	nan	nan	nan	NaN	NaN	NaN	NaN	NaN
chr3	143662809	143662810	rs13062780	chr3_28	2	ctSP	1	nan	nan	nan	NaN	NaN	NaN	NaN	NaN
chr3	143664634	143664635	rs7652490	chr3_28	2	ctSP	1	nan	nan	nan	NaN	NaN	NaN	NaN	NaN
chr3	143664660	143664661	rs7630146	chr3_28	2	ctSP	1	nan	nan	nan	NaN	NaN	NaN	NaN	NaN
chr3	143664988	143664989	rs7630480	chr3_28	2	ctSP	1	nan	nan	nan	NaN	NaN	NaN	NaN	NaN
chr3	143665289	143665290	rs7653162	chr3_28	2	ctSP	1	nan	nan	nan	NaN	NaN	NaN	NaN	NaN
chr3	143665349	143665350	rs7653177	chr3_28	2	ctSP	1	nan	nan	nan	NaN	NaN	NaN	NaN	NaN
chr3	143666161	143666162	rs7611814	chr3_28	2	ctSP	1	nan	nan	nan	NaN	NaN	NaN	NaN	NaN
chr3	143667175	143667176	rs11914522	chr3_28	2	ctSP	1	nan	nan	nan	NaN	NaN	NaN	NaN	NaN
chr3	143667261	143667262	rs1436629	chr3_28	2	ctSP	1	nan	nan	nan	NaN	NaN	NaN	NaN	NaN
chr3	143667815	143667816	rs1504598	chr3_28	2	ctSP	1	nan	nan	nan	NaN	NaN	NaN	NaN	NaN
chr3	143667874	143667875	rs4566535	chr3_28	2	ctSP	1	nan	nan	nan	NaN	NaN	NaN	NaN	NaN
chr3	143668141	143668142	rs1504599	chr3_28	2	ctSP	1	nan	nan	nan	NaN	NaN	NaN	NaN	NaN
chr3	143668463	143668464	rs1354494	chr3_28	2	ctSP	1	nan	nan	nan	NaN	NaN	NaN	NaN	NaN
chr3	143668853	143668854	rs1354495	chr3_28	2	ctSP	1	nan	nan	nan	NaN	NaN	NaN	NaN	NaN
chr3	143669320	143669321	rs1550141	chr3_28	2	ctSP	1	nan	nan	nan	NaN	NaN	NaN	NaN	NaN
chr3	143669555	143669556	rs1550142	chr3_28	2	ctSP	1	nan	nan	nan	NaN	NaN	NaN	NaN	NaN
chr3	143669668	143669669	rs6440206	chr3_28	2	ctSP	1	nan	nan	nan	NaN	NaN	NaN	['CTCF_binding_site', 'RegulatoryFeature']	NaN
chr3	143670830	143670831	rs1504600	chr3_28	2	ctSP	1	nan	nan	nan	NaN	NaN	NaN	['CTCF_binding_site', 'RegulatoryFeature']	NaN
chr3	143670997	143670998	rs13083596	chr3_28	2	ctSP	1	nan	nan	nan	NaN	NaN	NaN	['CTCF_binding_site', 'RegulatoryFeature']	NaN
chr3	143671318	143671319	rs11710441	chr3_28	2	ctSP	1	nan	nan	nan	NaN	NaN	NaN	NaN	NaN
chr3	143671662	143671663	rs1504601	chr3_28	2	ctSP	1	nan	nan	nan	NaN	NaN	NaN	['CTCF_binding_site', 'RegulatoryFeature']	NaN
chr3	143672248	143672249	rs1125704	chr3_28	2	ctSP	1	nan	nan	nan	NaN	NaN	NaN	NaN	NaN
chr3	143672294	143672295	rs1125705	chr3_28	2	ctSP	1	nan	nan	nan	NaN	NaN	NaN	NaN	NaN
chr3	143675651	143675652	rs1394399	chr3_28	2	ctSP	1	nan	nan	nan	NaN	NaN	NaN	NaN	NaN
chr3	143675702	143675703	rs1394400	chr3_28	2	ctSP	1	nan	nan	nan	NaN	NaN	NaN	NaN	NaN
chr3	143675801	143675802	rs1394401	chr3_28	2	ctSP	1	nan	nan	nan	NaN	NaN	NaN	['open_chromatin_region', 'RegulatoryFeature']	NaN
chr3	143676218	143676219	rs2217926	chr3_28	2	ctSP	1	nan	nan	nan	NaN	NaN	NaN	['CTCF_binding_site', 'RegulatoryFeature']	NaN
chr3	143676374	143676375	rs7626898	chr3_28	2	ctSP	1	nan	nan	nan	NaN	NaN	NaN	['CTCF_binding_site', 'RegulatoryFeature']	NaN
chr3	143677052	143677053	rs9835115	chr3_28	2	ctSP	1	nan	nan	nan	NaN	NaN	NaN	NaN	NaN
chr3	143677072	143677073	rs9872448	chr3_28	2	ctSP	1	nan	nan	nan	NaN	NaN	NaN	NaN	NaN
chr3	143677082	143677083	rs9854844	chr3_28	2	ctSP	1	nan	nan	nan	NaN	NaN	NaN	NaN	NaN
chr3	143677178	143677179	rs9872595	chr3_28	2	ctSP	1	nan	nan	nan	NaN	NaN	NaN	NaN	NaN
chr3	143677457	143677458	rs1370027	chr3_28	2	ctSP	1	nan	nan	nan	NaN	NaN	NaN	NaN	NaN
chr3	143677474	143677475	rs1370028	chr3_28	2	ctSP	1	nan	nan	nan	NaN	NaN	NaN	NaN	NaN
chr3	143677832	143677833	rs1370029	chr3_28	2	ctSP	1	nan	nan	nan	NaN	NaN	NaN	['open_chromatin_region', 'RegulatoryFeature']	NaN
chr3	143678088	143678089	rs9840157	chr3_28	2	ctSP	1	nan	nan	nan	NaN	NaN	NaN	NaN	NaN
chr3	143678255	143678256	rs9878070	chr3_28	2	ctSP	1	nan	nan	nan	NaN	NaN	NaN	NaN	NaN
chr3	143678329	143678330	rs9840519	chr3_28	2	ctSP	1	nan	nan	nan	NaN	NaN	NaN	NaN	NaN
chr3	143678355	143678356	rs9840971	chr3_28	2	ctSP	1	nan	nan	nan	NaN	NaN	NaN	NaN	NaN
chr3	143678456	143678457	rs9860872	chr3_28	2	ctSP	1	nan	nan	nan	NaN	NaN	NaN	NaN	NaN
chr3	143678535	143678536	rs9841182	chr3_28	2	ctSP	1	nan	nan	nan	NaN	NaN	NaN	NaN	NaN
chr3	143678846	143678847	rs9845561	chr3_28	2	ctSP	1	nan	nan	nan	NaN	NaN	NaN	NaN	NaN
chr3	143678852	143678853	rs9865128	chr3_28	2	ctSP	1	nan	nan	nan	NaN	NaN	NaN	NaN	NaN
chr3	143679725	143679726	rs7638577	chr3_28	2	ctSP	1	nan	nan	nan	NaN	NaN	NaN	NaN	NaN
chr3	143680130	143680131	rs6440208	chr3_28	2	ctSP	1	nan	nan	nan	NaN	NaN	NaN	NaN	NaN
chr3	143680246	143680247	rs67417607	chr3_28	2	ctSP	1	nan	nan	nan	NaN	NaN	NaN	NaN	NaN
chr3	143680255	143680256	rs35291263	chr3_28	2	ctSP	1	nan	nan	nan	NaN	NaN	NaN	NaN	NaN
chr3	143680447	143680448	rs56128322	chr3_28	2	ctSP	1	nan	nan	nan	NaN	NaN	NaN	NaN	NaN
chr3	143680449	143680450	rs59870355	chr3_28	2	ctSP	1	nan	nan	nan	NaN	NaN	NaN	NaN	NaN
chr3	143680469	143680470	rs6803148	chr3_28	2	ctSP	1	nan	nan	nan	NaN	NaN	NaN	NaN	NaN
chr3	143680643	143680644	rs1583550	chr3_28	2	ctSP	1	nan	nan	nan	NaN	NaN	NaN	NaN	NaN
chr3	143680883	143680884	rs1370030	chr3_28	2	ctSP	1	nan	nan	nan	NaN	NaN	NaN	NaN	NaN
chr3	143681156	143681157	rs1595210	chr3_28	2	ctSP	1	nan	nan	nan	NaN	NaN	NaN	NaN	NaN
chr3	143681193	143681194	rs1595211	chr3_28	2	ctSP	1	nan	nan	nan	NaN	NaN	NaN	NaN	NaN
chr3	143681319	143681320	rs13092757	chr3_28	2	ctSP	1	nan	nan	nan	NaN	NaN	NaN	NaN	NaN
chr3	143681440	143681441	rs9876654	chr3_28	2	ctSP	1	nan	nan	nan	NaN	NaN	NaN	NaN	NaN
chr3	143681626	143681627	rs7650233	chr3_28	2	ctSP	1	nan	nan	nan	NaN	NaN	NaN	NaN	NaN
chr3	143681648	143681649	rs7650239	chr3_28	2	ctSP	1	nan	nan	nan	NaN	NaN	NaN	NaN	NaN
chr3	143681726	143681727	rs7650332	chr3_28	2	ctSP	1	nan	nan	nan	NaN	NaN	NaN	NaN	NaN
chr3	143681754	143681755	rs7628282	chr3_28	2	ctSP	1	nan	nan	nan	NaN	NaN	NaN	NaN	NaN
chr3	143682894	143682895	rs4334641	chr3_28	2	ctSP	1	nan	nan	nan	NaN	NaN	NaN	['promoter_flanking_region', 'RegulatoryFeature']	NaN
chr3	143682900	143682901	rs2370175	chr3_28	2	ctSP	1	nan	nan	nan	NaN	NaN	NaN	['promoter_flanking_region', 'RegulatoryFeature']	NaN
chr3	143683073	143683074	rs7432451	chr3_28	2	ctSP	1	nan	nan	nan	NaN	NaN	NaN	['promoter_flanking_region', 'RegulatoryFeature']	NaN
chr3	143683089	143683090	rs7426399	chr3_28	2	ctSP	1	nan	nan	nan	NaN	NaN	NaN	['promoter_flanking_region', 'RegulatoryFeature']	NaN
chr3	143683172	143683173	rs9867025	chr3_28	2	ctSP	1	nan	nan	nan	NaN	NaN	NaN	['promoter_flanking_region', 'RegulatoryFeature']	NaN
chr3	143683243	143683244	rs9811736	chr3_28	2	ctSP	1	nan	nan	nan	NaN	NaN	NaN	NaN	NaN
chr3	143683338	143683339	rs9811888	chr3_28	2	ctSP	1	nan	nan	nan	NaN	NaN	NaN	NaN	NaN
chr3	143683429	143683430	rs9867615	chr3_28	2	ctSP	1	nan	nan	nan	NaN	NaN	NaN	NaN	NaN
chr3	143683581	143683582	rs9812340	chr3_28	2	ctSP	1	nan	nan	nan	NaN	NaN	NaN	NaN	NaN
chr3	143683622	143683623	rs9829883	chr3_28	2	ctSP	1	nan	nan	nan	NaN	NaN	NaN	NaN	NaN
chr3	143683640	143683641	rs9812374	chr3_28	2	ctSP	1	nan	nan	nan	NaN	NaN	NaN	NaN	NaN
chr3	143683826	143683827	rs9867976	chr3_28	2	ctSP	1	nan	nan	nan	NaN	NaN	NaN	NaN	NaN
chr3	143683850	143683851	rs9872126	chr3_28	2	ctSP	1	nan	nan	nan	NaN	NaN	NaN	NaN	NaN
chr3	143683878	143683879	rs56111432	chr3_28	2	ctSP	1	nan	nan	nan	NaN	NaN	NaN	NaN	NaN
chr3	143684523	143684524	rs6440209	chr3_28	2	ctSP	1	nan	nan	nan	NaN	NaN	NaN	NaN	NaN
chr3	143685045	143685046	rs9869178	chr3_28	2	ctSP	0	SIGNIF_tf0.5_GBR|SIGNIF_tf0.5_TSI	42.4245	235229	NaN	NaN	['ENSG00000181744.8', 'T/C', 8.80997e-12, 'Cells_Cultured_fibroblasts'];['ENSG00000181744.8', 'T/C', 9.4948e-08, 'Skin_Not_Sun_Exposed_Suprapubic'];['ENSG00000181744.8', 'T/C', 3.2859500000000007e-06, 'Skin_Sun_Exposed_Lower_leg'];['ENSG00000181744.8', 'T/C', 2.15345e-05, 'Small_Intestine_Terminal_Ileum']	NaN	NaN
chr3	143685065	143685066	rs17603166	chr3_28	2	ctSP	1	nan	nan	nan	NaN	NaN	NaN	NaN	NaN
chr3	143685230	143685231	rs2221411	chr3_28	2	ctSP	1	nan	nan	nan	NaN	NaN	NaN	NaN	NaN
chr3	143685284	143685285	rs4563410	chr3_28	2	ctSP	1	nan	nan	nan	NaN	NaN	NaN	NaN	NaN
chr3	143685394	143685395	rs2202377	chr3_28	2	ctSP	1	nan	nan	nan	NaN	NaN	NaN	NaN	NaN
chr3	143685395	143685396	rs2202378	chr3_28	2	ctSP	1	nan	nan	nan	NaN	NaN	NaN	NaN	NaN
chr3	143685834	143685835	rs4258964	chr3_28	2	ctSP	1	nan	nan	nan	NaN	NaN	NaN	NaN	NaN
chr3	143685871	143685872	rs4462961	chr3_28	2	ctSP	1	nan	nan	nan	NaN	NaN	NaN	NaN	NaN
chr3	143685945	143685946	rs5025767	chr3_28	2	ctSP	1	nan	nan	nan	NaN	NaN	NaN	NaN	NaN
chr3	143686013	143686014	rs5025768	chr3_28	2	ctSP	1	nan	nan	nan	NaN	NaN	NaN	NaN	NaN
chr3	143686025	143686026	rs5025769	chr3_28	2	ctSP	1	nan	nan	nan	NaN	NaN	NaN	NaN	NaN
chr3	143686117	143686118	rs4258965	chr3_28	2	ctSP	1	nan	nan	nan	NaN	NaN	NaN	NaN	NaN
chr3	143686139	143686140	rs4549268	chr3_28	2	ctSP	1	nan	nan	nan	NaN	NaN	NaN	NaN	NaN
chr3	143686163	143686164	rs4575896	chr3_28	2	ctSP	1	nan	nan	nan	NaN	NaN	NaN	NaN	NaN
chr3	143686175	143686176	rs7619036	chr3_28	2	ctSP	1	nan	nan	nan	NaN	NaN	NaN	NaN	NaN
chr3	143686245	143686246	rs9289671	chr3_28	2	ctSP	1	nan	nan	nan	NaN	NaN	NaN	NaN	NaN
chr3	143686367	143686368	rs7619220	chr3_28	2	ctSP	1	nan	nan	nan	NaN	NaN	NaN	NaN	NaN
chr3	143686410	143686411	rs7653287	chr3_28	2	ctSP	1	nan	nan	nan	NaN	NaN	NaN	NaN	NaN
chr3	143686615	143686616	rs7621614	chr3_28	2	ctSP	1	nan	nan	nan	NaN	NaN	NaN	NaN	NaN
chr3	143686616	143686617	rs7643800	chr3_28	2	ctSP	1	nan	nan	nan	NaN	NaN	NaN	NaN	NaN
chr3	143686644	143686645	rs67586613	chr3_28	2	ctSP	1	nan	nan	nan	NaN	NaN	NaN	NaN	NaN
chr3	143686797	143686798	rs7611555	chr3_28	2	ctSP	1	nan	nan	nan	NaN	NaN	NaN	NaN	NaN
chr3	143686873	143686874	rs7611648	chr3_28	2	ctSP	1	nan	nan	nan	NaN	NaN	NaN	NaN	NaN
chr3	143687019	143687020	rs13323371	chr3_28	2	ctSP	1	nan	nan	nan	NaN	NaN	NaN	NaN	NaN
chr3	143687281	143687282	rs2164551	chr3_28	2	ctSP	1	nan	nan	nan	NaN	NaN	NaN	NaN	NaN
chr3	143687390	143687391	rs2134914	chr3_28	2	ctSP	1	nan	nan	nan	NaN	NaN	NaN	NaN	NaN
chr3	143687404	143687405	rs7622357	chr3_28	2	ctSP	1	nan	nan	nan	NaN	NaN	NaN	NaN	NaN
chr3	143687584	143687585	rs2134915	chr3_28	2	ctSP	1	nan	nan	nan	NaN	NaN	NaN	NaN	NaN
chr3	143687606	143687607	rs2134916	chr3_28	2	ctSP	1	nan	nan	nan	NaN	NaN	NaN	NaN	NaN
chr3	143687888	143687889	rs2118071	chr3_28	2	ctSP	1	nan	nan	nan	NaN	NaN	NaN	NaN	NaN
chr3	143688034	143688035	rs2118072	chr3_28	2	ctSP	0	SIGNIF_tf0.5_GBR|SIGNIF_tf0.5_TSI	58.4971	235957	NaN	NaN	['ENSG00000181744.8', 'T/C', 8.80997e-12, 'Cells_Cultured_fibroblasts'];['ENSG00000181744.8', 'T/C', 9.4948e-08, 'Skin_Not_Sun_Exposed_Suprapubic'];['ENSG00000181744.8', 'T/C', 3.2859500000000007e-06, 'Skin_Sun_Exposed_Lower_leg'];['ENSG00000181744.8', 'T/C', 2.15345e-05, 'Small_Intestine_Terminal_Ileum']	NaN	NaN
chr3	143688297	143688298	rs2164552	chr3_28	2	ctSP	1	nan	nan	nan	['Highest math class taken (MTAG)', 3e-10]	NaN	NaN	NaN	NaN
chr3	143688309	143688310	rs2164553	chr3_28	2	ctSP	1	nan	nan	nan	['Self-reported math ability (MTAG)', 3e-10]	NaN	NaN	NaN	NaN
chr3	143688329	143688330	rs2887666	chr3_28	2	ctSP	1	nan	nan	nan	NaN	NaN	NaN	NaN	NaN
chr3	143688487	143688488	rs4437138	chr3_28	2	ctSP	1	nan	nan	nan	NaN	NaN	NaN	NaN	NaN
chr3	143688521	143688522	rs4582058	chr3_28	2	ctSP	1	nan	nan	nan	NaN	NaN	NaN	NaN	NaN
chr3	143688536	143688537	rs4276180	chr3_28	2	ctSP	1	nan	nan	nan	NaN	NaN	NaN	NaN	NaN
chr3	143688627	143688628	rs4476500	chr3_28	2	ctSP	1	nan	nan	nan	NaN	NaN	NaN	NaN	NaN
chr3	143688760	143688761	rs723490	chr3_28	2	ctSP	1	nan	nan	nan	NaN	NaN	NaN	NaN	NaN
chr3	143689036	143689037	rs723492	chr3_28	2	ctSP	1	nan	nan	nan	NaN	NaN	NaN	['promoter', 'RegulatoryFeature']	NaN
chr3	143689586	143689587	rs1992094	chr3_28	2	ctSP	1	nan	nan	nan	NaN	NaN	NaN	['promoter', 'RegulatoryFeature']	NaN
chr3	143689716	143689717	rs7653431	chr3_28	2	ctSP	1	nan	nan	nan	NaN	NaN	NaN	['promoter', 'RegulatoryFeature']	NaN
chr3	143689857	143689858	rs1898263	chr3_28	2	ctSP	1	nan	nan	nan	NaN	NaN	NaN	['promoter', 'RegulatoryFeature']	NaN
chr3	143690076	143690077	rs4431106	chr3_28	2	ctSP	1	nan	nan	nan	NaN	NaN	NaN	['promoter', 'RegulatoryFeature']	NaN
chr3	143690415	143690416	rs7631704	chr3_28	2	ctSP	1	nan	nan	nan	NaN	NaN	NaN	['promoter', 'RegulatoryFeature']	NaN
chr3	143690616	143690617	rs7651567	chr3_28	2	ctSP	1	nan	nan	nan	NaN	NaN	NaN	['promoter', 'RegulatoryFeature']	NaN
chr3	143696160	143696161	rs11720540	chr3_28	2	ctSP	1	nan	nan	nan	NaN	NaN	NaN	['promoter', 'RegulatoryFeature']	NaN
chr3	143697001	143697002	rs6767811	chr3_28	2	ctSP	1	nan	nan	nan	NaN	NaN	NaN	['promoter', 'RegulatoryFeature']	NaN
chr3	143697449	143697450	rs139510201	chr3_28	2	ctSP	1	nan	nan	nan	NaN	NaN	NaN	NaN	NaN
chr3	143697453	143697454	rs148787738	chr3_28	2	ctSP	1	nan	nan	nan	NaN	NaN	NaN	NaN	NaN
chr3	143706850	143706851	rs9683376	chr3_28	2	ctSP	1	nan	nan	nan	NaN	NaN	NaN	['promoter_flanking_region', 'RegulatoryFeature']	NaN
chr3	143707174	143707175	rs1469871	chr3_28	2	ctSP	1	nan	nan	nan	NaN	NaN	NaN	['promoter_flanking_region', 'RegulatoryFeature']	NaN
chr3	143707895	143707896	rs6770317	chr3_28	2	ctSP	1	nan	nan	nan	NaN	NaN	NaN	NaN	NaN
chr3	143712454	143712455	rs34200306	chr3_28	2	ctSP	1	nan	nan	nan	NaN	NaN	NaN	NaN	NaN
chr3	143726979	143726980	rs7643341	chr3_28	2	ctSP	1	nan	nan	nan	['Automobile speeding propensity', 1e-08]	NaN	NaN	NaN	NaN
chr3	143740728	143740729	rs6786284	chr3_28	2	ctSP	1	nan	nan	nan	NaN	NaN	NaN	NaN	NaN
chr3	177312875	177312876	rs4857716	chr3_29	2	cbSP	1	nan	nan	nan	NaN	NaN	NaN	NaN	NaN
chr3	177316084	177316085	rs4241484	chr3_29	2	cbSP	1	nan	nan	nan	['Cortical surface area (MOSTest)', 4e-16];['Cortical surface area (MOSTest)', 4e-16]	NaN	NaN	NaN	NaN
chr3	177321474	177321475	rs11716881	chr3_29	2	cbSP	1	nan	nan	nan	NaN	NaN	NaN	NaN	NaN
chr3	177322820	177322821	rs6802551	chr3_29	2	cbSP	1	nan	nan	nan	NaN	NaN	NaN	NaN	NaN
chr3	177322866	177322867	rs6766914	chr3_29	2	cbSP	1	nan	nan	nan	['White matter microstructure (mode of anisotropy)', 5e-08]	NaN	NaN	NaN	NaN
chr3	177323572	177323573	rs9873662	chr3_29	2	cbSP	1	nan	nan	nan	NaN	NaN	NaN	NaN	NaN
chr3	177325869	177325870	rs1532604	chr3_29	2	cbSP	1	nan	nan	nan	NaN	NaN	NaN	['enhancer', 'RegulatoryFeature']	NaN
chr3	177326524	177326525	rs10936949	chr3_29	2	cbSP	1	nan	nan	nan	NaN	NaN	NaN	['enhancer', 'RegulatoryFeature']	NaN
chr3	177327273	177327274	rs12696446	chr3_29	2	cbSP	1	nan	nan	nan	NaN	NaN	NaN	['promoter_flanking_region', 'RegulatoryFeature']	NaN
chr3	177328127	177328128	rs9871317	chr3_29	2	cbSP	1	nan	nan	nan	NaN	NaN	NaN	['promoter_flanking_region', 'RegulatoryFeature']	NaN
chr3	177328321	177328322	rs4857717	chr3_29	2	cbSP	1	nan	nan	nan	NaN	NaN	NaN	['promoter_flanking_region', 'RegulatoryFeature']	NaN
chr3	177328828	177328829	rs6804861	chr3_29	2	cbSP	1	nan	nan	nan	NaN	NaN	NaN	['promoter_flanking_region', 'RegulatoryFeature']	NaN
chr3	177328968	177328969	rs937506	chr3_29	2	cbSP	1	nan	nan	nan	NaN	NaN	NaN	['promoter_flanking_region', 'RegulatoryFeature']	NaN
chr3	177330100	177330101	rs2014126	chr3_29	2	cbSP	1	nan	nan	nan	NaN	NaN	NaN	['promoter_flanking_region', 'RegulatoryFeature']	NaN
chr3	177331273	177331274	rs10804869	chr3_29	2	cbSP	1	nan	nan	nan	NaN	NaN	NaN	NaN	NaN
chr3	177331276	177331277	rs200461409	chr3_29	2	cbSP	1	nan	nan	nan	NaN	NaN	NaN	NaN	NaN
chr3	177331735	177331736	rs11714247	chr3_29	2	cbSP	1	nan	nan	nan	NaN	NaN	NaN	NaN	NaN
chr3	177332307	177332308	rs2201991	chr3_29	2	cbSP	1	nan	nan	nan	NaN	NaN	NaN	NaN	NaN
chr3	177332616	177332617	rs1123129	chr3_29	2	cbSP	1	nan	nan	nan	NaN	NaN	NaN	NaN	NaN
chr3	177333005	177333006	rs1466846	chr3_29	2	cbSP	1	nan	nan	nan	NaN	NaN	NaN	NaN	NaN
chr3	177334187	177334188	rs1566409	chr3_29	2	cbSP	1	nan	nan	nan	NaN	NaN	NaN	NaN	NaN
chr3	177334199	177334200	rs1566408	chr3_29	2	cbSP	1	nan	nan	nan	NaN	NaN	NaN	NaN	NaN
chr3	177335248	177335249	rs9825151	chr3_29	2	cbSP	1	nan	nan	nan	NaN	NaN	NaN	NaN	NaN
chr3	177335304	177335305	rs9880740	chr3_29	2	cbSP	0	nan	5.42301	80863.2	NaN	NaN	NaN	NaN	NaN
chr3	177335533	177335534	rs35592194	chr3_29	2	cbSP	0	nan	21.4347	81754.8	NaN	NaN	['ENSG00000228561.2', 'A/G', 3.96471e-07, 'Cells_Cultured_fibroblasts'];['ENSG00000228221.5', 'A/G', 1.14208e-06, 'Thyroid'];['ENSG00000228561.2', 'A/G', 8.626860000000001e-06, 'Thyroid']	NaN	NaN
chr3	177335621	177335622	rs12497597	chr3_29	2	cbSP	1	nan	nan	nan	NaN	NaN	NaN	NaN	NaN
chr3	177335901	177335902	rs9829760	chr3_29	2	cbSP	1	nan	nan	nan	NaN	NaN	NaN	NaN	NaN
chr3	177336024	177336025	rs71304074	chr3_29	2	cbSP	1	nan	nan	nan	NaN	NaN	NaN	['promoter_flanking_region', 'RegulatoryFeature']	NaN
chr3	177336401	177336402	rs13083260	chr3_29	2	cbSP	1	nan	nan	nan	NaN	NaN	NaN	['promoter_flanking_region', 'RegulatoryFeature']	NaN
chr3	177336499	177336500	rs13060978	chr3_29	2	cbSP	1	nan	nan	nan	NaN	NaN	NaN	['promoter_flanking_region', 'RegulatoryFeature']	NaN
chr3	177337533	177337534	rs16828300	chr3_29	2	cbSP	1	nan	nan	nan	NaN	NaN	NaN	['promoter_flanking_region', 'RegulatoryFeature']	NaN
chr3	177337924	177337925	rs12630655	chr3_29	2	cbSP	1	nan	nan	nan	NaN	NaN	NaN	['promoter_flanking_region', 'RegulatoryFeature']	NaN
chr3	177338052	177338053	rs10936950	chr3_29	2	cbSP	1	nan	nan	nan	NaN	NaN	NaN	NaN	NaN
chr3	177338279	177338280	rs2242401	chr3_29	2	cbSP	1	nan	nan	nan	NaN	NaN	NaN	NaN	NaN
chr3	177339279	177339280	rs4857718	chr3_29	2	cbSP	1	nan	nan	nan	NaN	NaN	NaN	NaN	NaN
chr3	177339304	177339305	rs4857615	chr3_29	2	cbSP	1	nan	nan	nan	NaN	NaN	NaN	NaN	NaN
chr3	177339405	177339406	rs4857719	chr3_29	2	cbSP	1	nan	nan	nan	NaN	NaN	NaN	NaN	NaN
chr3	177341117	177341118	rs12496456	chr3_29	2	cbSP	1	nan	nan	nan	NaN	NaN	NaN	['promoter_flanking_region', 'RegulatoryFeature']	NaN
chr3	177341537	177341538	rs7628407	chr3_29	2	cbSP	1	nan	nan	nan	NaN	NaN	NaN	['promoter_flanking_region', 'RegulatoryFeature']	NaN
chr3	177341765	177341766	rs13091612	chr3_29	2	cbSP	1	nan	nan	nan	NaN	NaN	NaN	NaN	NaN
chr3	177341837	177341838	rs9875373	chr3_29	2	cbSP	1	nan	nan	nan	NaN	NaN	NaN	NaN	NaN
chr3	177342467	177342468	rs1875102	chr3_29	2	cbSP	1	nan	nan	nan	['Cortical surface area (min-P)', 9e-09];['Cortical surface area (min-P)', 9e-09];['Brain morphology (min-P)', 3e-08];['Brain morphology (min-P)', 3e-08]	NaN	NaN	['enhancer', 'RegulatoryFeature']	NaN
chr3	177342616	177342617	rs1875101	chr3_29	2	cbSP	1	nan	nan	nan	NaN	NaN	NaN	['enhancer', 'RegulatoryFeature']	NaN
chr3	177342719	177342720	rs1875100	chr3_29	2	cbSP	1	nan	nan	nan	NaN	NaN	NaN	['enhancer', 'RegulatoryFeature']	NaN
chr3	177342863	177342864	rs4989456	chr3_29	2	cbSP	1	nan	nan	nan	NaN	NaN	NaN	['enhancer', 'RegulatoryFeature']	NaN
chr3	177344386	177344387	rs7613181	chr3_29	2	cbSP	1	nan	nan	nan	NaN	NaN	NaN	NaN	NaN
chr3	177344876	177344877	rs11714105	chr3_29	2	cbSP	1	nan	nan	nan	NaN	NaN	NaN	NaN	NaN
chr3	177345125	177345126	rs55686626	chr3_29	2	cbSP	1	nan	nan	nan	NaN	NaN	NaN	NaN	NaN
chr4	17017600	17017601	rs564427296	chr4_31	3	ctSP	1	nan	nan	nan	NaN	NaN	NaN	NaN	NaN
chr4	17244471	17244472	rs74316706	chr4_31	3	ctSP	1	nan	nan	nan	NaN	NaN	NaN	NaN	NaN
chr4	17255766	17255767	rs543407081	chr4_31	3	ctSP	1	nan	nan	nan	NaN	NaN	NaN	NaN	NaN
chr4	17257086	17257087	rs16894741	chr4_31	3	ctSP	1	nan	nan	nan	NaN	NaN	NaN	NaN	NaN
chr4	17258349	17258350	rs112194139	chr4_31	3	ctSP	1	nan	nan	nan	NaN	NaN	NaN	NaN	NaN
chr4	17267474	17267475	rs16894755	chr4_31	3	ctSP	1	nan	nan	nan	NaN	NaN	NaN	NaN	NaN
chr4	17271868	17271869	rs75226409	chr4_31	3	ctSP	1	nan	nan	nan	NaN	NaN	NaN	NaN	NaN
chr4	17280013	17280014	rs56403584	chr4_31	3	ctSP	1	nan	nan	nan	NaN	NaN	NaN	NaN	NaN
chr4	17280806	17280807	rs57177823	chr4_31	3	ctSP	1	nan	nan	nan	NaN	NaN	NaN	NaN	NaN
chr4	17285293	17285294	rs73800085	chr4_31	3	ctSP	1	nan	nan	nan	NaN	NaN	NaN	NaN	NaN
chr4	17308677	17308678	rs76540897	chr4_31	3	ctSP	1	nan	nan	nan	NaN	NaN	NaN	NaN	NaN
chr4	17373233	17373234	rs73801617	chr4_31	3	ctSP	1	nan	nan	nan	NaN	NaN	NaN	NaN	NaN
chr4	17420208	17420209	rs73801647	chr4_31	3	ctSP	1	nan	nan	nan	NaN	NaN	NaN	NaN	NaN
chr4	17433041	17433042	rs76082704	chr4_31	3	ctSP	1	nan	nan	nan	NaN	NaN	NaN	NaN	NaN
chr4	17433930	17433931	rs58349987	chr4_31	3	ctSP	1	nan	nan	nan	NaN	NaN	NaN	NaN	NaN
chr4	17445338	17445339	rs60547784	chr4_31	3	ctSP	1	nan	nan	nan	NaN	NaN	NaN	NaN	NaN
chr4	17446071	17446072	rs78028328	chr4_31	3	ctSP	1	nan	nan	nan	NaN	NaN	NaN	NaN	NaN
chr4	17446552	17446553	rs78751182	chr4_31	3	ctSP	1	nan	nan	nan	NaN	NaN	NaN	NaN	NaN
chr4	17455516	17455517	rs73801652	chr4_31	3	ctSP	1	nan	nan	nan	NaN	NaN	NaN	NaN	NaN
chr4	17457436	17457437	rs74793200	chr4_31	3	ctSP	1	nan	nan	nan	NaN	NaN	NaN	NaN	NaN
chr4	17457697	17457698	rs79306511	chr4_31	3	ctSP	1	nan	nan	nan	NaN	NaN	NaN	NaN	NaN
chr4	17458484	17458485	rs73801654	chr4_31	3	ctSP	1	nan	nan	nan	NaN	NaN	NaN	NaN	NaN
chr4	17459847	17459848	rs60944924	chr4_31	3	ctSP	1	nan	nan	nan	NaN	NaN	NaN	NaN	NaN
chr4	17463802	17463803	rs73801677	chr4_31	3	ctSP	1	nan	nan	nan	NaN	NaN	NaN	NaN	NaN
chr4	17469409	17469410	rs73801681	chr4_31	3	ctSP	1	nan	nan	nan	NaN	NaN	NaN	NaN	NaN
chr4	17470450	17470451	rs114507112	chr4_31	3	ctSP	1	nan	nan	nan	NaN	NaN	NaN	NaN	NaN
chr4	17470560	17470561	rs17516753	chr4_31	3	ctSP	1	nan	nan	nan	NaN	NaN	NaN	NaN	NaN
chr4	17470646	17470647	rs12640237	chr4_31	3	ctSP	1	nan	nan	nan	NaN	NaN	NaN	NaN	NaN
chr4	17473052	17473053	rs80339704	chr4_31	3	ctSP	1	nan	nan	nan	NaN	NaN	NaN	NaN	NaN
chr4	17474804	17474805	rs115052643	chr4_31	3	ctSP	1	nan	nan	nan	NaN	NaN	NaN	NaN	NaN
chr4	17475969	17475970	rs139533467	chr4_31	3	ctSP	1	nan	nan	nan	NaN	NaN	NaN	NaN	NaN
chr4	17476486	17476487	rs2518632	chr4_31	3	ctSP	1	nan	nan	nan	NaN	NaN	NaN	NaN	NaN
chr4	17476602	17476603	rs76652669	chr4_31	3	ctSP	1	nan	nan	nan	NaN	NaN	NaN	NaN	NaN
chr4	17477330	17477331	rs2518630	chr4_31	3	ctSP	1	nan	nan	nan	NaN	NaN	NaN	NaN	NaN
chr4	17477466	17477467	rs77936892	chr4_31	3	ctSP	1	nan	nan	nan	NaN	NaN	NaN	NaN	NaN
chr4	17478277	17478278	rs77997575	chr4_31	3	ctSP	1	nan	nan	nan	NaN	NaN	NaN	NaN	NaN
chr4	17479006	17479007	rs11733530	chr4_31	3	ctSP	1	nan	nan	nan	NaN	NaN	NaN	NaN	NaN
chr4	17479358	17479359	rs114598155	chr4_31	3	ctSP	1	nan	nan	nan	NaN	NaN	NaN	NaN	NaN
chr4	17479634	17479635	rs75406552	chr4_31	3	ctSP	1	nan	nan	nan	NaN	NaN	NaN	NaN	NaN
chr4	17479644	17479645	rs74753253	chr4_31	3	ctSP	1	nan	nan	nan	NaN	NaN	NaN	NaN	NaN
chr4	17480076	17480077	rs16895134	chr4_31	3	ctSP	1	nan	nan	nan	NaN	NaN	NaN	NaN	NaN
chr4	17480323	17480324	rs114234614	chr4_31	3	ctSP	1	nan	nan	nan	NaN	NaN	NaN	NaN	NaN
chr4	17480398	17480399	rs147961475	chr4_31	3	ctSP	1	nan	nan	nan	NaN	NaN	NaN	NaN	NaN
chr4	17482328	17482329	rs16895143	chr4_31	3	ctSP	1	nan	nan	nan	NaN	NaN	NaN	NaN	NaN
chr4	17482911	17482912	rs1868733	chr4_31	3	ctSP	1	nan	nan	nan	NaN	NaN	NaN	NaN	NaN
chr4	17483900	17483901	rs78461406	chr4_31	3	ctSP	1	nan	nan	nan	NaN	NaN	NaN	NaN	NaN
chr4	17484060	17484061	rs73800212	chr4_31	3	ctSP	0	nan	nan	nan	NaN	NaN	['ENSG00000151552.11', 'G/A', 3.90867e-05, 'Brain_Cerebellum']	NaN	NaN
chr4	17484069	17484070	rs114336943	chr4_31	3	ctSP	1	nan	nan	nan	NaN	NaN	NaN	NaN	NaN
chr4	17484369	17484370	rs116380711	chr4_31	3	ctSP	1	nan	nan	nan	NaN	NaN	NaN	NaN	NaN
chr4	17484454	17484455	rs73800213	chr4_31	3	ctSP	1	nan	nan	nan	NaN	NaN	NaN	NaN	NaN
chr4	17484959	17484960	rs73800214	chr4_31	3	ctSP	1	nan	nan	nan	NaN	NaN	NaN	NaN	NaN
chr4	17485074	17485075	rs534551029	chr4_31	3	ctSP	1	nan	nan	nan	NaN	NaN	NaN	NaN	NaN
chr4	17485080	17485081	rs2597756	chr4_31	3	ctSP	1	nan	nan	nan	NaN	NaN	NaN	NaN	NaN
chr4	17485096	17485097	rs2597757	chr4_31	3	ctSP	1	nan	nan	nan	NaN	NaN	NaN	NaN	NaN
chr4	17485480	17485481	rs2597758	chr4_31	3	ctSP	0	nan	40.4038	139616	NaN	NaN	['ENSG00000151552.11', 'C/T', 1.37029e-05, 'Adipose_Subcutaneous'];['ENSG00000151552.11', 'C/T', 5.429490000000001e-08, 'Adipose_Visceral_Omentum'];['ENSG00000151552.11', 'C/T', 1.28322e-06, 'Brain_Cerebellum'];['ENSG00000151552.11', 'C/T', 2.43116e-05, 'Brain_Cortex'];['ENSG00000151552.11', 'C/T', 1.14877e-05, 'Brain_Hippocampus'];['ENSG00000151552.11', 'C/T', 3.00616e-07, 'Brain_Putamen_basal_g…	NaN	NaN
chr4	17485643	17485644	rs2597759	chr4_31	3	ctSP	1	nan	nan	nan	NaN	NaN	NaN	NaN	NaN
chr4	17485748	17485749	rs2597760	chr4_31	3	ctSP	1	nan	nan	nan	NaN	NaN	NaN	NaN	NaN
chr4	17485819	17485820	rs115493328	chr4_31	3	ctSP	1	nan	nan	nan	NaN	NaN	NaN	NaN	NaN
chr4	17485829	17485830	rs2597761	chr4_31	3	ctSP	1	nan	nan	nan	NaN	NaN	NaN	NaN	NaN
chr4	17485931	17485932	rs2518626	chr4_31	3	ctSP	1	nan	nan	nan	NaN	NaN	NaN	NaN	NaN
chr4	17486028	17486029	rs2518625	chr4_31	3	ctSP	1	nan	nan	nan	NaN	NaN	NaN	NaN	NaN
chr4	17486064	17486065	rs2518624	chr4_31	3	ctSP	1	nan	nan	nan	NaN	NaN	NaN	NaN	NaN
chr4	17486467	17486468	rs2315246	chr4_31	3	ctSP	1	nan	nan	nan	NaN	NaN	NaN	NaN	NaN
chr4	17486505	17486506	rs2315247	chr4_31	3	ctSP	1	nan	nan	nan	NaN	NaN	NaN	NaN	NaN
chr4	17486574	17486575	rs2518623	chr4_31	3	ctSP	1	nan	nan	nan	NaN	NaN	NaN	NaN	NaN
chr4	17486591	17486592	rs80054022	chr4_31	3	ctSP	1	nan	nan	nan	NaN	NaN	NaN	NaN	NaN
chr4	17486915	17486916	rs115972160	chr4_31	3	ctSP	1	nan	nan	nan	NaN	NaN	NaN	NaN	NaN
chr4	17487027	17487028	rs2597765	chr4_31	3	ctSP	1	nan	nan	nan	NaN	NaN	NaN	NaN	NaN
chr4	17487182	17487183	rs2597766	chr4_31	3	ctSP	1	nan	nan	nan	NaN	NaN	NaN	NaN	NaN
chr4	17487517	17487518	rs7694662	chr4_31	3	ctSP	1	nan	nan	nan	NaN	NaN	NaN	NaN	NaN
chr4	17487596	17487597	rs12512495	chr4_31	3	ctSP	1	nan	nan	nan	NaN	NaN	NaN	NaN	NaN
chr4	17487759	17487760	rs6811303	chr4_31	3	ctSP	0	nan	nan	nan	NaN	NaN	NaN	NaN	NaN
chr4	17488071	17488072	rs699459	chr4_31	3	ctSP	1	nan	nan	nan	NaN	NaN	NaN	NaN	NaN
chr4	17488243	17488244	rs1031327	chr4_31	3	ctSP	1	nan	nan	nan	NaN	NaN	NaN	NaN	NaN
chr4	17488285	17488286	rs699460	chr4_31	3	ctSP	1	nan	nan	nan	NaN	NaN	NaN	NaN	NaN
chr4	17488532	17488533	rs1049582	chr4_31	3	ctSP	1	nan	nan	nan	NaN	NaN	NaN	NaN	NaN
chr4	17488533	17488534	rs1049581	chr4_31	3	ctSP	1	nan	nan	nan	NaN	NaN	NaN	NaN	NaN
chr4	17488904	17488905	rs3822231	chr4_31	3	ctSP	1	nan	nan	nan	NaN	NaN	NaN	NaN	NaN
chr4	17489360	17489361	rs2597768	chr4_31	3	ctSP	1	nan	nan	nan	NaN	NaN	NaN	NaN	NaN
chr4	17489365	17489366	rs3775921	chr4_31	3	ctSP	1	nan	nan	nan	NaN	NaN	NaN	NaN	NaN
chr4	17489437	17489438	rs2253130	chr4_31	3	ctSP	1	nan	nan	nan	NaN	NaN	NaN	NaN	NaN
chr4	17489694	17489695	rs2597770	chr4_31	3	ctSP	1	nan	nan	nan	NaN	NaN	NaN	NaN	NaN
chr4	17489897	17489898	rs7696913	chr4_31	3	ctSP	1	nan	nan	nan	NaN	NaN	NaN	NaN	NaN
chr4	17490339	17490340	rs2252995	chr4_31	3	ctSP	1	nan	nan	nan	NaN	NaN	NaN	NaN	NaN
chr4	17491070	17491071	rs10939724	chr4_31	3	ctSP	1	nan	nan	nan	NaN	NaN	NaN	NaN	NaN
chr4	17491229	17491230	rs10939725	chr4_31	3	ctSP	1	nan	nan	nan	NaN	NaN	NaN	NaN	NaN
chr4	17491369	17491370	rs2597771	chr4_31	3	ctSP	1	nan	nan	nan	NaN	NaN	NaN	NaN	NaN
chr4	17492047	17492048	rs73800218	chr4_31	3	ctSP	1	nan	nan	nan	NaN	NaN	NaN	NaN	NaN
chr4	17492561	17492562	rs7660043	chr4_31	3	ctSP	1	nan	nan	nan	NaN	NaN	NaN	NaN	NaN
chr4	17495009	17495010	rs75474638	chr4_31	3	ctSP	1	nan	nan	nan	NaN	NaN	NaN	NaN	NaN
chr4	17495431	17495432	rs11946133	chr4_31	3	ctSP	1	nan	nan	nan	NaN	NaN	NaN	NaN	NaN
chr4	17496643	17496644	rs77694421	chr4_31	3	ctSP	1	nan	nan	nan	NaN	NaN	NaN	NaN	NaN
chr4	17498440	17498441	rs142182564	chr4_31	3	ctSP	1	nan	nan	nan	NaN	NaN	NaN	NaN	NaN
chr4	17502598	17502599	rs12644449	chr4_31	3	ctSP	1	nan	nan	nan	NaN	NaN	NaN	NaN	NaN
chr4	17503545	17503546	rs3733571	chr4_31	3	ctSP	1	nan	nan	nan	NaN	NaN	NaN	NaN	NaN
chr4	17503697	17503698	rs7660847	chr4_31	3	ctSP	1	nan	nan	nan	NaN	NaN	NaN	NaN	NaN
chr4	17506041	17506042	rs12645938	chr4_31	3	ctSP	1	nan	nan	nan	NaN	NaN	NaN	NaN	NaN
chr4	17506974	17506975	rs2518613	chr4_31	3	ctSP	1	nan	nan	nan	NaN	NaN	NaN	NaN	NaN
chr4	17508289	17508290	rs12647753	chr4_31	3	ctSP	1	nan	nan	nan	NaN	NaN	NaN	NaN	NaN
chr4	17508753	17508754	rs2597778	chr4_31	3	ctSP	1	nan	nan	nan	NaN	NaN	NaN	NaN	NaN
chr4	17510080	17510081	rs74568346	chr4_31	3	ctSP	1	nan	nan	nan	NaN	NaN	NaN	NaN	NaN
chr4	17519360	17519361	rs73800223	chr4_31	3	ctSP	1	nan	nan	nan	NaN	NaN	NaN	NaN	NaN
chr4	17519714	17519715	rs56176856	chr4_31	3	ctSP	1	nan	nan	nan	NaN	NaN	NaN	NaN	NaN
chr4	17524350	17524351	rs73800225	chr4_31	3	ctSP	1	nan	nan	nan	NaN	NaN	NaN	NaN	NaN
chr4	17531832	17531833	rs185546804	chr4_31	3	ctSP	1	nan	nan	nan	NaN	NaN	NaN	NaN	NaN
chr4	17531988	17531989	rs116100012	chr4_31	3	ctSP	1	nan	nan	nan	NaN	NaN	NaN	NaN	NaN
chr4	17536381	17536382	rs77924125	chr4_31	3	ctSP	1	nan	nan	nan	NaN	NaN	NaN	NaN	NaN
chr4	17537092	17537093	rs73800227	chr4_31	3	ctSP	1	nan	nan	nan	NaN	NaN	NaN	NaN	NaN
chr4	17538655	17538656	rs6848330	chr4_31	3	ctSP	1	nan	nan	nan	NaN	NaN	NaN	NaN	NaN
chr4	17539753	17539754	rs1115896	chr4_31	3	ctSP	1	nan	nan	nan	NaN	NaN	NaN	NaN	NaN
chr4	17549834	17549835	rs55687398	chr4_31	3	ctSP	1	nan	nan	nan	NaN	NaN	NaN	NaN	NaN
chr4	17555306	17555307	rs73800245	chr4_31	3	ctSP	1	nan	nan	nan	NaN	NaN	NaN	NaN	NaN
chr4	17556115	17556116	rs140253525	chr4_31	3	ctSP	1	nan	nan	nan	NaN	NaN	NaN	NaN	NaN
chr4	17558481	17558482	rs76241457	chr4_31	3	ctSP	1	nan	nan	nan	NaN	NaN	NaN	NaN	NaN
chr4	17566999	17567000	rs73800252	chr4_31	3	ctSP	1	nan	nan	nan	NaN	NaN	NaN	NaN	NaN
chr4	17569284	17569285	rs6825718	chr4_31	3	ctSP	1	nan	nan	nan	NaN	NaN	NaN	NaN	NaN
chr4	17572578	17572579	rs12504737	chr4_31	3	ctSP	1	nan	nan	nan	NaN	NaN	NaN	NaN	NaN
chr4	17576344	17576345	rs56066631	chr4_31	3	ctSP	1	nan	nan	nan	NaN	NaN	NaN	NaN	NaN
chr4	17581222	17581223	rs12507810	chr4_31	3	ctSP	1	nan	nan	nan	NaN	NaN	NaN	NaN	NaN
chr4	17581297	17581298	rs12503909	chr4_31	3	ctSP	1	nan	nan	nan	NaN	NaN	NaN	NaN	NaN
chr4	17581781	17581782	rs56141580	chr4_31	3	ctSP	1	nan	nan	nan	NaN	NaN	NaN	NaN	NaN
chr4	17584034	17584035	rs12511844	chr4_31	3	ctSP	1	nan	nan	nan	NaN	NaN	NaN	NaN	NaN
chr4	17585090	17585091	rs16895245	chr4_31	3	ctSP	1	nan	nan	nan	NaN	NaN	NaN	NaN	NaN
chr4	17588344	17588345	rs9291657	chr4_31	3	ctSP	1	nan	nan	nan	NaN	NaN	NaN	NaN	NaN
chr4	17588777	17588778	rs6815977	chr4_31	3	ctSP	1	nan	nan	nan	NaN	NaN	NaN	NaN	NaN
chr4	17590504	17590505	rs12507986	chr4_31	3	ctSP	1	nan	nan	nan	NaN	NaN	NaN	NaN	NaN
chr4	17593112	17593113	rs10005380	chr4_31	3	ctSP	1	nan	nan	nan	NaN	NaN	NaN	NaN	NaN
chr4	17600131	17600132	rs7697250	chr4_31	3	ctSP	1	nan	nan	nan	NaN	NaN	NaN	NaN	['Job coding: baker, confectioner, pastry cook, cake decorator', '22601_54322893', 2.142e-15];['Job SOC coding: Bakers, flour confectioners', '22617_5432', 1.32426e-13];['Treatment/medication code: aqueous cream bp', '20003_1140876404', 4.602260000000001e-09];['Treatment/medication code: care cetirizine hayfever relief 10mg tablet', '20003_1141187230', 2.9978e-12];['Treatment/medication code: bal…
chr4	17603692	17603693	rs12509306	chr4_31	3	ctSP	1	nan	nan	nan	NaN	NaN	NaN	NaN	NaN
chr4	17625858	17625859	rs9884632	chr4_31	3	ctSP	1	nan	nan	nan	NaN	NaN	NaN	NaN	NaN
chr4	17631537	17631538	rs73800316	chr4_31	3	ctSP	1	nan	nan	nan	NaN	NaN	NaN	NaN	NaN
chr4	17639923	17639924	rs6852109	chr4_31	3	ctSP	1	nan	nan	nan	NaN	NaN	NaN	NaN	NaN
chr4	17644607	17644608	rs9784427	chr4_31	3	ctSP	1	nan	nan	nan	NaN	NaN	NaN	NaN	NaN
chr4	17645349	17645350	rs10470794	chr4_31	3	ctSP	1	nan	nan	nan	NaN	NaN	NaN	NaN	NaN
chr4	17661944	17661945	rs540231457	chr4_31	3	ctSP	1	nan	nan	nan	NaN	NaN	NaN	NaN	NaN
chr4	17661961	17661962	rs73800328	chr4_31	3	ctSP	1	nan	nan	nan	NaN	NaN	NaN	NaN	NaN
chr4	17669885	17669886	rs73800331	chr4_31	3	ctSP	1	nan	nan	nan	NaN	NaN	NaN	NaN	NaN
chr4	17693108	17693109	rs56130201	chr4_31	3	ctSP	1	nan	nan	nan	NaN	NaN	NaN	NaN	NaN
chr4	17696059	17696060	rs139448323	chr4_31	3	ctSP	1	nan	nan	nan	NaN	NaN	NaN	NaN	NaN
chr4	17701030	17701031	rs2215269	chr4_31	3	ctSP	1	nan	nan	nan	NaN	NaN	NaN	NaN	NaN
chr4	17701465	17701466	rs6837576	chr4_31	3	ctSP	1	nan	nan	nan	NaN	NaN	NaN	NaN	NaN
chr4	17701466	17701467	rs6837577	chr4_31	3	ctSP	1	nan	nan	nan	NaN	NaN	NaN	NaN	NaN
chr4	17701498	17701499	rs6837597	chr4_31	3	ctSP	1	nan	nan	nan	NaN	NaN	NaN	NaN	NaN
chr4	17702515	17702516	rs6849703	chr4_31	3	ctSP	1	nan	nan	nan	NaN	NaN	NaN	NaN	NaN
chr4	17702764	17702765	rs6855046	chr4_31	3	ctSP	1	nan	nan	nan	NaN	NaN	NaN	NaN	NaN
chr4	17703633	17703634	rs758482	chr4_31	3	ctSP	1	nan	nan	nan	NaN	NaN	NaN	NaN	NaN
chr4	17703982	17703983	rs73800351	chr4_31	3	ctSP	1	nan	nan	nan	NaN	NaN	NaN	NaN	NaN
chr4	17706533	17706534	rs73800353	chr4_31	3	ctSP	1	nan	nan	nan	NaN	NaN	NaN	NaN	NaN
chr4	17714102	17714103	rs58637981	chr4_31	3	ctSP	1	nan	nan	nan	NaN	NaN	NaN	NaN	NaN
chr4	17714348	17714349	rs59581049	chr4_31	3	ctSP	1	nan	nan	nan	NaN	NaN	NaN	NaN	NaN
chr4	17714584	17714585	rs73800357	chr4_31	3	ctSP	1	nan	nan	nan	NaN	NaN	NaN	NaN	NaN
chr4	17719080	17719081	rs6814230	chr4_31	3	ctSP	1	nan	nan	nan	NaN	NaN	NaN	NaN	NaN
chr4	17720209	17720210	rs73800362	chr4_31	3	ctSP	1	nan	nan	nan	NaN	NaN	NaN	NaN	NaN
chr4	17720421	17720422	rs73800364	chr4_31	3	ctSP	1	nan	nan	nan	NaN	NaN	NaN	NaN	NaN
chr4	17721687	17721688	rs6833830	chr4_31	3	ctSP	1	nan	nan	nan	NaN	NaN	NaN	NaN	NaN
chr4	17722280	17722281	rs7676383	chr4_31	3	ctSP	1	nan	nan	nan	NaN	NaN	NaN	NaN	NaN
chr4	17722984	17722985	rs60292796	chr4_31	3	ctSP	1	nan	nan	nan	NaN	NaN	NaN	NaN	NaN
chr4	17723539	17723540	rs73800365	chr4_31	3	ctSP	1	nan	nan	nan	NaN	NaN	NaN	NaN	NaN
chr4	17723923	17723924	rs73800366	chr4_31	3	ctSP	1	nan	nan	nan	NaN	NaN	NaN	NaN	NaN
chr4	17724518	17724519	rs73800367	chr4_31	3	ctSP	1	nan	nan	nan	NaN	NaN	NaN	NaN	NaN
chr4	17724573	17724574	rs73800368	chr4_31	3	ctSP	1	nan	nan	nan	NaN	NaN	NaN	NaN	NaN
chr4	17725858	17725859	rs73800370	chr4_31	3	ctSP	1	nan	nan	nan	NaN	NaN	NaN	NaN	NaN
chr4	17727765	17727766	rs186757932	chr4_31	3	ctSP	1	nan	nan	nan	NaN	NaN	NaN	NaN	NaN
chr4	17728023	17728024	rs115878816	chr4_31	3	ctSP	1	nan	nan	nan	NaN	NaN	NaN	NaN	NaN
chr4	17728317	17728318	rs73800373	chr4_31	3	ctSP	1	nan	nan	nan	NaN	NaN	NaN	NaN	NaN
chr4	17728817	17728818	rs73800374	chr4_31	3	ctSP	1	nan	nan	nan	NaN	NaN	NaN	NaN	NaN
chr4	17729791	17729792	rs79591451	chr4_31	3	ctSP	1	nan	nan	nan	NaN	NaN	NaN	NaN	NaN
chr4	17729896	17729897	rs76531324	chr4_31	3	ctSP	1	nan	nan	nan	NaN	NaN	NaN	NaN	NaN
chr4	17732298	17732299	rs150399473	chr4_31	3	ctSP	1	nan	nan	nan	NaN	NaN	NaN	NaN	NaN
chr4	17732838	17732839	rs141654775	chr4_31	3	ctSP	1	nan	nan	nan	NaN	NaN	NaN	NaN	NaN
chr4	17734162	17734163	rs544949552	chr4_31	3	ctSP	1	nan	nan	nan	NaN	NaN	NaN	NaN	NaN
chr4	17734539	17734540	rs576140241	chr4_31	3	ctSP	1	nan	nan	nan	NaN	NaN	NaN	NaN	NaN
chr4	17734863	17734864	rs571571770	chr4_31	3	ctSP	1	nan	nan	nan	NaN	NaN	NaN	NaN	NaN
chr4	17734864	17734865	rs527602192	chr4_31	3	ctSP	1	nan	nan	nan	NaN	NaN	NaN	NaN	NaN
chr4	17735390	17735391	rs61581891	chr4_31	3	ctSP	1	nan	nan	nan	NaN	NaN	NaN	NaN	NaN
chr4	17736343	17736344	rs556412415	chr4_31	3	ctSP	1	nan	nan	nan	NaN	NaN	NaN	NaN	NaN
chr4	17736589	17736590	rs541125886	chr4_31	3	ctSP	1	nan	nan	nan	NaN	NaN	NaN	NaN	NaN
chr4	17738593	17738594	rs143259361	chr4_31	3	ctSP	1	nan	nan	nan	NaN	NaN	NaN	NaN	NaN
chr4	17739260	17739261	rs73800375	chr4_31	3	ctSP	1	nan	nan	nan	NaN	NaN	NaN	NaN	NaN
chr4	17740612	17740613	rs6834358	chr4_31	3	ctSP	1	nan	nan	nan	NaN	NaN	NaN	NaN	NaN
chr4	17742924	17742925	rs73800379	chr4_31	3	ctSP	1	nan	nan	nan	NaN	NaN	NaN	NaN	NaN
chr4	17743677	17743678	rs77341346	chr4_31	3	ctSP	1	nan	nan	nan	NaN	NaN	NaN	NaN	NaN
chr4	17744369	17744370	rs6829711	chr4_31	3	ctSP	1	nan	nan	nan	NaN	NaN	NaN	NaN	NaN
chr4	17745048	17745049	rs73800381	chr4_31	3	ctSP	1	nan	nan	nan	NaN	NaN	NaN	NaN	NaN
chr4	17745290	17745291	rs73800382	chr4_31	3	ctSP	1	nan	nan	nan	NaN	NaN	NaN	NaN	NaN
chr4	17745772	17745773	rs73800383	chr4_31	3	ctSP	1	nan	nan	nan	NaN	NaN	NaN	NaN	NaN
chr4	17745934	17745935	rs73800384	chr4_31	3	ctSP	1	nan	nan	nan	NaN	NaN	NaN	NaN	NaN
chr4	17746822	17746823	rs73800386	chr4_31	3	ctSP	1	nan	nan	nan	NaN	NaN	NaN	NaN	NaN
chr4	17747673	17747674	rs116191603	chr4_31	3	ctSP	1	nan	nan	nan	NaN	NaN	NaN	NaN	NaN
chr4	17748354	17748355	rs527531010	chr4_31	3	ctSP	1	nan	nan	nan	NaN	NaN	NaN	NaN	NaN
chr4	17749178	17749179	rs113035009	chr4_31	3	ctSP	1	nan	nan	nan	NaN	NaN	NaN	NaN	NaN
chr4	17749742	17749743	rs60232026	chr4_31	3	ctSP	1	nan	nan	nan	NaN	NaN	NaN	NaN	NaN
chr4	17751701	17751702	rs73800387	chr4_31	3	ctSP	1	nan	nan	nan	NaN	NaN	NaN	NaN	NaN
chr4	17757270	17757271	rs182935808	chr4_31	3	ctSP	1	nan	nan	nan	NaN	NaN	NaN	NaN	NaN
chr4	17766873	17766874	rs73800391	chr4_31	3	ctSP	1	nan	nan	nan	NaN	NaN	NaN	NaN	NaN
chr4	17766911	17766912	rs73800392	chr4_31	3	ctSP	1	nan	nan	nan	NaN	NaN	NaN	NaN	NaN
chr4	17767203	17767204	rs73800393	chr4_31	3	ctSP	1	nan	nan	nan	NaN	NaN	NaN	NaN	NaN
chr4	17767592	17767593	rs6856926	chr4_31	3	ctSP	1	nan	nan	nan	NaN	NaN	NaN	NaN	NaN
chr4	17767697	17767698	rs79422216	chr4_31	3	ctSP	1	nan	nan	nan	NaN	NaN	NaN	NaN	NaN
chr4	17767732	17767733	rs6818661	chr4_31	3	ctSP	1	nan	nan	nan	NaN	NaN	NaN	NaN	NaN
chr4	17767750	17767751	rs79241847	chr4_31	3	ctSP	1	nan	nan	nan	NaN	NaN	NaN	NaN	NaN
chr4	17767800	17767801	rs6813744	chr4_31	3	ctSP	1	nan	nan	nan	NaN	NaN	NaN	NaN	NaN
chr4	17768373	17768374	rs139997550	chr4_31	3	ctSP	1	nan	nan	nan	NaN	NaN	NaN	NaN	NaN
chr4	17770768	17770769	rs61416313	chr4_31	3	ctSP	1	nan	nan	nan	NaN	NaN	NaN	NaN	NaN
chr4	17774341	17774342	rs58788796	chr4_31	3	ctSP	1	nan	nan	nan	NaN	NaN	NaN	NaN	NaN
chr4	17774461	17774462	rs57538267	chr4_31	3	ctSP	1	nan	nan	nan	NaN	NaN	NaN	NaN	NaN
chr4	17774795	17774796	rs58744629	chr4_31	3	ctSP	1	nan	nan	nan	NaN	NaN	NaN	NaN	NaN
chr4	17777836	17777837	rs73800399	chr4_31	3	ctSP	1	nan	nan	nan	NaN	NaN	NaN	NaN	NaN
chr4	17777980	17777981	rs77592002	chr4_31	3	ctSP	1	nan	nan	nan	NaN	NaN	NaN	NaN	NaN
chr4	17778103	17778104	rs142007373	chr4_31	3	ctSP	1	nan	nan	nan	NaN	NaN	NaN	NaN	NaN
chr4	17778155	17778156	rs377725644	chr4_31	3	ctSP	1	nan	nan	nan	NaN	NaN	NaN	NaN	NaN
chr4	17778160	17778161	rs111642888	chr4_31	3	ctSP	1	nan	nan	nan	NaN	NaN	NaN	NaN	NaN
chr4	17778167	17778168	rs374275090	chr4_31	3	ctSP	1	nan	nan	nan	NaN	NaN	NaN	NaN	NaN
chr4	17778185	17778186	rs367818415	chr4_31	3	ctSP	1	nan	nan	nan	NaN	NaN	NaN	NaN	NaN
chr4	17785842	17785843	rs61116839	chr4_31	3	ctSP	1	nan	nan	nan	NaN	NaN	NaN	NaN	NaN
chr4	17799910	17799911	rs58785359	chr4_31	3	ctSP	1	nan	nan	nan	NaN	NaN	NaN	NaN	NaN
chr4	17806812	17806813	rs73800401	chr4_31	3	ctSP	1	nan	nan	nan	NaN	NaN	NaN	NaN	NaN
chr4	17812088	17812089	rs115643593	chr4_31	3	ctSP	1	nan	nan	nan	NaN	NaN	NaN	NaN	NaN
chr4	17814134	17814135	rs61387134	chr4_31	3	ctSP	1	nan	nan	nan	NaN	NaN	NaN	NaN	NaN
chr4	17830363	17830364	rs73802703	chr4_31	3	ctSP	1	nan	nan	nan	NaN	NaN	NaN	NaN	NaN
chr4	17842162	17842163	rs73802704	chr4_31	3	ctSP	1	nan	nan	nan	NaN	NaN	NaN	NaN	NaN
chr4	17844379	17844380	rs73802706	chr4_31	3	ctSP	1	nan	nan	nan	NaN	NaN	NaN	NaN	NaN
chr4	55800483	55800484	rs531155445	chr4_34	2	ctSP	1	nan	nan	nan	NaN	NaN	NaN	NaN	NaN
chr4	56142436	56142437	rs528033575	chr4_34	2	ctSP	1	nan	nan	nan	NaN	NaN	NaN	NaN	NaN
chr4	56142535	56142536	rs11944220	chr4_34	2	ctSP	1	nan	nan	nan	NaN	NaN	NaN	NaN	NaN
chr4	56142812	56142813	rs11945352	chr4_34	2	ctSP	1	nan	nan	nan	NaN	NaN	NaN	NaN	NaN
chr4	56143153	56143154	rs6845254	chr4_34	2	ctSP	1	nan	nan	nan	NaN	NaN	NaN	NaN	NaN
chr4	56143230	56143231	rs6845434	chr4_34	2	ctSP	1	nan	nan	nan	NaN	NaN	NaN	NaN	NaN
chr4	56143320	56143321	rs6819158	chr4_34	2	ctSP	1	nan	nan	nan	NaN	NaN	NaN	NaN	NaN
chr4	56143563	56143564	rs6820995	chr4_34	2	ctSP	1	nan	nan	nan	NaN	NaN	NaN	NaN	NaN
chr4	56143643	56143644	rs6851474	chr4_34	2	ctSP	1	nan	nan	nan	NaN	NaN	NaN	NaN	NaN
chr4	56143722	56143723	rs6819971	chr4_34	2	ctSP	1	nan	nan	nan	NaN	NaN	NaN	NaN	NaN
chr4	56143827	56143828	rs80315941	chr4_34	2	ctSP	1	nan	nan	nan	NaN	NaN	NaN	NaN	NaN
chr4	56143923	56143924	rs77235271	chr4_34	2	ctSP	1	nan	nan	nan	NaN	NaN	NaN	NaN	NaN
chr4	56144106	56144107	rs75074798	chr4_34	2	ctSP	1	nan	nan	nan	NaN	NaN	NaN	NaN	NaN
chr4	56144233	56144234	rs11941939	chr4_34	2	ctSP	1	nan	nan	nan	NaN	NaN	NaN	NaN	NaN
chr4	56144419	56144420	rs11942007	chr4_34	2	ctSP	1	nan	nan	nan	NaN	NaN	NaN	NaN	NaN
chr4	56144557	56144558	rs11946859	chr4_34	2	ctSP	1	nan	nan	nan	NaN	NaN	NaN	NaN	NaN
chr4	56144662	56144663	rs76223251	chr4_34	2	ctSP	0	SIGNIF_tf0.5.LWK|SIGNIF_tf0.5_YRI	3.02853	250582	NaN	NaN	['ENSG00000109255.11', 'T/C', 3.21177e-05, 'Brain_Nucleus_accumbens_basal_ganglia'];['ENSG00000128052.8', 'T/C', 3.8603e-27, 'Cells_Cultured_fibroblasts']	NaN	NaN
chr4	56144668	56144669	rs11932784	chr4_34	2	ctSP	1	nan	nan	nan	NaN	NaN	NaN	NaN	NaN
chr4	56145077	56145078	rs6853996	chr4_34	2	ctSP	1	nan	nan	nan	NaN	NaN	NaN	NaN	NaN
chr4	56145111	56145112	rs6827418	chr4_34	2	ctSP	1	nan	nan	nan	NaN	NaN	NaN	NaN	NaN
chr4	56145537	56145538	rs6816441	chr4_34	2	ctSP	1	nan	nan	nan	NaN	NaN	NaN	NaN	NaN
chr4	56145547	56145548	rs6811306	chr4_34	2	ctSP	1	nan	nan	nan	NaN	NaN	NaN	NaN	NaN
chr4	56145737	56145738	rs6835121	chr4_34	2	ctSP	1	nan	nan	nan	NaN	NaN	NaN	NaN	NaN
chr4	56145825	56145826	rs6833824	chr4_34	2	ctSP	1	nan	nan	nan	NaN	NaN	NaN	NaN	NaN
chr4	56145918	56145919	rs6834030	chr4_34	2	ctSP	1	nan	nan	nan	NaN	NaN	NaN	NaN	NaN
chr4	56146138	56146139	rs6839241	chr4_34	2	ctSP	1	nan	nan	nan	NaN	NaN	NaN	NaN	NaN
chr4	56146293	56146294	rs7681906	chr4_34	2	ctSP	1	nan	nan	nan	NaN	NaN	NaN	NaN	NaN
chr4	56146474	56146475	rs7666173	chr4_34	2	ctSP	1	nan	nan	nan	NaN	NaN	NaN	NaN	NaN
chr4	56146516	56146517	rs7666357	chr4_34	2	ctSP	1	nan	nan	nan	NaN	NaN	NaN	NaN	NaN
chr4	56146524	56146525	rs7682485	chr4_34	2	ctSP	1	nan	nan	nan	NaN	NaN	NaN	NaN	NaN
chr4	56146736	56146737	rs143172271	chr4_34	2	ctSP	1	nan	nan	nan	NaN	NaN	NaN	NaN	NaN
chr4	56146864	56146865	rs150712097	chr4_34	2	ctSP	1	nan	nan	nan	NaN	NaN	NaN	NaN	NaN
chr4	56146973	56146974	rs113464040	chr4_34	2	ctSP	1	nan	nan	nan	NaN	NaN	NaN	NaN	NaN
chr4	56147219	56147220	rs113024959	chr4_34	2	ctSP	1	nan	nan	nan	NaN	NaN	NaN	NaN	NaN
chr4	56147227	56147228	rs111899073	chr4_34	2	ctSP	1	nan	nan	nan	NaN	NaN	NaN	NaN	NaN
chr4	56147280	56147281	rs113849739	chr4_34	2	ctSP	1	nan	nan	nan	NaN	NaN	NaN	NaN	NaN
chr4	56147316	56147317	rs143248736	chr4_34	2	ctSP	1	nan	nan	nan	NaN	NaN	NaN	NaN	NaN
chr4	56147323	56147324	rs148289525	chr4_34	2	ctSP	1	nan	nan	nan	NaN	NaN	NaN	NaN	NaN
chr4	56147734	56147735	rs6830498	chr4_34	2	ctSP	1	nan	nan	nan	NaN	NaN	NaN	NaN	NaN
chr4	56147892	56147893	rs6554259	chr4_34	2	ctSP	1	nan	nan	nan	NaN	NaN	NaN	NaN	NaN
chr4	56147943	56147944	rs6554260	chr4_34	2	ctSP	1	nan	nan	nan	NaN	NaN	NaN	NaN	NaN
chr4	56147966	56147967	rs6554262	chr4_34	2	ctSP	0	SIGNIF_tf0.5_YRI	10.239	248059	NaN	NaN	['ENSG00000109255.11', 'G/A', 3.21177e-05, 'Brain_Nucleus_accumbens_basal_ganglia'];['ENSG00000128052.8', 'G/A', 3.8603e-27, 'Cells_Cultured_fibroblasts']	NaN	NaN
chr4	56148007	56148008	rs6554263	chr4_34	2	ctSP	1	nan	nan	nan	NaN	NaN	NaN	NaN	NaN
chr4	56148077	56148078	rs6554264	chr4_34	2	ctSP	1	nan	nan	nan	NaN	NaN	NaN	NaN	NaN
chr4	56148284	56148285	rs113521034	chr4_34	2	ctSP	1	nan	nan	nan	NaN	NaN	NaN	NaN	NaN
chr4	56148314	56148315	rs112720807	chr4_34	2	ctSP	1	nan	nan	nan	NaN	NaN	NaN	NaN	NaN
chr4	56148438	56148439	rs112385471	chr4_34	2	ctSP	1	nan	nan	nan	NaN	NaN	NaN	NaN	NaN
chr4	56148767	56148768	rs11937979	chr4_34	2	ctSP	1	nan	nan	nan	NaN	NaN	NaN	NaN	NaN
chr4	56149011	56149012	rs11934963	chr4_34	2	ctSP	1	nan	nan	nan	NaN	NaN	NaN	NaN	NaN
chr4	56149512	56149513	rs7680890	chr4_34	2	ctSP	1	nan	nan	nan	NaN	NaN	NaN	NaN	NaN
chr4	56149809	56149810	rs4426847	chr4_34	2	ctSP	1	nan	nan	nan	NaN	NaN	NaN	NaN	NaN
chr4	56149852	56149853	rs4296731	chr4_34	2	ctSP	1	nan	nan	nan	NaN	NaN	NaN	NaN	NaN
chr4	56150152	56150153	rs11947608	chr4_34	2	ctSP	1	nan	nan	nan	NaN	NaN	NaN	NaN	NaN
chr4	56150156	56150157	rs11947609	chr4_34	2	ctSP	1	nan	nan	nan	NaN	NaN	NaN	NaN	NaN
chr4	56150277	56150278	rs11933611	chr4_34	2	ctSP	1	nan	nan	nan	NaN	NaN	NaN	NaN	NaN
chr4	56150580	56150581	rs11947754	chr4_34	2	ctSP	1	nan	nan	nan	NaN	NaN	NaN	NaN	NaN
chr4	56150617	56150618	rs11933752	chr4_34	2	ctSP	1	nan	nan	nan	NaN	NaN	NaN	NaN	NaN
chr4	56150911	56150912	rs11947891	chr4_34	2	ctSP	1	nan	nan	nan	NaN	NaN	NaN	NaN	NaN
chr4	56150976	56150977	rs79056511	chr4_34	2	ctSP	1	nan	nan	nan	NaN	NaN	NaN	NaN	NaN
chr4	56151006	56151007	rs77554153	chr4_34	2	ctSP	1	nan	nan	nan	NaN	NaN	NaN	NaN	NaN
chr4	56151470	56151471	rs75621349	chr4_34	2	ctSP	1	nan	nan	nan	NaN	NaN	NaN	NaN	NaN
chr4	56151635	56151636	rs74617128	chr4_34	2	ctSP	1	nan	nan	nan	NaN	NaN	NaN	NaN	NaN
chr4	56151657	56151658	rs74857191	chr4_34	2	ctSP	1	nan	nan	nan	NaN	NaN	NaN	NaN	NaN
chr4	56152036	56152037	rs75387334	chr4_34	2	ctSP	1	nan	nan	nan	NaN	NaN	NaN	NaN	NaN
chr4	56152241	56152242	rs75475454	chr4_34	2	ctSP	1	nan	nan	nan	NaN	NaN	NaN	NaN	NaN
chr4	56152380	56152381	rs76636567	chr4_34	2	ctSP	1	nan	nan	nan	NaN	NaN	NaN	NaN	NaN
chr4	56152411	56152412	rs79940680	chr4_34	2	ctSP	1	nan	nan	nan	NaN	NaN	NaN	NaN	NaN
chr4	56152914	56152915	rs11945756	chr4_34	2	ctSP	1	nan	nan	nan	NaN	NaN	NaN	NaN	NaN
chr4	56153490	56153491	rs77342705	chr4_34	2	ctSP	1	nan	nan	nan	NaN	NaN	NaN	NaN	NaN
chr4	56153608	56153609	rs11946948	chr4_34	2	ctSP	1	nan	nan	nan	NaN	NaN	NaN	NaN	NaN
chr4	56154341	56154342	rs7654722	chr4_34	2	ctSP	1	nan	nan	nan	NaN	NaN	NaN	NaN	NaN
chr4	56154349	56154350	rs7678740	chr4_34	2	ctSP	1	nan	nan	nan	NaN	NaN	NaN	NaN	NaN
chr4	56154365	56154366	rs7683729	chr4_34	2	ctSP	1	nan	nan	nan	NaN	NaN	NaN	NaN	NaN
chr4	56154729	56154730	rs6812146	chr4_34	2	ctSP	1	nan	nan	nan	NaN	NaN	NaN	NaN	NaN
chr4	56155384	56155385	rs7661296	chr4_34	2	ctSP	1	nan	nan	nan	NaN	NaN	NaN	NaN	NaN
chr4	56155512	56155513	rs143529444	chr4_34	2	ctSP	1	nan	nan	nan	NaN	NaN	NaN	NaN	NaN
chr4	56155598	56155599	rs11931227	chr4_34	2	ctSP	1	nan	nan	nan	NaN	NaN	NaN	NaN	NaN
chr4	56155772	56155773	rs56207991	chr4_34	2	ctSP	1	nan	nan	nan	NaN	NaN	NaN	NaN	NaN
chr4	56155833	56155834	rs56014578	chr4_34	2	ctSP	1	nan	nan	nan	NaN	NaN	NaN	NaN	NaN
chr4	56156169	56156170	rs4073232	chr4_34	2	ctSP	1	nan	nan	nan	NaN	NaN	NaN	NaN	NaN
chr4	56156278	56156279	rs4073233	chr4_34	2	ctSP	1	nan	nan	nan	NaN	NaN	NaN	NaN	NaN
chr4	56156849	56156850	rs55792686	chr4_34	2	ctSP	1	nan	nan	nan	NaN	NaN	NaN	NaN	NaN
chr4	56157924	56157925	rs6831545	chr4_34	2	ctSP	1	nan	nan	nan	NaN	NaN	NaN	NaN	NaN
chr4	56158137	56158138	rs74650803	chr4_34	2	ctSP	1	nan	nan	nan	NaN	NaN	NaN	NaN	NaN
chr4	56158302	56158303	rs75468857	chr4_34	2	ctSP	1	nan	nan	nan	NaN	NaN	NaN	NaN	NaN
chr4	56158309	56158310	rs78681925	chr4_34	2	ctSP	1	nan	nan	nan	NaN	NaN	NaN	NaN	NaN
chr4	56158417	56158418	rs7681259	chr4_34	2	ctSP	1	nan	nan	nan	NaN	NaN	NaN	NaN	NaN
chr4	56158719	56158720	rs7659271	chr4_34	2	ctSP	1	nan	nan	nan	NaN	NaN	NaN	NaN	NaN
chr4	56158845	56158846	rs7682054	chr4_34	2	ctSP	1	nan	nan	nan	NaN	NaN	NaN	NaN	NaN
chr4	56159339	56159340	rs6844070	chr4_34	2	ctSP	1	nan	nan	nan	NaN	NaN	NaN	NaN	NaN
chr4	56159556	56159557	rs28409580	chr4_34	2	ctSP	1	nan	nan	nan	NaN	NaN	NaN	NaN	NaN
chr4	56160061	56160062	rs6845589	chr4_34	2	ctSP	1	nan	nan	nan	NaN	NaN	NaN	['enhancer', 'RegulatoryFeature']	NaN
chr4	56160157	56160158	rs6830265	chr4_34	2	ctSP	1	nan	nan	nan	NaN	NaN	NaN	['enhancer', 'RegulatoryFeature']	NaN
chr4	56160883	56160884	rs79052580	chr4_34	2	ctSP	1	nan	nan	nan	NaN	NaN	NaN	NaN	NaN
chr4	56161535	56161536	rs6819662	chr4_34	2	ctSP	1	nan	nan	nan	NaN	NaN	NaN	['enhancer', 'RegulatoryFeature']	NaN
chr4	56162687	56162688	rs80021253	chr4_34	2	ctSP	1	nan	nan	nan	NaN	NaN	NaN	['enhancer', 'RegulatoryFeature']	NaN
chr4	56162867	56162868	rs78398092	chr4_34	2	ctSP	1	nan	nan	nan	NaN	NaN	NaN	['enhancer', 'RegulatoryFeature']	NaN
chr4	56162957	56162958	rs75063252	chr4_34	2	ctSP	1	nan	nan	nan	NaN	NaN	NaN	['enhancer', 'RegulatoryFeature']	NaN
chr4	56163023	56163024	rs112333165	chr4_34	2	ctSP	1	nan	nan	nan	NaN	NaN	NaN	NaN	NaN
chr4	56163162	56163163	rs77096928	chr4_34	2	ctSP	1	nan	nan	nan	NaN	NaN	NaN	NaN	NaN
chr4	56163390	56163391	rs111639969	chr4_34	2	ctSP	1	nan	nan	nan	NaN	NaN	NaN	NaN	NaN
chr4	56163562	56163563	rs111445533	chr4_34	2	ctSP	1	nan	nan	nan	NaN	NaN	NaN	NaN	NaN
chr4	56163657	56163658	rs116684608	chr4_34	2	ctSP	1	nan	nan	nan	NaN	NaN	NaN	NaN	NaN
chr4	56163803	56163804	rs6850709	chr4_34	2	ctSP	1	nan	nan	nan	NaN	NaN	NaN	['CTCF_binding_site', 'RegulatoryFeature']	NaN
chr4	56163913	56163914	rs76748267	chr4_34	2	ctSP	1	nan	nan	nan	NaN	NaN	NaN	['CTCF_binding_site', 'RegulatoryFeature']	NaN
chr4	56163922	56163923	rs112910860	chr4_34	2	ctSP	1	nan	nan	nan	NaN	NaN	NaN	['CTCF_binding_site', 'RegulatoryFeature']	NaN
chr4	56163961	56163962	rs112323765	chr4_34	2	ctSP	1	nan	nan	nan	NaN	NaN	NaN	['CTCF_binding_site', 'RegulatoryFeature']	NaN
chr4	56164255	56164256	rs28854199	chr4_34	2	ctSP	1	nan	nan	nan	NaN	NaN	NaN	NaN	NaN
chr4	56164303	56164304	rs28798171	chr4_34	2	ctSP	1	nan	nan	nan	NaN	NaN	NaN	NaN	NaN
chr4	56164523	56164524	rs28873750	chr4_34	2	ctSP	1	nan	nan	nan	NaN	NaN	NaN	NaN	NaN
chr4	56164524	56164525	rs28782933	chr4_34	2	ctSP	1	nan	nan	nan	NaN	NaN	NaN	NaN	NaN
chr4	56164724	56164725	rs28887180	chr4_34	2	ctSP	1	nan	nan	nan	NaN	NaN	NaN	NaN	NaN
chr4	56164774	56164775	rs28887809	chr4_34	2	ctSP	1	nan	nan	nan	NaN	NaN	NaN	NaN	NaN
chr4	56164970	56164971	rs116192556	chr4_34	2	ctSP	1	nan	nan	nan	NaN	NaN	NaN	NaN	NaN
chr4	56165078	56165079	rs113250357	chr4_34	2	ctSP	1	nan	nan	nan	NaN	NaN	NaN	NaN	NaN
chr4	56165251	56165252	rs140696507	chr4_34	2	ctSP	1	nan	nan	nan	NaN	NaN	NaN	NaN	NaN
chr4	56165295	56165296	rs150077154	chr4_34	2	ctSP	1	nan	nan	nan	NaN	NaN	NaN	NaN	NaN
chr4	56165386	56165387	rs116666802	chr4_34	2	ctSP	1	nan	nan	nan	NaN	NaN	NaN	NaN	NaN
chr4	56166036	56166037	rs113875556	chr4_34	2	ctSP	1	nan	nan	nan	NaN	NaN	NaN	NaN	NaN
chr4	56166124	56166125	rs145116942	chr4_34	2	ctSP	1	nan	nan	nan	NaN	NaN	NaN	NaN	NaN
chr4	56166346	56166347	rs142274339	chr4_34	2	ctSP	1	nan	nan	nan	NaN	NaN	NaN	NaN	NaN
chr4	56166347	56166348	rs143816632	chr4_34	2	ctSP	1	nan	nan	nan	NaN	NaN	NaN	NaN	NaN
chr4	56166450	56166451	rs111616583	chr4_34	2	ctSP	1	nan	nan	nan	NaN	NaN	NaN	NaN	NaN
chr4	56166913	56166914	rs143095862	chr4_34	2	ctSP	1	nan	nan	nan	NaN	NaN	NaN	NaN	NaN
chr4	56167068	56167069	rs147412775	chr4_34	2	ctSP	1	nan	nan	nan	NaN	NaN	NaN	NaN	NaN
chr4	56167082	56167083	rs139663773	chr4_34	2	ctSP	1	nan	nan	nan	NaN	NaN	NaN	NaN	NaN
chr4	56167909	56167910	rs79717890	chr4_34	2	ctSP	1	nan	nan	nan	NaN	NaN	NaN	NaN	NaN
chr4	56168327	56168328	rs78534780	chr4_34	2	ctSP	1	nan	nan	nan	NaN	NaN	NaN	NaN	NaN
chr4	56168537	56168538	rs142073403	chr4_34	2	ctSP	1	nan	nan	nan	NaN	NaN	NaN	NaN	NaN
chr4	56168973	56168974	rs113494529	chr4_34	2	ctSP	1	nan	nan	nan	NaN	NaN	NaN	NaN	NaN
chr4	56169077	56169078	rs115335238	chr4_34	2	ctSP	1	nan	nan	nan	NaN	NaN	NaN	NaN	NaN
chr4	56169090	56169091	rs149210225	chr4_34	2	ctSP	1	nan	nan	nan	NaN	NaN	NaN	NaN	NaN
chr4	56169259	56169260	rs113876696	chr4_34	2	ctSP	1	nan	nan	nan	NaN	NaN	NaN	NaN	NaN
chr4	56169284	56169285	rs112405381	chr4_34	2	ctSP	1	nan	nan	nan	NaN	NaN	NaN	NaN	NaN
chr4	56169357	56169358	rs143161730	chr4_34	2	ctSP	1	nan	nan	nan	NaN	NaN	NaN	NaN	NaN
chr4	56169505	56169506	rs113967303	chr4_34	2	ctSP	1	nan	nan	nan	NaN	NaN	NaN	NaN	NaN
chr4	56169603	56169604	rs6820809	chr4_34	2	ctSP	1	nan	nan	nan	NaN	NaN	NaN	['promoter_flanking_region', 'RegulatoryFeature']	NaN
chr4	56169624	56169625	rs6826004	chr4_34	2	ctSP	1	nan	nan	nan	NaN	NaN	NaN	['promoter_flanking_region', 'RegulatoryFeature']	NaN
chr4	56169774	56169775	rs6843323	chr4_34	2	ctSP	1	nan	nan	nan	NaN	NaN	NaN	['promoter_flanking_region', 'RegulatoryFeature']	NaN
chr4	56170049	56170050	rs4336284	chr4_34	2	ctSP	1	nan	nan	nan	NaN	NaN	NaN	['promoter_flanking_region', 'RegulatoryFeature']	NaN
chr4	56170479	56170480	rs7656717	chr4_34	2	ctSP	1	nan	nan	nan	NaN	NaN	NaN	['promoter_flanking_region', 'RegulatoryFeature']	NaN
chr4	56170668	56170669	rs7682468	chr4_34	2	ctSP	1	nan	nan	nan	NaN	NaN	NaN	['promoter_flanking_region', 'RegulatoryFeature']	NaN
chr4	56174452	56174453	rs80345169	chr4_34	2	ctSP	1	nan	nan	nan	NaN	NaN	NaN	NaN	NaN
chr4	56179111	56179112	rs116767880	chr4_34	2	ctSP	1	nan	nan	nan	NaN	NaN	NaN	['CTCF_binding_site', 'RegulatoryFeature'];['promoter_flanking_region', 'RegulatoryFeature']	NaN
chr4	56526965	56526966	rs566755215	chr4_34	2	ctSP	1	nan	nan	nan	NaN	NaN	NaN	NaN	NaN
chr4	57917931	57917932	rs34060938	chr4_36	2	ctSP	1	nan	nan	nan	NaN	NaN	NaN	['promoter_flanking_region', 'RegulatoryFeature']	NaN
chr4	57918002	57918003	rs35551730	chr4_36	2	ctSP	1	nan	nan	nan	NaN	NaN	NaN	['promoter_flanking_region', 'RegulatoryFeature']	NaN
chr4	57918135	57918136	rs1718881	chr4_35	3	ctSP	1	nan	nan	nan	NaN	NaN	NaN	['promoter_flanking_region', 'RegulatoryFeature']	NaN
chr4	57918169	57918170	rs1713975	chr4_35	3	ctSP	1	nan	nan	nan	NaN	NaN	NaN	['promoter_flanking_region', 'RegulatoryFeature']	NaN
chr4	57918185	57918186	rs1713974	chr4_35	3	ctSP	1	nan	nan	nan	NaN	NaN	NaN	['promoter_flanking_region', 'RegulatoryFeature']	NaN
chr4	57918244	57918245	rs1713973	chr4_35	3	ctSP	1	nan	nan	nan	NaN	NaN	NaN	['promoter_flanking_region', 'RegulatoryFeature']	NaN
chr4	57918295	57918296	rs1713972	chr4_35	3	ctSP	0	SIGNIF_tf0.5.LWK|SIGNIF_tf0.5_YRI|SIGNIF_tf0.5_GBR|SIGNIF_tf0.5_TSI	10.3181	128689	NaN	NaN	NaN	['promoter_flanking_region', 'RegulatoryFeature']	NaN
chr4	57918340	57918341	rs1718880	chr4_35	3	ctSP	1	nan	nan	nan	NaN	NaN	NaN	['promoter_flanking_region', 'RegulatoryFeature']	NaN
chr4	57918426	57918427	rs1713971	chr4_35	3	ctSP	0	SIGNIF_tf0.5.LWK|SIGNIF_tf0.5_YRI|SIGNIF_tf0.5_GBR|SIGNIF_tf0.5_TSI	11.6561	117428	NaN	NaN	NaN	['promoter_flanking_region', 'RegulatoryFeature']	NaN
chr4	57918491	57918492	rs1718879	chr4_35	3	ctSP	0	SIGNIF_tf0.5.LWK|SIGNIF_tf0.5_YRI|SIGNIF_tf0.5_GBR|SIGNIF_tf0.5_TSI	11.6397	137220	NaN	NaN	NaN	['promoter_flanking_region', 'RegulatoryFeature']	NaN
chr4	57918985	57918986	rs17087436	chr4_36	2	ctSP	1	nan	nan	nan	NaN	NaN	NaN	['promoter_flanking_region', 'RegulatoryFeature']	NaN
chr4	57919031	57919032	rs35556281	chr4_36	2	ctSP	1	nan	nan	nan	NaN	NaN	NaN	NaN	NaN
chr4	57919034	57919035	rs35751300	chr4_36	2	ctSP	1	nan	nan	nan	NaN	NaN	NaN	NaN	NaN
chr4	57919043	57919044	rs35375436	chr4_36	2	ctSP	1	nan	nan	nan	NaN	NaN	NaN	NaN	NaN
chr4	57919058	57919059	rs34209153	chr4_36	2	ctSP	1	nan	nan	nan	NaN	NaN	NaN	NaN	NaN
chr4	57919100	57919101	rs35052757	chr4_36	2	ctSP	1	nan	nan	nan	NaN	NaN	NaN	NaN	NaN
chr4	57919220	57919221	rs35432885	chr4_36	2	ctSP	1	nan	nan	nan	NaN	NaN	NaN	['promoter_flanking_region', 'RegulatoryFeature']	NaN
chr4	57919313	57919314	rs35190777	chr4_36	2	ctSP	1	nan	nan	nan	NaN	NaN	NaN	['promoter_flanking_region', 'RegulatoryFeature']	NaN
chr4	57919367	57919368	rs35363729	chr4_36	2	ctSP	1	nan	nan	nan	NaN	NaN	NaN	['promoter_flanking_region', 'RegulatoryFeature']	NaN
chr4	57919388	57919389	rs34953805	chr4_36	2	ctSP	1	nan	nan	nan	NaN	NaN	NaN	['promoter_flanking_region', 'RegulatoryFeature']	NaN
chr4	57919428	57919429	rs67564729	chr4_36	2	ctSP	1	nan	nan	nan	NaN	NaN	NaN	['promoter_flanking_region', 'RegulatoryFeature']	NaN
chr4	57919461	57919462	rs34764236	chr4_36	2	ctSP	1	nan	nan	nan	NaN	NaN	NaN	['promoter_flanking_region', 'RegulatoryFeature']	NaN
chr4	57919480	57919481	rs35151022	chr4_36	2	ctSP	1	nan	nan	nan	NaN	NaN	NaN	['promoter_flanking_region', 'RegulatoryFeature']	NaN
chr4	57919606	57919607	rs34051782	chr4_36	2	ctSP	1	nan	nan	nan	NaN	NaN	NaN	['promoter_flanking_region', 'RegulatoryFeature']	NaN
chr4	57919702	57919703	rs13109999	chr4_36	2	ctSP	1	nan	nan	nan	NaN	NaN	NaN	['promoter_flanking_region', 'RegulatoryFeature']	NaN
chr4	57919704	57919705	rs13143577	chr4_36	2	ctSP	1	nan	nan	nan	NaN	NaN	NaN	['promoter_flanking_region', 'RegulatoryFeature']	NaN
chr4	57919799	57919800	rs1356571	chr4_36	2	ctSP	1	nan	nan	nan	NaN	NaN	NaN	['promoter_flanking_region', 'RegulatoryFeature']	NaN
chr4	57919844	57919845	rs13111961	chr4_36	2	ctSP	1	nan	nan	nan	NaN	NaN	NaN	['promoter_flanking_region', 'RegulatoryFeature']	NaN
chr4	57919918	57919919	rs1401189	chr4_36	2	ctSP	1	nan	nan	nan	NaN	NaN	NaN	['promoter_flanking_region', 'RegulatoryFeature']	NaN
chr4	57920047	57920048	rs13110858	chr4_36	2	ctSP	0	SIGNIF_tf0.5.LWK|SIGNIF_tf0.5_YRI|SIGNIF_tf0.5_GBR|SIGNIF_tf0.5_TSI	nan	nan	NaN	NaN	['ENSG00000163453.11', 'G/C', 6.33701e-10, 'Heart_Left_Ventricle'];['ENSG00000163453.11', 'G/C', 2.4192800000000007e-05, 'Thyroid']	NaN	NaN
chr4	57920086	57920087	rs1401188	chr4_36	2	ctSP	0	SIGNIF_tf0.5.LWK|SIGNIF_tf0.5_YRI|SIGNIF_tf0.5_GBR|SIGNIF_tf0.5_TSI	37.1314	163977	NaN	NaN	['ENSG00000163453.11', 'C/T', 1.93567e-09, 'Heart_Left_Ventricle']	['promoter_flanking_region', 'RegulatoryFeature']	NaN
chr4	57920111	57920112	rs1401187	chr4_36	2	ctSP	1	nan	nan	nan	NaN	NaN	NaN	['promoter_flanking_region', 'RegulatoryFeature']	NaN
chr4	57920188	57920189	rs2412775	chr4_36	2	ctSP	1	nan	nan	nan	NaN	NaN	NaN	['promoter_flanking_region', 'RegulatoryFeature']	NaN
chr4	57920457	57920458	rs11734140	chr4_36	2	ctSP	1	nan	nan	nan	NaN	NaN	NaN	NaN	NaN
chr4	57920581	57920582	rs11726223	chr4_36	2	ctSP	1	nan	nan	nan	NaN	NaN	NaN	NaN	NaN
chr4	57928035	57928036	rs35445560	chr4_36	2	ctSP	1	nan	nan	nan	NaN	NaN	NaN	['promoter_flanking_region', 'RegulatoryFeature']	NaN
chr4	70432687	70432688	rs7694542	chr4_37	2	cbSP	1	nan	nan	nan	NaN	NaN	NaN	NaN	NaN
chr4	70433508	70433509	rs12512645	chr4_37	2	cbSP	1	nan	nan	nan	NaN	NaN	NaN	NaN	NaN
chr4	70436849	70436850	rs3886587	chr4_37	2	cbSP	1	nan	nan	nan	NaN	NaN	NaN	NaN	NaN
chr4	70438196	70438197	rs12502677	chr4_37	2	cbSP	1	nan	nan	nan	NaN	NaN	NaN	NaN	NaN
chr4	70438234	70438235	rs12503526	chr4_37	2	cbSP	1	nan	nan	nan	NaN	NaN	NaN	NaN	NaN
chr4	70439185	70439186	rs6846095	chr4_37	2	cbSP	1	nan	nan	nan	NaN	NaN	NaN	NaN	NaN
chr4	70439271	70439272	rs6821234	chr4_37	2	cbSP	1	nan	nan	nan	NaN	NaN	NaN	NaN	NaN
chr4	70441151	70441152	rs28438751	chr4_37	2	cbSP	1	nan	nan	nan	NaN	NaN	NaN	NaN	NaN
chr4	70442164	70442165	rs4286604	chr4_37	2	cbSP	1	nan	nan	nan	NaN	NaN	NaN	NaN	NaN
chr4	70445356	70445357	rs11249450	chr4_37	2	cbSP	1	nan	nan	nan	NaN	NaN	NaN	NaN	NaN
chr4	70445499	70445500	rs10004047	chr4_37	2	cbSP	1	nan	nan	nan	NaN	NaN	NaN	NaN	NaN
chr4	70445775	70445776	rs12649585	chr4_37	2	cbSP	1	nan	nan	nan	NaN	NaN	NaN	NaN	NaN
chr4	70446930	70446931	rs13122577	chr4_37	2	cbSP	1	nan	nan	nan	NaN	NaN	NaN	NaN	NaN
chr4	70447837	70447838	rs1432320	chr4_37	2	cbSP	1	nan	nan	nan	NaN	NaN	NaN	NaN	NaN
chr4	70448133	70448134	rs1835823	chr4_37	2	cbSP	1	nan	nan	nan	NaN	NaN	NaN	NaN	NaN
chr4	70448667	70448668	rs10013866	chr4_37	2	cbSP	1	nan	nan	nan	NaN	NaN	NaN	NaN	NaN
chr4	70448672	70448673	rs10003514	chr4_37	2	cbSP	1	nan	nan	nan	NaN	NaN	NaN	NaN	NaN
chr4	70448869	70448870	rs6843815	chr4_37	2	cbSP	1	nan	nan	nan	NaN	NaN	NaN	NaN	NaN
chr4	70450091	70450092	rs9329029	chr4_37	2	cbSP	1	nan	nan	nan	NaN	NaN	NaN	NaN	NaN
chr4	70450980	70450981	rs1432317	chr4_37	2	cbSP	1	nan	nan	nan	NaN	NaN	NaN	NaN	NaN
chr4	70451748	70451749	rs7671030	chr4_37	2	cbSP	1	nan	nan	nan	NaN	NaN	NaN	NaN	NaN
chr4	70452504	70452505	rs1835828	chr4_37	2	cbSP	1	nan	nan	nan	NaN	NaN	NaN	NaN	NaN
chr4	70453515	70453516	rs11929908	chr4_37	2	cbSP	1	nan	nan	nan	NaN	NaN	NaN	NaN	NaN
chr4	70453713	70453714	rs56837008	chr4_37	2	cbSP	1	nan	nan	nan	NaN	NaN	NaN	NaN	NaN
chr4	70454288	70454289	rs4148312	chr4_37	2	cbSP	1	nan	nan	nan	NaN	NaN	NaN	NaN	NaN
chr4	70455477	70455478	rs2288741	chr4_37	2	cbSP	1	nan	nan	nan	NaN	NaN	NaN	NaN	NaN
chr4	70455578	70455579	rs2288740	chr4_37	2	cbSP	1	nan	nan	nan	NaN	NaN	NaN	NaN	NaN
chr4	70455649	70455650	rs1438537	chr4_37	2	cbSP	1	nan	nan	nan	NaN	NaN	NaN	NaN	NaN
chr4	70456185	70456186	rs4148308	chr4_37	2	cbSP	1	nan	nan	nan	NaN	NaN	NaN	NaN	NaN
chr4	70457020	70457021	rs10017134	chr4_37	2	cbSP	1	nan	nan	nan	NaN	NaN	NaN	NaN	NaN
chr4	70457466	70457467	rs2017370	chr4_37	2	cbSP	0	nan	6.19479	54970.2	NaN	NaN	['ENSG00000156096.13', 'T/G', 6.835269999999998e-06, 'Adipose_Visceral_Omentum'];['ENSG00000156096.13', 'T/G', 5.825700000000002e-06, 'Artery_Coronary'];['ENSG00000248886.2', 'T/G', 6.43758e-11, 'Heart_Atrial_Appendage'];['ENSG00000156096.13', 'T/G', 2.30763e-10, 'Heart_Atrial_Appendage'];['ENSG00000248886.2', 'T/G', 1.92049e-09, 'Heart_Left_Ventricle'];['ENSG00000156096.13', 'T/G', 2.31219e-06, …	NaN	NaN
chr4	70457689	70457690	rs2163658	chr4_37	2	cbSP	1	nan	nan	nan	NaN	NaN	NaN	NaN	NaN
chr4	70457876	70457877	rs1432327	chr4_37	2	cbSP	0	nan	nan	nan	NaN	NaN	['ENSG00000251177.2', 'G/A', 1.4865e-05, 'Liver'];['ENSG00000173610.12', 'G/A', 4.15321e-10, 'Liver']	NaN	NaN
chr4	70458181	70458182	rs1432324	chr4_37	2	cbSP	1	nan	nan	nan	NaN	NaN	NaN	NaN	NaN
chr4	70458647	70458648	rs4148306	chr4_37	2	cbSP	1	nan	nan	nan	NaN	NaN	NaN	NaN	NaN
chr4	70459694	70459695	rs2033800	chr4_37	2	cbSP	1	nan	nan	nan	NaN	NaN	NaN	NaN	NaN
chr4	70459698	70459699	rs2033799	chr4_37	2	cbSP	1	nan	nan	nan	NaN	NaN	NaN	NaN	NaN
chr4	70459784	70459785	rs2033798	chr4_37	2	cbSP	1	nan	nan	nan	NaN	NaN	NaN	NaN	NaN
chr4	70461160	70461161	rs4148303	chr4_37	2	cbSP	1	nan	nan	nan	NaN	NaN	NaN	NaN	NaN
chr4	70461183	70461184	rs4148302	chr4_37	2	cbSP	1	nan	nan	nan	NaN	NaN	NaN	NaN	NaN
chr4	70462249	70462250	rs1967984	chr4_37	2	cbSP	1	nan	nan	nan	NaN	NaN	NaN	NaN	NaN
chr4	70462296	70462297	rs1967983	chr4_37	2	cbSP	1	nan	nan	nan	NaN	NaN	NaN	NaN	NaN
chr4	70462620	70462621	rs1158439	chr4_37	2	cbSP	1	nan	nan	nan	NaN	NaN	NaN	NaN	NaN
chr4	70462668	70462669	rs1821185	chr4_37	2	cbSP	1	nan	nan	nan	NaN	NaN	NaN	NaN	NaN
chr4	70462802	70462803	rs2010207	chr4_37	2	cbSP	1	nan	nan	nan	NaN	NaN	NaN	NaN	NaN
chr4	70462892	70462893	rs1319811	chr4_37	2	cbSP	1	nan	nan	nan	NaN	NaN	NaN	NaN	NaN
chr4	70463599	70463600	rs1432316	chr4_37	2	cbSP	1	nan	nan	nan	NaN	NaN	NaN	NaN	NaN
chr4	70463661	70463662	rs1432315	chr4_37	2	cbSP	1	nan	nan	nan	NaN	NaN	NaN	NaN	NaN
chr4	70463662	70463663	rs1432314	chr4_37	2	cbSP	1	nan	nan	nan	NaN	NaN	NaN	NaN	NaN
chr4	70464412	70464413	rs3822178	chr4_37	2	cbSP	1	nan	nan	nan	NaN	NaN	NaN	NaN	NaN
chr4	70464510	70464511	rs4148299	chr4_37	2	cbSP	1	nan	nan	nan	NaN	NaN	NaN	NaN	NaN
chr4	70465152	70465153	rs3775782	chr4_37	2	cbSP	1	nan	nan	nan	NaN	NaN	NaN	NaN	NaN
chr4	70465440	70465441	rs4148297	chr4_37	2	cbSP	1	nan	nan	nan	NaN	NaN	NaN	NaN	NaN
chr4	70465492	70465493	rs4148296	chr4_37	2	cbSP	1	nan	nan	nan	NaN	NaN	NaN	NaN	NaN
chr4	70465583	70465584	rs10023782	chr4_37	2	cbSP	1	nan	nan	nan	NaN	NaN	NaN	NaN	NaN
chr4	70465625	70465626	rs10033801	chr4_37	2	cbSP	1	nan	nan	nan	NaN	NaN	NaN	NaN	NaN
chr4	70465736	70465737	rs10033879	chr4_37	2	cbSP	1	nan	nan	nan	NaN	NaN	NaN	NaN	NaN
chr4	70465978	70465979	rs4694219	chr4_37	2	cbSP	1	nan	nan	nan	NaN	NaN	NaN	NaN	NaN
chr4	70466279	70466280	rs10028954	chr4_37	2	cbSP	1	nan	nan	nan	['Total testosterone levels', 3e-09]	NaN	NaN	NaN	NaN
chr4	70467108	70467109	rs1036160	chr4_37	2	cbSP	1	nan	nan	nan	NaN	NaN	NaN	['CTCF_binding_site', 'RegulatoryFeature']	NaN
chr4	70474309	70474310	rs6832167	chr4_37	2	cbSP	1	nan	nan	nan	NaN	NaN	NaN	NaN	NaN
chr4	70474949	70474950	rs9993182	chr4_37	2	cbSP	1	nan	nan	nan	NaN	NaN	NaN	NaN	NaN
chr4	70475055	70475056	rs6600791	chr4_37	2	cbSP	1	nan	nan	nan	NaN	NaN	NaN	NaN	NaN
chr4	70475374	70475375	rs10026988	chr4_37	2	cbSP	1	nan	nan	nan	NaN	NaN	NaN	NaN	NaN
chr4	70476587	70476588	rs17147507	chr4_37	2	cbSP	1	nan	nan	nan	NaN	NaN	NaN	NaN	NaN
chr4	84554581	84554582	rs74942691	chr4_38	2	cbSP	1	nan	nan	nan	NaN	NaN	NaN	NaN	NaN
chr4	84558363	84558364	rs115546396	chr4_38	2	cbSP	1	nan	nan	nan	NaN	NaN	NaN	NaN	NaN
chr4	84567637	84567638	rs114383553	chr4_38	2	cbSP	0	nan	nan	nan	NaN	NaN	NaN	NaN	NaN
chr4	84569069	84569070	rs17007061	chr4_38	2	cbSP	0	nan	5.34725	63998	NaN	NaN	['ENSG00000138678.10', 'C/T', 5.78602e-10, 'Whole_Blood']	NaN	NaN
chr4	84569278	84569279	rs13151073	chr4_38	2	cbSP	1	nan	nan	nan	NaN	NaN	NaN	NaN	NaN
chr4	84570238	84570239	rs200888014	chr4_38	2	cbSP	1	nan	nan	nan	NaN	NaN	NaN	NaN	NaN
chr4	84570323	84570324	rs191280299	chr4_38	2	cbSP	1	nan	nan	nan	NaN	NaN	NaN	NaN	NaN
chr4	84571262	84571263	rs13115851	chr4_38	2	cbSP	1	nan	nan	nan	NaN	NaN	NaN	NaN	NaN
chr4	84571274	84571275	rs13115860	chr4_38	2	cbSP	1	nan	nan	nan	NaN	NaN	NaN	NaN	NaN
chr4	84571669	84571670	rs13121777	chr4_38	2	cbSP	1	nan	nan	nan	NaN	NaN	NaN	NaN	NaN
[truncated: 4,173 more rows]

## Sheet: TableS4
Table S4. Regulatory (VEP) association results for set of cbSPs and SNPs in high LD (R2 >= 0.8)
Chr	Start_hg19	End_hg19	RSID	Region	LD	Set	Allele	Feature_type	BIOTYPE
chr1	34436956	34436957	rs531066	chr1_2	0	cbSP	G	RegulatoryFeature	enhancer
chr1	34436956	34436957	rs531066	chr1_2	0	cbSP	T	RegulatoryFeature	enhancer
chr1	34437059	34437060	rs532016	chr1_2	1	cbSP	A	RegulatoryFeature	enhancer
chr1	34437059	34437060	rs532016	chr1_2	1	cbSP	C	RegulatoryFeature	enhancer
chr1	34437059	34437060	rs532016	chr1_2	1	cbSP	T	RegulatoryFeature	enhancer
chr1	34438880	34438881	rs502199	chr1_2	1	cbSP	A	RegulatoryFeature	enhancer
chr1	34438880	34438881	rs502199	chr1_2	1	cbSP	C	RegulatoryFeature	enhancer
chr1	34438880	34438881	rs502199	chr1_2	1	cbSP	T	RegulatoryFeature	enhancer
chr1	34439293	34439294	rs506546	chr1_2	1	cbSP	G	RegulatoryFeature	enhancer
chr1	34439293	34439294	rs506546	chr1_2	1	cbSP	T	RegulatoryFeature	enhancer
chr1	34439361	34439362	rs506714	chr1_2	1	cbSP	C	RegulatoryFeature	enhancer
chr1	34439361	34439362	rs506714	chr1_2	1	cbSP	T	RegulatoryFeature	enhancer
chr1	34439499	34439500	rs519661	chr1_2	1	cbSP	C	RegulatoryFeature	enhancer
chr1	34439499	34439500	rs519661	chr1_2	1	cbSP	G	RegulatoryFeature	enhancer
chr1	34439499	34439500	rs519661	chr1_2	1	cbSP	T	RegulatoryFeature	enhancer
chr1	34439841	34439842	rs544234	chr1_2	1	cbSP	C	RegulatoryFeature	enhancer
chr1	34439841	34439842	rs544234	chr1_2	1	cbSP	T	RegulatoryFeature	enhancer
chr1	34440023	34440024	rs546002	chr1_2	1	cbSP	C	RegulatoryFeature	enhancer
chr1	34440023	34440024	rs546002	chr1_2	1	cbSP	T	RegulatoryFeature	enhancer
chr1	72126387	72126388	rs2422014	chr1_3	0	cbSP	C	RegulatoryFeature	open_chromatin_region
chr1	72126387	72126388	rs2422014	chr1_3	0	cbSP	T	RegulatoryFeature	open_chromatin_region
chr2	10381433	10381434	rs1468780	chr2_9	1	cbSP	T	RegulatoryFeature	promoter_flanking_region
chr2	10382074	10382075	rs76042374	chr2_9	1	cbSP	T	RegulatoryFeature	promoter_flanking_region
chr2	124672236	124672237	rs1214067	chr2_15	1	cbSP	G	RegulatoryFeature	promoter_flanking_region
chr2	124675290	124675291	rs10496621	chr2_15	1	cbSP	T	RegulatoryFeature	promoter_flanking_region
chr2	124711668	124711669	rs1214078	chr2_15	1	cbSP	T	RegulatoryFeature	open_chromatin_region
chr2	124715787	124715788	rs17010669	chr2_15	1	cbSP	A	RegulatoryFeature	open_chromatin_region
chr2	168640753	168640754	rs7562394	chr2_17	1	ctSP	T	RegulatoryFeature	promoter_flanking_region
chr2	168657265	168657266	rs7603248	chr2_17	1	ctSP	A	RegulatoryFeature	enhancer
chr2	168657406	168657407	rs7576736	chr2_17	1	ctSP	G	RegulatoryFeature	enhancer
chr2	168658474	168658475	rs4667975	chr2_17	1	ctSP	T	RegulatoryFeature	promoter_flanking_region
chr2	168658669	168658670	rs4667976	chr2_17	1	ctSP	C	RegulatoryFeature	promoter_flanking_region
chr2	168658669	168658670	rs4667976	chr2_17	1	ctSP	G	RegulatoryFeature	promoter_flanking_region
chr2	168658781	168658782	rs13427223	chr2_17	1	ctSP	A	RegulatoryFeature	promoter_flanking_region
chr2	168658781	168658782	rs13427223	chr2_17	1	ctSP	C	RegulatoryFeature	promoter_flanking_region
chr2	199557970	199557971	rs13410413	chr2_18	1	cbSP	T	RegulatoryFeature	enhancer
chr2	222119828	222119829	rs1432254	chr2_20	1	cbSP	G	RegulatoryFeature	promoter_flanking_region
chr2	222119828	222119829	rs1432254	chr2_20	1	cbSP	T	RegulatoryFeature	promoter_flanking_region
chr2	222120413	222120414	rs10170506	chr2_20	1	cbSP	A	RegulatoryFeature	promoter_flanking_region
chr2	222120847	222120848	rs13423224	chr2_20	1	cbSP	A	RegulatoryFeature	promoter_flanking_region
chr2	222129283	222129284	rs1432261	chr2_20	1	cbSP	A	RegulatoryFeature	CTCF_binding_site
chr2	222129283	222129284	rs1432261	chr2_20	1	cbSP	T	RegulatoryFeature	CTCF_binding_site
chr2	237484855	237484856	rs10184764	chr2_21	1	cbSP	C	RegulatoryFeature	CTCF_binding_site
chr2	237484855	237484856	rs10184764	chr2_21	1	cbSP	C	RegulatoryFeature	promoter
chr2	237486711	237486712	rs71424925	chr2_21	1	cbSP	G	RegulatoryFeature	promoter
chr2	237510022	237510023	rs58464259	chr2_21	1	cbSP	T	RegulatoryFeature	enhancer
chr2	237530614	237530615	rs13420397	chr2_21	1	cbSP	C	RegulatoryFeature	enhancer
chr2	237535061	237535062	rs74571727	chr2_21	0	cbSP	T	RegulatoryFeature	CTCF_binding_site
chr2	237596179	237596180	rs533388386	chr2_21	1	cbSP	G	RegulatoryFeature	enhancer
chr2	241114872	241114873	rs7592376	chr2_22	1	ctSP	A	RegulatoryFeature	open_chromatin_region
chr2	241114872	241114873	rs7592376	chr2_22	1	ctSP	C	RegulatoryFeature	open_chromatin_region
chr2	241118098	241118099	rs56333302	chr2_22	1	ctSP	G	RegulatoryFeature	CTCF_binding_site
chr2	241118098	241118099	rs56333302	chr2_22	1	ctSP	T	RegulatoryFeature	CTCF_binding_site
chr2	241118164	241118165	rs55962823	chr2_22	1	ctSP	A	RegulatoryFeature	CTCF_binding_site
chr2	241118164	241118165	rs55962823	chr2_22	1	ctSP	G	RegulatoryFeature	CTCF_binding_site
chr2	241118224	241118225	rs56048712	chr2_22	1	ctSP	A	RegulatoryFeature	CTCF_binding_site
chr2	241118224	241118225	rs56048712	chr2_22	1	ctSP	C	RegulatoryFeature	CTCF_binding_site
chr2	241118321	241118322	rs55682133	chr2_22	1	ctSP	A	RegulatoryFeature	CTCF_binding_site
chr2	241118321	241118322	rs55682133	chr2_22	1	ctSP	G	RegulatoryFeature	CTCF_binding_site
chr2	241118321	241118322	rs55682133	chr2_22	1	ctSP	T	RegulatoryFeature	CTCF_binding_site
chr2	241118642	241118643	rs66478946	chr2_22	1	ctSP	G	RegulatoryFeature	CTCF_binding_site
chr2	241118642	241118643	rs66478946	chr2_22	1	ctSP	T	RegulatoryFeature	CTCF_binding_site
chr2	241118772	241118773	rs62184671	chr2_22	1	ctSP	G	RegulatoryFeature	CTCF_binding_site
chr2	241118772	241118773	rs62184671	chr2_22	1	ctSP	T	RegulatoryFeature	CTCF_binding_site
chr2	241118792	241118793	rs74002414	chr2_22	1	ctSP	A	RegulatoryFeature	CTCF_binding_site
chr2	241119211	241119212	rs62184674	chr2_22	1	ctSP	C	RegulatoryFeature	enhancer
chr2	241119304	241119305	rs62184675	chr2_22	1	ctSP	G	RegulatoryFeature	enhancer
chr2	241119304	241119305	rs62184675	chr2_22	1	ctSP	T	RegulatoryFeature	enhancer
chr2	241119539	241119540	rs59763573	chr2_22	1	ctSP	A	RegulatoryFeature	enhancer
chr2	241119539	241119540	rs59763573	chr2_22	1	ctSP	G	RegulatoryFeature	enhancer
chr2	241119539	241119540	rs59763573	chr2_22	1	ctSP	T	RegulatoryFeature	enhancer
chr2	241119625	241119626	rs59894862	chr2_22	1	ctSP	A	RegulatoryFeature	enhancer
chr2	241119641	241119642	rs62184677	chr2_22	1	ctSP	T	RegulatoryFeature	enhancer
chr2	241119881	241119882	rs11675699	chr2_22	1	ctSP	T	RegulatoryFeature	enhancer
chr2	241119890	241119891	rs11677915	chr2_22	1	ctSP	T	RegulatoryFeature	enhancer
chr2	241120400	241120401	rs6437298	chr2_22	1	ctSP	C	RegulatoryFeature	CTCF_binding_site
chr2	241120400	241120401	rs6437298	chr2_22	1	ctSP	G	RegulatoryFeature	CTCF_binding_site
chr2	241120400	241120401	rs6437298	chr2_22	1	ctSP	T	RegulatoryFeature	CTCF_binding_site
chr2	241120695	241120696	rs10179561	chr2_22	1	ctSP	A	RegulatoryFeature	CTCF_binding_site
chr2	241120713	241120714	rs6725520	chr2_22	1	ctSP	A	RegulatoryFeature	CTCF_binding_site
chr2	241120743	241120744	rs6742504	chr2_22	1	ctSP	C	RegulatoryFeature	CTCF_binding_site
chr2	241120743	241120744	rs6742504	chr2_22	1	ctSP	G	RegulatoryFeature	CTCF_binding_site
chr2	241120785	241120786	rs6746001	chr2_22	1	ctSP	A	RegulatoryFeature	CTCF_binding_site
chr2	241120785	241120786	rs6746001	chr2_22	1	ctSP	G	RegulatoryFeature	CTCF_binding_site
chr2	241120786	241120787	rs6736900	chr2_22	1	ctSP	A	RegulatoryFeature	CTCF_binding_site
chr2	241122912	241122913	rs62184678	chr2_22	1	ctSP	T	RegulatoryFeature	open_chromatin_region
chr3	25365274	25365275	rs76243897	chr3_24	1	cbSP	A	RegulatoryFeature	enhancer
chr3	25365285	25365286	rs77309070	chr3_24	1	cbSP	C	RegulatoryFeature	enhancer
chr3	25365285	25365286	rs77309070	chr3_24	1	cbSP	G	RegulatoryFeature	enhancer
chr3	25403206	25403207	rs11713396	chr3_24	1	cbSP	G	RegulatoryFeature	CTCF_binding_site
chr3	36208161	36208162	rs13098317	chr3_25	1	cbSP	C	RegulatoryFeature	promoter_flanking_region
chr3	36208350	36208351	rs11925214	chr3_25	1	cbSP	A	RegulatoryFeature	promoter_flanking_region
chr3	36208350	36208351	rs11925214	chr3_25	1	cbSP	C	RegulatoryFeature	promoter_flanking_region
chr3	36208541	36208542	rs11925993	chr3_25	1	cbSP	T	RegulatoryFeature	promoter_flanking_region
chr3	36208542	36208543	rs11925994	chr3_25	1	cbSP	A	RegulatoryFeature	promoter_flanking_region
chr3	36208542	36208543	rs11925994	chr3_25	1	cbSP	G	RegulatoryFeature	promoter_flanking_region
chr3	36213307	36213308	rs7629613	chr3_25	1	cbSP	A	RegulatoryFeature	enhancer
chr3	36213307	36213308	rs7629613	chr3_25	1	cbSP	T	RegulatoryFeature	enhancer
chr3	36213324	36213325	rs7641114	chr3_25	1	cbSP	C	RegulatoryFeature	enhancer
chr3	36213324	36213325	rs7641114	chr3_25	1	cbSP	G	RegulatoryFeature	enhancer
chr3	36213396	36213397	rs4435578	chr3_25	1	cbSP	A	RegulatoryFeature	enhancer
chr3	65612701	65612702	rs17031796	chr3_26	1	cbSP	T	RegulatoryFeature	enhancer
chr3	65612770	65612771	rs61088656	chr3_26	1	cbSP	T	RegulatoryFeature	enhancer
chr3	65612985	65612986	rs60581715	chr3_26	1	cbSP	T	RegulatoryFeature	enhancer
chr3	65613310	65613311	rs113493604	chr3_26	1	cbSP	G	RegulatoryFeature	enhancer
chr3	65613326	65613327	rs3953372	chr3_26	1	cbSP	C	RegulatoryFeature	enhancer
chr3	65613385	65613386	rs2371952	chr3_26	1	cbSP	T	RegulatoryFeature	enhancer
chr3	65614908	65614909	rs76248203	chr3_26	1	cbSP	G	RegulatoryFeature	open_chromatin_region
chr3	65618551	65618552	rs61006787	chr3_26	1	cbSP	T	RegulatoryFeature	enhancer
chr3	65619321	65619322	rs1880525	chr3_26	1	cbSP	T	RegulatoryFeature	enhancer
chr3	65619511	65619512	rs9828928	chr3_26	1	cbSP	G	RegulatoryFeature	enhancer
chr3	65619588	65619589	rs9809287	chr3_26	1	cbSP	A	RegulatoryFeature	enhancer
chr3	65619588	65619589	rs9809287	chr3_26	1	cbSP	T	RegulatoryFeature	enhancer
chr3	143639475	143639476	rs9821242	chr3_28	1	ctSP	T	RegulatoryFeature	promoter_flanking_region
chr3	143641631	143641632	rs6766439	chr3_28	1	ctSP	A	RegulatoryFeature	promoter_flanking_region
chr3	143641631	143641632	rs6766439	chr3_28	1	ctSP	G	RegulatoryFeature	promoter_flanking_region
chr3	143642326	143642327	rs2361211	chr3_28	1	ctSP	C	RegulatoryFeature	promoter_flanking_region
chr3	143642326	143642327	rs2361211	chr3_28	1	ctSP	G	RegulatoryFeature	promoter_flanking_region
chr3	143642326	143642327	rs2361211	chr3_28	1	ctSP	T	RegulatoryFeature	promoter_flanking_region
chr3	143645241	143645242	rs4350918	chr3_28	1	ctSP	G	RegulatoryFeature	enhancer
chr3	143645241	143645242	rs4350918	chr3_28	1	ctSP	T	RegulatoryFeature	enhancer
chr3	143669668	143669669	rs6440206	chr3_28	1	ctSP	G	RegulatoryFeature	CTCF_binding_site
chr3	143669668	143669669	rs6440206	chr3_28	1	ctSP	T	RegulatoryFeature	CTCF_binding_site
chr3	143670830	143670831	rs1504600	chr3_28	1	ctSP	C	RegulatoryFeature	CTCF_binding_site
chr3	143670997	143670998	rs13083596	chr3_28	1	ctSP	C	RegulatoryFeature	CTCF_binding_site
chr3	143670997	143670998	rs13083596	chr3_28	1	ctSP	T	RegulatoryFeature	CTCF_binding_site
chr3	143671662	143671663	rs1504601	chr3_28	1	ctSP	A	RegulatoryFeature	CTCF_binding_site
chr3	143675801	143675802	rs1394401	chr3_28	1	ctSP	A	RegulatoryFeature	open_chromatin_region
chr3	143676218	143676219	rs2217926	chr3_28	1	ctSP	A	RegulatoryFeature	CTCF_binding_site
chr3	143676218	143676219	rs2217926	chr3_28	1	ctSP	G	RegulatoryFeature	CTCF_binding_site
chr3	143676374	143676375	rs7626898	chr3_28	1	ctSP	A	RegulatoryFeature	CTCF_binding_site
chr3	143676374	143676375	rs7626898	chr3_28	1	ctSP	T	RegulatoryFeature	CTCF_binding_site
chr3	143677832	143677833	rs1370029	chr3_28	1	ctSP	G	RegulatoryFeature	open_chromatin_region
chr3	143677832	143677833	rs1370029	chr3_28	1	ctSP	T	RegulatoryFeature	open_chromatin_region
chr3	143682894	143682895	rs4334641	chr3_28	1	ctSP	T	RegulatoryFeature	promoter_flanking_region
chr3	143682900	143682901	rs2370175	chr3_28	1	ctSP	T	RegulatoryFeature	promoter_flanking_region
chr3	143683073	143683074	rs7432451	chr3_28	1	ctSP	A	RegulatoryFeature	promoter_flanking_region
chr3	143683073	143683074	rs7432451	chr3_28	1	ctSP	C	RegulatoryFeature	promoter_flanking_region
chr3	143683089	143683090	rs7426399	chr3_28	1	ctSP	T	RegulatoryFeature	promoter_flanking_region
chr3	143683172	143683173	rs9867025	chr3_28	1	ctSP	T	RegulatoryFeature	promoter_flanking_region
chr3	143689036	143689037	rs723492	chr3_28	1	ctSP	C	RegulatoryFeature	promoter
chr3	143689036	143689037	rs723492	chr3_28	1	ctSP	G	RegulatoryFeature	promoter
chr3	143689036	143689037	rs723492	chr3_28	1	ctSP	T	RegulatoryFeature	promoter
chr3	143689586	143689587	rs1992094	chr3_28	1	ctSP	G	RegulatoryFeature	promoter
chr3	143689716	143689717	rs7653431	chr3_28	1	ctSP	A	RegulatoryFeature	promoter
chr3	143689716	143689717	rs7653431	chr3_28	1	ctSP	T	RegulatoryFeature	promoter
chr3	143689857	143689858	rs1898263	chr3_28	1	ctSP	C	RegulatoryFeature	promoter
chr3	143689857	143689858	rs1898263	chr3_28	1	ctSP	G	RegulatoryFeature	promoter
chr3	143690076	143690077	rs4431106	chr3_28	1	ctSP	C	RegulatoryFeature	promoter
chr3	143690076	143690077	rs4431106	chr3_28	1	ctSP	G	RegulatoryFeature	promoter
chr3	143690415	143690416	rs7631704	chr3_28	1	ctSP	G	RegulatoryFeature	promoter
chr3	143690616	143690617	rs7651567	chr3_28	1	ctSP	A	RegulatoryFeature	promoter
chr3	143690616	143690617	rs7651567	chr3_28	1	ctSP	C	RegulatoryFeature	promoter
chr3	143696160	143696161	rs11720540	chr3_28	1	ctSP	A	RegulatoryFeature	promoter
chr3	143696160	143696161	rs11720540	chr3_28	1	ctSP	T	RegulatoryFeature	promoter
chr3	143697001	143697002	rs6767811	chr3_28	1	ctSP	A	RegulatoryFeature	promoter
chr3	143697001	143697002	rs6767811	chr3_28	1	ctSP	C	RegulatoryFeature	promoter
chr3	143697001	143697002	rs6767811	chr3_28	1	ctSP	T	RegulatoryFeature	promoter
chr3	143706850	143706851	rs9683376	chr3_28	1	ctSP	G	RegulatoryFeature	promoter_flanking_region
chr3	143706850	143706851	rs9683376	chr3_28	1	ctSP	T	RegulatoryFeature	promoter_flanking_region
chr3	143707174	143707175	rs1469871	chr3_28	1	ctSP	C	RegulatoryFeature	promoter_flanking_region
chr3	143707174	143707175	rs1469871	chr3_28	1	ctSP	G	RegulatoryFeature	promoter_flanking_region
chr3	177325869	177325870	rs1532604	chr3_29	1	cbSP	C	RegulatoryFeature	enhancer
chr3	177326524	177326525	rs10936949	chr3_29	1	cbSP	C	RegulatoryFeature	enhancer
chr3	177326524	177326525	rs10936949	chr3_29	1	cbSP	G	RegulatoryFeature	enhancer
chr3	177326524	177326525	rs10936949	chr3_29	1	cbSP	T	RegulatoryFeature	enhancer
chr3	177327273	177327274	rs12696446	chr3_29	1	cbSP	A	RegulatoryFeature	promoter_flanking_region
chr3	177327273	177327274	rs12696446	chr3_29	1	cbSP	C	RegulatoryFeature	promoter_flanking_region
chr3	177328127	177328128	rs9871317	chr3_29	1	cbSP	A	RegulatoryFeature	promoter_flanking_region
chr3	177328127	177328128	rs9871317	chr3_29	1	cbSP	C	RegulatoryFeature	promoter_flanking_region
chr3	177328321	177328322	rs4857717	chr3_29	1	cbSP	A	RegulatoryFeature	promoter_flanking_region
chr3	177328321	177328322	rs4857717	chr3_29	1	cbSP	C	RegulatoryFeature	promoter_flanking_region
chr3	177328321	177328322	rs4857717	chr3_29	1	cbSP	G	RegulatoryFeature	promoter_flanking_region
chr3	177328828	177328829	rs6804861	chr3_29	1	cbSP	A	RegulatoryFeature	promoter_flanking_region
chr3	177328828	177328829	rs6804861	chr3_29	1	cbSP	T	RegulatoryFeature	promoter_flanking_region
chr3	177328968	177328969	rs937506	chr3_29	1	cbSP	C	RegulatoryFeature	promoter_flanking_region
chr3	177330100	177330101	rs2014126	chr3_29	1	cbSP	C	RegulatoryFeature	promoter_flanking_region
chr3	177330100	177330101	rs2014126	chr3_29	1	cbSP	G	RegulatoryFeature	promoter_flanking_region
chr3	177330100	177330101	rs2014126	chr3_29	1	cbSP	T	RegulatoryFeature	promoter_flanking_region
chr3	177336024	177336025	rs71304074	chr3_29	1	cbSP	G	RegulatoryFeature	promoter_flanking_region
chr3	177336024	177336025	rs71304074	chr3_29	1	cbSP	T	RegulatoryFeature	promoter_flanking_region
chr3	177336401	177336402	rs13083260	chr3_29	1	cbSP	A	RegulatoryFeature	promoter_flanking_region
chr3	177336401	177336402	rs13083260	chr3_29	1	cbSP	C	RegulatoryFeature	promoter_flanking_region
chr3	177336401	177336402	rs13083260	chr3_29	1	cbSP	G	RegulatoryFeature	promoter_flanking_region
chr3	177336499	177336500	rs13060978	chr3_29	1	cbSP	A	RegulatoryFeature	promoter_flanking_region
chr3	177336499	177336500	rs13060978	chr3_29	1	cbSP	G	RegulatoryFeature	promoter_flanking_region
chr3	177336499	177336500	rs13060978	chr3_29	1	cbSP	T	RegulatoryFeature	promoter_flanking_region
chr3	177337533	177337534	rs16828300	chr3_29	1	cbSP	A	RegulatoryFeature	promoter_flanking_region
chr3	177337924	177337925	rs12630655	chr3_29	1	cbSP	A	RegulatoryFeature	promoter_flanking_region
chr3	177341117	177341118	rs12496456	chr3_29	1	cbSP	C	RegulatoryFeature	promoter_flanking_region
chr3	177341117	177341118	rs12496456	chr3_29	1	cbSP	G	RegulatoryFeature	promoter_flanking_region
chr3	177341117	177341118	rs12496456	chr3_29	1	cbSP	T	RegulatoryFeature	promoter_flanking_region
chr3	177341537	177341538	rs7628407	chr3_29	1	cbSP	A	RegulatoryFeature	promoter_flanking_region
chr3	177342467	177342468	rs1875102	chr3_29	1	cbSP	C	RegulatoryFeature	enhancer
chr3	177342616	177342617	rs1875101	chr3_29	1	cbSP	G	RegulatoryFeature	enhancer
chr3	177342719	177342720	rs1875100	chr3_29	1	cbSP	C	RegulatoryFeature	enhancer
chr3	177342863	177342864	rs4989456	chr3_29	1	cbSP	G	RegulatoryFeature	enhancer
chr4	56160061	56160062	rs6845589	chr4_34	1	ctSP	C	RegulatoryFeature	enhancer
chr4	56160061	56160062	rs6845589	chr4_34	1	ctSP	T	RegulatoryFeature	enhancer
chr4	56160157	56160158	rs6830265	chr4_34	1	ctSP	T	RegulatoryFeature	enhancer
chr4	56161535	56161536	rs6819662	chr4_34	1	ctSP	G	RegulatoryFeature	enhancer
chr4	56162687	56162688	rs80021253	chr4_34	1	ctSP	T	RegulatoryFeature	enhancer
chr4	56162867	56162868	rs78398092	chr4_34	1	ctSP	C	RegulatoryFeature	enhancer
chr4	56162957	56162958	rs75063252	chr4_34	1	ctSP	C	RegulatoryFeature	enhancer
chr4	56162957	56162958	rs75063252	chr4_34	1	ctSP	G	RegulatoryFeature	enhancer
chr4	56163803	56163804	rs6850709	chr4_34	1	ctSP	A	RegulatoryFeature	CTCF_binding_site
chr4	56163913	56163914	rs76748267	chr4_34	1	ctSP	A	RegulatoryFeature	CTCF_binding_site
chr4	56163922	56163923	rs112910860	chr4_34	1	ctSP	A	RegulatoryFeature	CTCF_binding_site
chr4	56163961	56163962	rs112323765	chr4_34	1	ctSP	G	RegulatoryFeature	CTCF_binding_site
chr4	56169603	56169604	rs6820809	chr4_34	1	ctSP	C	RegulatoryFeature	promoter_flanking_region
chr4	56169624	56169625	rs6826004	chr4_34	1	ctSP	C	RegulatoryFeature	promoter_flanking_region
chr4	56169774	56169775	rs6843323	chr4_34	1	ctSP	A	RegulatoryFeature	promoter_flanking_region
chr4	56170049	56170050	rs4336284	chr4_34	1	ctSP	G	RegulatoryFeature	promoter_flanking_region
chr4	56170479	56170480	rs7656717	chr4_34	1	ctSP	A	RegulatoryFeature	promoter_flanking_region
chr4	56170668	56170669	rs7682468	chr4_34	1	ctSP	T	RegulatoryFeature	promoter_flanking_region
chr4	56179111	56179112	rs116767880	chr4_34	1	ctSP	T	RegulatoryFeature	CTCF_binding_site
chr4	56179111	56179112	rs116767880	chr4_34	1	ctSP	T	RegulatoryFeature	promoter_flanking_region
chr4	57917931	57917932	rs34060938	chr4_36	1	ctSP	A	RegulatoryFeature	promoter_flanking_region
chr4	57917931	57917932	rs34060938	chr4_36	1	ctSP	G	RegulatoryFeature	promoter_flanking_region
chr4	57918002	57918003	rs35551730	chr4_36	1	ctSP	C	RegulatoryFeature	promoter_flanking_region
chr4	57918135	57918136	rs1718881	chr4_35	1	ctSP	A	RegulatoryFeature	promoter_flanking_region
chr4	57918135	57918136	rs1718881	chr4_35	1	ctSP	G	RegulatoryFeature	promoter_flanking_region
chr4	57918135	57918136	rs1718881	chr4_35	1	ctSP	T	RegulatoryFeature	promoter_flanking_region
chr4	57918169	57918170	rs1713975	chr4_35	1	ctSP	A	RegulatoryFeature	promoter_flanking_region
chr4	57918169	57918170	rs1713975	chr4_35	1	ctSP	C	RegulatoryFeature	promoter_flanking_region
chr4	57918185	57918186	rs1713974	chr4_35	1	ctSP	T	RegulatoryFeature	promoter_flanking_region
chr4	57918244	57918245	rs1713973	chr4_35	1	ctSP	C	RegulatoryFeature	promoter_flanking_region
chr4	57918244	57918245	rs1713973	chr4_35	1	ctSP	G	RegulatoryFeature	promoter_flanking_region
chr4	57918244	57918245	rs1713973	chr4_35	1	ctSP	T	RegulatoryFeature	promoter_flanking_region
chr4	57918295	57918296	rs1713972	chr4_35	0	ctSP	C	RegulatoryFeature	promoter_flanking_region
chr4	57918340	57918341	rs1718880	chr4_35	1	ctSP	G	RegulatoryFeature	promoter_flanking_region
chr4	57918340	57918341	rs1718880	chr4_35	1	ctSP	T	RegulatoryFeature	promoter_flanking_region
chr4	57918426	57918427	rs1713971	chr4_35	0	ctSP	A	RegulatoryFeature	promoter_flanking_region
chr4	57918426	57918427	rs1713971	chr4_35	0	ctSP	C	RegulatoryFeature	promoter_flanking_region
chr4	57918426	57918427	rs1713971	chr4_35	0	ctSP	G	RegulatoryFeature	promoter_flanking_region
chr4	57918491	57918492	rs1718879	chr4_35	0	ctSP	G	RegulatoryFeature	promoter_flanking_region
chr4	57918491	57918492	rs1718879	chr4_35	0	ctSP	T	RegulatoryFeature	promoter_flanking_region
chr4	57918985	57918986	rs17087436	chr4_36	1	ctSP	T	RegulatoryFeature	promoter_flanking_region
chr4	57919220	57919221	rs35432885	chr4_36	1	ctSP	G	RegulatoryFeature	promoter_flanking_region
chr4	57919220	57919221	rs35432885	chr4_36	1	ctSP	T	RegulatoryFeature	promoter_flanking_region
chr4	57919313	57919314	rs35190777	chr4_36	1	ctSP	G	RegulatoryFeature	promoter_flanking_region
chr4	57919367	57919368	rs35363729	chr4_36	1	ctSP	A	RegulatoryFeature	promoter_flanking_region
chr4	57919367	57919368	rs35363729	chr4_36	1	ctSP	C	RegulatoryFeature	promoter_flanking_region
chr4	57919388	57919389	rs34953805	chr4_36	1	ctSP	G	RegulatoryFeature	promoter_flanking_region
chr4	57919428	57919429	rs67564729	chr4_36	1	ctSP	A	RegulatoryFeature	promoter_flanking_region
chr4	57919428	57919429	rs67564729	chr4_36	1	ctSP	T	RegulatoryFeature	promoter_flanking_region
chr4	57919461	57919462	rs34764236	chr4_36	1	ctSP	T	RegulatoryFeature	promoter_flanking_region
chr4	57919480	57919481	rs35151022	chr4_36	1	ctSP	T	RegulatoryFeature	promoter_flanking_region
chr4	57919606	57919607	rs34051782	chr4_36	1	ctSP	A	RegulatoryFeature	promoter_flanking_region
chr4	57919702	57919703	rs13109999	chr4_36	1	ctSP	A	RegulatoryFeature	promoter_flanking_region
chr4	57919702	57919703	rs13109999	chr4_36	1	ctSP	T	RegulatoryFeature	promoter_flanking_region
chr4	57919704	57919705	rs13143577	chr4_36	1	ctSP	A	RegulatoryFeature	promoter_flanking_region
chr4	57919704	57919705	rs13143577	chr4_36	1	ctSP	C	RegulatoryFeature	promoter_flanking_region
chr4	57919799	57919800	rs1356571	chr4_36	1	ctSP	T	RegulatoryFeature	promoter_flanking_region
chr4	57919844	57919845	rs13111961	chr4_36	1	ctSP	T	RegulatoryFeature	promoter_flanking_region
chr4	57919918	57919919	rs1401189	chr4_36	1	ctSP	C	RegulatoryFeature	promoter_flanking_region
chr4	57920086	57920087	rs1401188	chr4_36	0	ctSP	T	RegulatoryFeature	promoter_flanking_region
chr4	57920111	57920112	rs1401187	chr4_36	1	ctSP	T	RegulatoryFeature	promoter_flanking_region
chr4	57920188	57920189	rs2412775	chr4_36	1	ctSP	T	RegulatoryFeature	promoter_flanking_region
chr4	57928035	57928036	rs35445560	chr4_36	1	ctSP	A	RegulatoryFeature	promoter_flanking_region
chr4	57928035	57928036	rs35445560	chr4_36	1	ctSP	G	RegulatoryFeature	promoter_flanking_region
chr4	57928035	57928036	rs35445560	chr4_36	1	ctSP	T	RegulatoryFeature	promoter_flanking_region
chr4	70467108	70467109	rs1036160	chr4_37	1	cbSP	A	RegulatoryFeature	CTCF_binding_site
chr4	70467108	70467109	rs1036160	chr4_37	1	cbSP	G	RegulatoryFeature	CTCF_binding_site
chr4	70467108	70467109	rs1036160	chr4_37	1	cbSP	T	RegulatoryFeature	CTCF_binding_site
chr4	84578677	84578678	rs17007085	chr4_38	1	cbSP	T	RegulatoryFeature	TF_binding_site
chr4	84580295	84580296	rs7670071	chr4_38	1	cbSP	T	RegulatoryFeature	enhancer
chr4	84581909	84581910	rs1379972	chr4_38	1	cbSP	G	RegulatoryFeature	enhancer
chr4	84581909	84581910	rs1379972	chr4_38	1	cbSP	T	RegulatoryFeature	enhancer
chr4	84585717	84585718	rs56258471	chr4_38	1	cbSP	T	RegulatoryFeature	enhancer
chr4	84585953	84585954	rs11732924	chr4_38	1	cbSP	G	RegulatoryFeature	enhancer
chr4	144621778	144621779	rs55935372	chr4_39	1	ctSP	G	RegulatoryFeature	promoter
chr4	144621998	144621999	rs7696828	chr4_39	1	ctSP	A	RegulatoryFeature	promoter
chr4	144621998	144621999	rs7696828	chr4_39	1	ctSP	C	RegulatoryFeature	promoter
chr4	144621998	144621999	rs7696828	chr4_39	1	ctSP	T	RegulatoryFeature	promoter
chr4	144626116	144626117	rs56267529	chr4_39	1	ctSP	A	RegulatoryFeature	CTCF_binding_site
chr4	144626116	144626117	rs56267529	chr4_39	1	ctSP	C	RegulatoryFeature	CTCF_binding_site
chr4	144628925	144628926	rs11731266	chr4_39	1	ctSP	A	RegulatoryFeature	CTCF_binding_site
chr4	144628925	144628926	rs11731266	chr4_39	1	ctSP	C	RegulatoryFeature	CTCF_binding_site
chr4	144628925	144628926	rs11731266	chr4_39	1	ctSP	T	RegulatoryFeature	CTCF_binding_site
chr4	144633955	144633956	rs6835827	chr4_39	1	ctSP	A	RegulatoryFeature	enhancer
chr4	144633955	144633956	rs6835827	chr4_39	1	ctSP	C	RegulatoryFeature	enhancer
chr4	144633955	144633956	rs6835827	chr4_39	1	ctSP	G	RegulatoryFeature	enhancer
chr4	144636592	144636593	rs999049	chr4_39	1	ctSP	C	RegulatoryFeature	promoter_flanking_region
chr4	144683151	144683152	rs1562776	chr4_39	1	ctSP	C	RegulatoryFeature	CTCF_binding_site
chr4	144683151	144683152	rs1562776	chr4_39	1	ctSP	G	RegulatoryFeature	CTCF_binding_site
chr4	144689276	144689277	rs11932061	chr4_39	1	ctSP	A	RegulatoryFeature	enhancer
chr4	144689276	144689277	rs11932061	chr4_39	1	ctSP	C	RegulatoryFeature	enhancer
chr4	144689596	144689597	rs6858195	chr4_39	1	ctSP	C	RegulatoryFeature	enhancer
chr4	144689695	144689696	rs1597445	chr4_39	1	ctSP	G	RegulatoryFeature	enhancer
chr4	144694750	144694751	rs13113883	chr4_39	1	ctSP	C	RegulatoryFeature	CTCF_binding_site
chr4	144695053	144695054	rs13119630	chr4_39	1	ctSP	G	RegulatoryFeature	CTCF_binding_site
chr4	144695053	144695054	rs13119630	chr4_39	1	ctSP	G	RegulatoryFeature	TF_binding_site
chr4	144740121	144740122	rs13106488	chr4_39	1	ctSP	A	RegulatoryFeature	TF_binding_site
chr4	144740121	144740122	rs13106488	chr4_39	1	ctSP	T	RegulatoryFeature	TF_binding_site
chr4	144740198	144740199	rs13105102	chr4_39	1	ctSP	A	RegulatoryFeature	TF_binding_site
chr4	144740229	144740230	rs13105118	chr4_39	1	ctSP	A	RegulatoryFeature	TF_binding_site
chr4	144740229	144740230	rs13105118	chr4_39	1	ctSP	T	RegulatoryFeature	TF_binding_site
chr4	144776438	144776439	rs1992656	chr4_39	1	ctSP	G	RegulatoryFeature	promoter_flanking_region
chr4	144776438	144776439	rs1992656	chr4_39	1	ctSP	T	RegulatoryFeature	promoter_flanking_region
chr4	144776442	144776443	rs1992655	chr4_39	1	ctSP	A	RegulatoryFeature	promoter_flanking_region
chr4	144776442	144776443	rs1992655	chr4_39	1	ctSP	C	RegulatoryFeature	promoter_flanking_region
chr4	144776442	144776443	rs1992655	chr4_39	1	ctSP	T	RegulatoryFeature	promoter_flanking_region
chr4	144792504	144792505	rs4240334	chr4_39	1	ctSP	A	RegulatoryFeature	CTCF_binding_site
chr4	144792504	144792505	rs4240334	chr4_39	1	ctSP	A	RegulatoryFeature	enhancer
chr4	144792504	144792505	rs4240334	chr4_39	1	ctSP	C	RegulatoryFeature	CTCF_binding_site
chr4	144792504	144792505	rs4240334	chr4_39	1	ctSP	C	RegulatoryFeature	enhancer
chr4	144792504	144792505	rs4240334	chr4_39	1	ctSP	T	RegulatoryFeature	CTCF_binding_site
chr4	144792504	144792505	rs4240334	chr4_39	1	ctSP	T	RegulatoryFeature	enhancer
chr4	144806620	144806621	rs4498095	chr4_39	1	ctSP	C	RegulatoryFeature	enhancer
chr4	144806620	144806621	rs4498095	chr4_39	1	ctSP	G	RegulatoryFeature	enhancer
chr4	144806620	144806621	rs4498095	chr4_39	1	ctSP	T	RegulatoryFeature	enhancer
chr4	144807837	144807838	rs371848205	chr4_39	1	ctSP	A	RegulatoryFeature	enhancer
chr4	144809799	144809800	rs143390057	chr4_39	1	ctSP	A	RegulatoryFeature	enhancer
chr4	144809799	144809800	rs143390057	chr4_39	1	ctSP	G	RegulatoryFeature	enhancer
chr4	144809799	144809800	rs143390057	chr4_39	1	ctSP	T	RegulatoryFeature	enhancer
chr4	144825753	144825754	rs9997931	chr4_39	1	ctSP	A	RegulatoryFeature	CTCF_binding_site
chr4	144825753	144825754	rs9997931	chr4_39	1	ctSP	A	RegulatoryFeature	TF_binding_site
chr4	144825753	144825754	rs9997931	chr4_39	1	ctSP	C	RegulatoryFeature	CTCF_binding_site
chr4	144825753	144825754	rs9997931	chr4_39	1	ctSP	C	RegulatoryFeature	TF_binding_site
chr4	144825753	144825754	rs9997931	chr4_39	1	ctSP	G	RegulatoryFeature	CTCF_binding_site
chr4	144825753	144825754	rs9997931	chr4_39	1	ctSP	G	RegulatoryFeature	TF_binding_site
chr4	144825861	144825862	rs11735519	chr4_39	1	ctSP	A	RegulatoryFeature	CTCF_binding_site
chr4	144825861	144825862	rs11735519	chr4_39	1	ctSP	A	RegulatoryFeature	TF_binding_site
chr4	144828986	144828987	rs2036880	chr4_39	1	ctSP	A	RegulatoryFeature	CTCF_binding_site
chr4	144828986	144828987	rs2036880	chr4_39	1	ctSP	G	RegulatoryFeature	CTCF_binding_site
chr4	144828986	144828987	rs2036880	chr4_39	1	ctSP	T	RegulatoryFeature	CTCF_binding_site
chr4	144829213	144829214	rs12507468	chr4_39	1	ctSP	A	RegulatoryFeature	CTCF_binding_site
chr4	144833152	144833153	rs74590858	chr4_39	1	ctSP	G	RegulatoryFeature	CTCF_binding_site
chr4	144833152	144833153	rs74590858	chr4_39	1	ctSP	G	RegulatoryFeature	promoter
chr4	144833152	144833153	rs74590858	chr4_39	1	ctSP	T	RegulatoryFeature	CTCF_binding_site
chr4	144833152	144833153	rs74590858	chr4_39	1	ctSP	T	RegulatoryFeature	promoter
chr4	144833153	144833154	rs78713560	chr4_39	1	ctSP	G	RegulatoryFeature	CTCF_binding_site
chr4	144833153	144833154	rs78713560	chr4_39	1	ctSP	G	RegulatoryFeature	promoter
chr4	144833431	144833432	rs1849135	chr4_39	1	ctSP	A	RegulatoryFeature	promoter
chr4	144833431	144833432	rs1849135	chr4_39	1	ctSP	T	RegulatoryFeature	promoter
chr4	144833532	144833533	rs1849136	chr4_39	1	ctSP	A	RegulatoryFeature	promoter
chr4	144833532	144833533	rs1849136	chr4_39	1	ctSP	C	RegulatoryFeature	promoter
chr4	144833929	144833930	rs7691575	chr4_39	1	ctSP	A	RegulatoryFeature	promoter
[truncated: 703 more rows]

## Sheet: TableS5
Table S5. Regulatory region permutation test.
[truncated: 18 more rows]

[truncated: 7 more sheets: TableS6, TableS7, TableS8, TableS9, TableS10, TableS11, TableS12]
